# Supplementary material for: Microbiome signatures of virulence in the oral-gut-brain axis influence Parkinson’s disease and cognitive decline pathophysiology
Source: Gut Microbes. 2025 May 27;17(1):2506843. doi: 10.1080/19490976.2025.2506843 (PMC12118390; doi:10.1080/19490976.2025.2506843)
Supplement: Supplemental Material [file KGMI_A_2506843_SM5417.xlsx]

## Sheet: Descriptions
Table	Description
Table S1	Clinical metadata associated with all patient samples
Table S2	Mapping rates for all samples against the gut (IGC2) and oral (hs_8.4_oral) gene catalogues
Table S3	MSP abundances for gut (taxonomy included at the right side of table)
Table S4	MSP abundances for oral (taxonomy included at the right side of table)
Table S5	Differential abundance analysis table comparing all patient populations against each other in gut and oral tissues
Table S6	Statistics for machine learning analysis
Table S7	Differential abundance of oral virulence factors in the gut
Table S8	Annotation of 187 virulence factors that were enriched in PDD and PD-MCI

## Sheet: Table S1
Anonymized patient ID	Clinical study group	Age (years)	Gender	Education (years)	BMI	Drug intake
501	HC	70	M	13			PD Medication Groups
503	HC	59	F	5			1	Levodopa
504	HC	70	M	12			2	COMT inhibitor
703	PD-MCI	64	F	5		1 + 3 + 4	3	MAO-B inhibitor
704	PD-MCI	61	M	5	25.3	1	4	Dopamin agonist
705	PDD	75	M	0		N/A	5	Amantadine
708	PD-MCI	63	M	13		2 + 3 + 4
709	PDD	83	M	5		N/A
711	PD-MCI	46	M	5	24.3	1
713	PD-MCI	79	M	5		1
714	PD-MCI	71	M	5		1
716	PD-MCI	52	M	5	26.1	1
720	PDD	68	F	5	28.2	1
721	PDD	76	F	5	27.3	1
722	PD-MCI	75	M	5	29.4	2 + 3
723	HC	70	F	5	29.4
724	PDD	72	M	5		N/A
725	HC	78	M	15	26.1
727	PD-MCI	78	F	1	25.4	1
728	HC	52	F	5	27.9
729	HC	68	M	5
730	PDD	67	M	5		N/A
731	HC	51	F	16
732	HC	63	M	5
733	HC	52	M	8
737	PD-MCI	55	M	11	27	1
738	HC	51	F	16	33.6
739	HC	66	F	5
740	PDD	65	F	5		2
744	PDD	56	F	0	24.4	2
746	PDD	70	F	0	30.9	1 + 2
747	PDD	83	F	4	28.6	2
749	HC	51	M	20
751	HC	49	F	20
752	HC	55	M	5
753	HC	48	F	11
754	HC	57	F	13
756	HC	61	F	9	28.1
757	PD-MCI	79	F	5		1 + 4 + 5
758	PDD	71	M	5	29.4	2 + 3 + 1
761	PDD	63	F	0	29.6	1 + 4
764	HC	69	F	5	29.3
765	HC	69	M	5
766	PD-MCI	51	F	0	29.7
767	PDD	73	M	5		N/A
768	PDD	64	F	1	27.9	1 + 3
772	PD-MCI	66	F	5	26.4	1 + 5
773	PDD	78	F	5	27.4	2
776	HC	60	M	11	26.8
777	PDD	78	M	3	39	1
778	PD-MCI	74	F	11	27	1
779	PD-MCI	60	M	0	27	1
780	HC	59	F	14	27.5
782	PDD	63	M	14		2 + 3
783	PDD	85	M	15		N/A
784	PD-MCI	71	M	5		1 + 3
785	HC	59	F	14	29.4
786	PD-MCI	70	F	5		N/A
787	PD-MCI	77	M	4		1
789	PDD	73	F	0	28.1	1
790	PD-MCI	78	M	10	27.7	1 + 4
791	HC	48	F	8	32.8
797	PDD	75	M	5	28.1
798	HC	58	M	15
803	PD-MCI	69	F	2	29.4	1 + 2
805	PD-MCI	70	M	13	27.4	1
808	PDD	77	F	5		2 + 3
809	PD-MCI	68	F	6		1 + 3
810	PDD	75	F	0	27.5	1
827	PDD	69	F	0		1
830	HC	57	F	17
831	PD-MCI	70	F	0		1 + 2 + 3
832	PDD	73	M	7		1 + 2
833	PDD	54	F	5	26.6	1
836	PD-MCI	68	M	0		1
839	PDD	58	M	8	26.8	1 + 2
841	PD-MCI	60	M	12	27.8	1
842	PD-MCI	72	F	5		1 + 4
845	PD-MCI	61	M	13		1 + 2 + 5
846	PD-MCI	72	M	15		2 + 3
847	PDD	74	M	5		1 + 2
848	PDD	73	M	16	28	1 + 3
852	PDD	76	M	0		1 + 2
853	PD-MCI	62	M	6	28.7	1
855	PD-MCI	78	M	17		1
857	PD-MCI	62	M	11	24.4	1
858	PD-MCI	70	M	15		1 + 3
859	PDD	71	M	7	28.1	1 + 2
860	PD-MCI	81	M	5	25.4	1
862	PDD	69	F	0		1
872	PDD	64	F	0	29.4
873	PD-MCI	61	F	0	29.4	1
877	PDD	78	F	0		1 + 2 + 3 + 5
879	PD-MCI	71	F	5		1
883	PD-MCI	72	M	15	27.1	1
885	PD-MCI	78	M	5		1
886	PD-MCI	57	M	5		2 + 4
888	PDD	74	M	9	28	1
893	PDD	81	M	5		1 + 2 + 3
894	PDD	78	M	5		1 + 3
902	PDD	64	M	11		N/A
903	PDD	65	M	5	27.1	2
904	PD-MCI	70	M	0		1
906	PDD	76	M	15	21.4	1 + 4
908	PDD	66	M	11	21.3	1
909	PDD	56	M	11	27.7	1 + 3 + 4
911	PDD	81	M	0	28.1
914	PDD	70	F	1	23.9	1
915	PDD	70	F	5	28.6	1
918	PD-MCI	65	M	13		2
919	PDD	65	M	5	23.9	1 + 3
921	PDD	73	M	5	26.5	1 + 2
922	PD-MCI	51	F	5	27.5	1 + 3 + 4
923	PDD	64	M	10		1
341	PD	58	M
344	PD	39	M
321	PD	64	M
329	PD	63	M
331	PD	73	M
330	PD	75	F
307	PD	48	F
304	PD	53	F
310	PD	61	M
316	PD	59	M
318	PD	69	M
303	PD	78	F
347	PD	71	M
351	PD	49	M
795	PD	67	M
792	PD	67	M
345	PD	69	F
346	PD	58	F
348	PD	56	M
350	PD	71	M

## Sheet: Table S2
Patient ID	condition	reference	mapping_tool	mismatches	mapped_read_length	read_count	HQ_read_count	HQ_clean_read_count	Homo_sapiens_GRCh38_excluded_read_count	A_thaliana_TAIR10_excluded_read_count	Bos_taurus_UMD3_excluded_read_count	mapped_read_count	%mapped_read_count	unique_mapped_read_count	%unique_mapped_read_count
758	oral	oral_catalog	bowtie2	5	35	30122844	30122844	1965050	28157172	94	724	519456	26.4347	396883	20.1971
902	oral	oral_catalog	bowtie2	5	35	17519446	17519446	1354137	16164791	46	588	461428	34.0754	363546	26.8471
768	oral	oral_catalog	bowtie2	5	35	15933218	15933218	1076109	14856591	16	591	392551	36.4787	299425	27.8248
810	oral	oral_catalog	bowtie2	5	35	35824316	35824316	2410927	33412705	42	839	722439	29.9652	549485	22.7914
915	oral	oral_catalog	bowtie2	5	35	54762832	54762832	3158610	51599247	62	5244	910852	28.8371	686579	21.7367
808	oral	oral_catalog	bowtie2	5	35	23272494	23272494	13689342	9582866	47	316	9257818	67.6279	7666416	56.0028
753	oral	oral_catalog	bowtie2	5	35	7450890	7450890	726177	6724493	25	241	330901	45.5675	264781	36.4623
841	oral	oral_catalog	bowtie2	5	35	25793566	25793566	13746513	12046767	59	318	745042	5.41986	631352	4.59282
857	oral	oral_catalog	bowtie2	5	35	30580236	30580236	16205431	14374103	142	691	3006141	18.5502	2585430	15.9541
894	oral	oral_catalog	bowtie2	5	35	25596640	25596640	3113742	22482241	36	795	1497011	48.0776	1195275	38.3871
797	oral	oral_catalog	bowtie2	5	35	28185304	28185304	1835361	26349251	68	823	623944	33.9957	475995	25.9347
501	oral	oral_catalog	bowtie2	5	35	30663412	30663412	3157790	27504960	54	802	1457432	46.1535	1192584	37.7664
722	oral	oral_catalog	bowtie2	5	35	21962222	21962222	4684634	17276878	28	793	2806144	59.901	2262427	48.2946
860	oral	oral_catalog	bowtie2	5	35	28522156	28522156	4361329	24160164	39	814	2307023	52.8972	1848463	42.383
888	oral	oral_catalog	bowtie2	5	35	77141118	77141118	7831347	69304117	212	5989	3579337	45.7053	2889578	36.8976
836	oral	oral_catalog	bowtie2	5	35	26687470	26687470	5017563	21669331	48	676	2890535	57.6083	2320742	46.2524
798	oral	oral_catalog	bowtie2	5	35	20669172	20669172	1840985	18827783	41	465	805505	43.754	619042	33.6256
846	oral	oral_catalog	bowtie2	5	35	32758610	32758610	2472661	30282425	45	3667	835824	33.8026	678173	27.4268
791	oral	oral_catalog	bowtie2	5	35	26744294	26744294	9338242	17405559	57	579	721739	7.72885	587239	6.28854
757	oral	oral_catalog	bowtie2	5	35	64619052	64619052	39194896	25416901	2033	5426	26542006	67.718	22233897	56.7265
727	oral	oral_catalog	bowtie2	5	35	30856228	30856228	19066735	11788851	118	617	1383787	7.2576	1190557	6.24416
731	oral	oral_catalog	bowtie2	5	35	31356968	31356968	5305706	26050529	348	565	3134180	59.0719	2560574	48.2608
830	oral	oral_catalog	bowtie2	5	35	24654768	24654768	4216757	20435565	43	2537	2341794	55.5354	1868194	44.304
721	oral	oral_catalog	bowtie2	5	35	34121012	34121012	2321153	31799183	36	836	819497	35.3056	623272	26.8518
503	oral	oral_catalog	bowtie2	5	35	47217376	47217376	8113676	39102047	37	1939	549665	6.77455	399821	4.92774
764	oral	oral_catalog	bowtie2	5	35	41136098	41136098	3089072	38046085	160	1027	1244440	40.2852	950425	30.7673
784	oral	oral_catalog	bowtie2	5	35	34772004	34772004	3382376	31388704	50	1098	1408630	41.6462	1128385	33.3607
737	oral	oral_catalog	bowtie2	5	35	23978720	23978720	3806318	20171853	41	673	1921102	50.4714	1580056	41.5114
885	oral	oral_catalog	bowtie2	5	35	27072400	27072400	22848073	4224181	43	135	15688469	68.6643	13123361	57.4375
839	oral	oral_catalog	bowtie2	5	35	28577140	28577140	5889997	22686281	54	988	696275	11.8213	574992	9.76218
919	oral	oral_catalog	bowtie2	5	35	35406782	35406782	2670799	32735366	31	800	1009808	37.8092	807018	30.2164
859	oral	oral_catalog	bowtie2	5	35	31307634	31307634	2329291	28977744	37	779	948959	40.7403	691363	29.6813
805	oral	oral_catalog	bowtie2	5	35	27700466	27700466	2189357	25510522	78	676	769579	35.1509	588496	26.8799
723	oral	oral_catalog	bowtie2	5	35	27255106	27255106	1807254	25447390	27	635	469046	25.9535	355261	19.6575
918	oral	oral_catalog	bowtie2	5	35	27317042	27317042	3719707	23596816	55	632	1912393	51.4125	1582041	42.5313
754	oral	oral_catalog	bowtie2	5	35	23506190	23506190	5414031	18091360	348	571	3259171	60.1986	2633429	48.6408
855	oral	oral_catalog	bowtie2	5	35	32174156	32174156	21093068	11079267	90	1821	3195492	15.1495	3053747	14.4775
833	oral	oral_catalog	bowtie2	5	35	24849160	24849160	4947503	19901250	28	525	2800917	56.6127	2354856	47.5969
724	oral	oral_catalog	bowtie2	5	35	30993158	30993158	2586574	28405986	28	762	926167	35.8067	728922	28.181
773	oral	oral_catalog	bowtie2	5	35	25766258	25766258	1632639	24132831	36	907	464922	28.4767	348198	21.3273
832	oral	oral_catalog	bowtie2	5	35	22104480	22104480	1401587	20701204	11	1816	430855	30.7405	339679	24.2353
709	oral	oral_catalog	bowtie2	5	35	22851460	22851460	1664397	21186563	27	630	655778	39.4003	487767	29.3059
772	oral	oral_catalog	bowtie2	5	35	21599094	21599094	3206655	18391965	34	588	1760818	54.9114	1401787	43.7149
883	oral	oral_catalog	bowtie2	5	35	28555226	28555226	3014026	25540485	29	837	1429470	47.4273	1159406	38.467
747	oral	oral_catalog	bowtie2	5	35	47835980	47835980	4951469	42883351	50	1424	2414575	48.7648	1932735	39.0336
732	oral	oral_catalog	bowtie2	5	35	33522090	33522090	20203822	13317872	63	438	1364848	6.7554	1166642	5.77436
842	oral	oral_catalog	bowtie2	5	35	31130862	31130862	6444883	24647933	35	38254	3884339	60.2701	3039575	47.1626
873	oral	oral_catalog	bowtie2	5	35	22329828	22329828	3224744	19104622	22	585	1660865	51.5038	1333270	41.345
725	oral	oral_catalog	bowtie2	5	35	64860534	64860534	54426976	10430315	302	3025	2510748	4.61306	2142359	3.93621
714	oral	oral_catalog	bowtie2	5	35	25068282	25068282	4347236	20720667	34	481	2541477	58.4619	2051416	47.189
783	oral	oral_catalog	bowtie2	5	35	25179712	25179712	1658821	23520410	34	624	423058	25.5035	328774	19.8197
886	oral	oral_catalog	bowtie2	5	35	30680394	30680394	6816364	23863611	23	554	3972983	58.286	3280995	48.1341
780	oral	oral_catalog	bowtie2	5	35	23680574	23680574	1685381	21994652	50	634	529892	31.4405	394569	23.4113
803	oral	oral_catalog	bowtie2	5	35	30282148	30282148	2037053	28244358	27	902	593071	29.1142	455309	22.3514
504	oral	oral_catalog	bowtie2	5	35	24716774	24716774	1523425	23192799	22	672	506432	33.243	386305	25.3577
914	oral	oral_catalog	bowtie2	5	35	48962908	48962908	6692186	42269698	186	1120	3731380	55.7573	2972415	44.4162
872	oral	oral_catalog	bowtie2	5	35	21030644	21030644	1508692	19521382	55	651	495870	32.8675	384143	25.462
779	oral	oral_catalog	bowtie2	5	35	27762242	27762242	2471354	25289988	27	1048	937044	37.9162	750995	30.388
744	oral	oral_catalog	bowtie2	5	35	9525438	9525438	5672891	3852410	46	109	3795198	66.9006	3119732	54.9937
908	oral	oral_catalog	bowtie2	5	35	11372334	11372334	1657921	9714206	13	260	912480	55.0376	732287	44.169
729	oral	oral_catalog	bowtie2	5	35	30202606	30202606	2498441	27703287	154	951	907912	36.3391	720455	28.8362
728	oral	oral_catalog	bowtie2	5	35	39236166	39236166	7984197	31251423	61	697	4691104	58.7549	3943896	49.3963
906	oral	oral_catalog	bowtie2	5	35	29575340	29575340	1733470	27841213	14	809	511249	29.4928	385547	22.2413
862	oral	oral_catalog	bowtie2	5	35	20700130	20700130	1066037	19632908	28	1314	201258	18.8791	146583	13.7503
711	oral	oral_catalog	bowtie2	5	35	31918088	31918088	3104540	28812764	120	889	1386326	44.6548	1108832	35.7165
786	oral	oral_catalog	bowtie2	5	35	20460978	20460978	11163388	9297286	40	323	7320376	65.5749	6073915	54.4092
877	oral	oral_catalog	bowtie2	5	35	16222188	16222188	1014518	15207327	27	403	290771	28.661	210814	20.7797
845	oral	oral_catalog	bowtie2	5	35	20236454	20236454	1388850	18847206	31	494	422703	30.4355	318921	22.963
787	oral	oral_catalog	bowtie2	5	35	21774162	21774162	1504835	20268760	112	599	457870	30.4266	344220	22.8743
785	oral	oral_catalog	bowtie2	5	35	28791834	28791834	2773073	26018112	52	780	1177896	42.4762	942391	33.9836
752	oral	oral_catalog	bowtie2	5	35	20048546	20048546	4561114	15487064	55	415	2761032	60.5342	2208765	48.426
809	oral	oral_catalog	bowtie2	5	35	20183064	20183064	1591546	18589939	110	1590	530018	33.3021	410913	25.8185
739	oral	oral_catalog	bowtie2	5	35	34564216	34564216	3441717	31121871	32	815	1581654	45.9554	1313095	38.1523
766	oral	oral_catalog	bowtie2	5	35	28883068	28883068	2082890	26799623	24	700	707572	33.9707	550136	26.4121
776	oral	oral_catalog	bowtie2	5	35	32367592	32367592	4213871	28152845	139	954	2104247	49.9362	1668866	39.6041
911	oral	oral_catalog	bowtie2	5	35	19937968	19937968	2105367	17832135	77	519	905548	43.0114	743685	35.3233
852	oral	oral_catalog	bowtie2	5	35	19126966	19126966	1653538	17473125	18	395	685480	41.4554	520227	31.4614
704	oral	oral_catalog	bowtie2	5	35	29535632	29535632	1868805	27666130	40	861	649896	34.776	510743	27.3299
751	oral	oral_catalog	bowtie2	5	35	33615060	33615060	7322950	26291207	64	1028	4450360	60.7728	3605423	49.2346
740	oral	oral_catalog	bowtie2	5	35	27497100	27497100	1246665	26249779	214	626	280296	22.4837	191145	15.3325
904	oral	oral_catalog	bowtie2	5	35	49745376	49745376	3306778	46437493	65	1341	1210706	36.6129	908751	27.4815
761	oral	oral_catalog	bowtie2	5	35	14879760	14879760	5138120	9741077	18	651	2268212	44.1448	1851235	36.0294
738	oral	oral_catalog	bowtie2	5	35	19859092	19859092	1860317	17998384	37	485	727466	39.1044	562165	30.2188
909	oral	oral_catalog	bowtie2	5	35	19127722	19127722	1900969	17226330	30	512	810860	42.6551	658219	34.6254
789	oral	oral_catalog	bowtie2	5	35	23710330	23710330	2907083	20802803	24	581	1356602	46.6654	1094991	37.6663
756	oral	oral_catalog	bowtie2	5	35	15535714	15535714	1374736	14160670	22	390	563669	41.002	438461	31.8942
749	oral	oral_catalog	bowtie2	5	35	25401628	25401628	1488405	23912765	83	536	448524	30.1345	341614	22.9517
716	oral	oral_catalog	bowtie2	5	35	25747020	25747020	1775178	23971394	19	590	657041	37.0127	510774	28.7731
777	oral	oral_catalog	bowtie2	5	35	22432038	22432038	2294804	20136524	21	831	1097227	47.8135	864456	37.6701
893	oral	oral_catalog	bowtie2	5	35	18958130	18958130	1506656	17449759	77	1766	494893	32.8471	375934	24.9515
903	oral	oral_catalog	bowtie2	5	35	27101860	27101860	2123783	24977588	21	633	733768	34.55	590334	27.7963
831	oral	oral_catalog	bowtie2	5	35	24969012	24969012	2909091	22059280	31	782	1380371	47.4503	1093071	37.5743
923	oral	oral_catalog	bowtie2	5	35	11817686	11817686	2357058	9455604	4744	350	1339279	56.8199	1134187	48.1188
782	oral	oral_catalog	bowtie2	5	35	22643472	22643472	3083986	19558977	34	626	1596377	51.7634	1271897	41.242
746	oral	oral_catalog	bowtie2	5	35	28096932	28096932	16860072	11236408	67	483	2004224	11.8874	1675931	9.94024
733	oral	oral_catalog	bowtie2	5	35	30442108	30442108	3918196	26523339	43	685	1780924	45.4527	1462957	37.3375
765	oral	oral_catalog	bowtie2	5	35	22947392	22947392	2605980	20340883	53	615	1181917	45.354	939838	36.0647
790	oral	oral_catalog	bowtie2	5	35	41703540	41703540	25878412	15824571	66	609	1810873	6.99762	1627915	6.29063
858	oral	oral_catalog	bowtie2	5	35	21876412	21876412	1507377	20367927	26	1219	404674	26.8462	315369	20.9217
767	oral	oral_catalog	bowtie2	5	35	19972456	19972456	1044327	18927748	35	470	245264	23.4854	174929	16.7504
922	oral	oral_catalog	bowtie2	5	35	30045498	30045498	1976392	28068289	50	997	501613	25.3802	375338	18.9911
853	oral	oral_catalog	bowtie2	5	35	19412346	19412346	2788849	16623100	122	400	1579935	56.6519	1232290	44.1863
827	oral	oral_catalog	bowtie2	5	35	28607858	28607858	2005354	26601539	36	1069	658917	32.8579	519563	25.9088
778	oral	oral_catalog	bowtie2	5	35	37255122	37255122	6086429	31168000	40	854	3424584	56.2659	2714145	44.5934
730	oral	oral_catalog	bowtie2	5	35	22548862	22548862	1224567	21323892	31	501	383546	31.3209	292699	23.9022
848	oral	oral_catalog	bowtie2	5	35	26057346	26057346	1534199	24522337	23	954	383239	24.9797	281929	18.3763
921	oral	oral_catalog	bowtie2	5	35	33947030	33947030	2610651	31335775	50	756	942619	36.1067	746772	28.6048
780	gut	hs_10_4_igc2	bowtie2	5	35	18740786	18740786	18724208	16386	165	47	14205947	75.8694	12591824	67.2489
847	gut	hs_10_4_igc2	bowtie2	5	35	21078358	21078358	21075975	583	35	1768	15018879	71.2607	13272912	62.9765
791	gut	hs_10_4_igc2	bowtie2	5	35	23818664	23818664	23394888	423394	344	48	16577640	70.8601	14628836	62.5301
885	gut	hs_10_4_igc2	bowtie2	5	35	24462452	24462452	24448437	13945	53	27	19522768	79.8528	17016586	69.6019
808	gut	hs_10_4_igc2	bowtie2	5	35	26349334	26349334	26272283	76965	71	28	17305712	65.8706	15576153	59.2874
873	gut	hs_10_4_igc2	bowtie2	5	35	25839774	25839774	25839398	314	40	23	19407044	75.1064	17686954	68.4496
919	gut	hs_10_4_igc2	bowtie2	5	35	28214016	28214016	28210413	3446	28	129	19488547	69.0828	17354536	61.5182
773	gut	hs_10_4_igc2	bowtie2	5	35	29168018	29168018	29096399	71594	2	24	21584558	74.1829	19234823	66.1072
841	gut	hs_10_4_igc2	bowtie2	5	35	30643834	30643834	30261092	382489	27	229	23073503	76.2481	20185367	66.704
906	gut	hs_10_4_igc2	bowtie2	5	35	30800432	30800432	30777284	21901	100	1151	22762041	73.9573	20340124	66.0881
767	gut	hs_10_4_igc2	bowtie2	5	35	16965638	16965638	16964908	372	311	48	12394690	73.0608	10996497	64.8191
923	gut	hs_10_4_igc2	bowtie2	5	35	34396670	34396670	26930334	7465008	61	1320	19894737	73.8748	17085221	63.4423
797	gut	hs_10_4_igc2	bowtie2	5	35	20969350	20969350	20957803	11494	36	18	15922314	75.9732	13924784	66.442
753	gut	hs_10_4_igc2	bowtie2	5	35	31295442	31295442	31215839	79041	176	402	22746320	72.8679	19929615	63.8446
888	gut	hs_10_4_igc2	bowtie2	5	35	21758948	21758948	21758320	589	20	20	16394992	75.3504	14300258	65.7232
765	gut	hs_10_4_igc2	bowtie2	5	35	31353742	31353742	31348300	5365	45	32	23723645	75.6776	20858809	66.5389
714	gut	hs_10_4_igc2	bowtie2	5	35	33957346	33957346	33953624	3467	145	140	25139164	74.0397	21775170	64.1321
752	gut	hs_10_4_igc2	bowtie2	5	35	32260992	32260992	32082940	177728	80	248	23928912	74.5845	20772107	64.745
810	gut	hs_10_4_igc2	bowtie2	5	35	25533564	25533564	25513849	19689	13	13	18431698	72.2419	16672729	65.3478
721	gut	hs_10_4_igc2	bowtie2	5	35	22461600	22461600	22297022	164400	15	163	16914718	75.8609	15031430	67.4145
729	gut	hs_10_4_igc2	bowtie2	5	35	30223640	30223640	3604613	26609751	48	9459	500797	13.8932	460847	12.7849
766	gut	hs_10_4_igc2	bowtie2	5	35	49480422	49480422	49403578	76660	99	89	37534170	75.9746	33064269	66.9269
757	gut	hs_10_4_igc2	bowtie2	5	35	16045746	16045746	15569849	475867	9	23	11287715	72.4973	10247637	65.8172
708	gut	hs_10_4_igc2	bowtie2	5	35	29310030	29310030	29308903	1003	95	36	21744354	74.1903	19117792	65.2286
846	gut	hs_10_4_igc2	bowtie2	5	35	20104460	20104460	20103818	584	38	20	14557738	72.4128	12912246	64.2278
720	gut	hs_10_4_igc2	bowtie2	5	35	8664686	8664686	8638968	25694	8	16	6488636	75.1089	5898817	68.2815
758	gut	hs_10_4_igc2	bowtie2	5	35	11360660	11360660	11345439	15213	6	4	8448348	74.4647	7462409	65.7745
879	gut	hs_10_4_igc2	bowtie2	5	35	11299206	11299206	11288037	11139	20	10	8163783	72.3224	7212540	63.8954
732	gut	hs_10_4_igc2	bowtie2	5	35	51041072	51041072	39956675	11083737	190	593	24876108	62.2577	21891668	54.7885
772	gut	hs_10_4_igc2	bowtie2	5	35	12285420	12285420	12273057	10474	75	1822	8936703	72.8156	8048323	65.5772
754	gut	hs_10_4_igc2	bowtie2	5	35	19963086	19963086	19955750	6825	57	463	14648018	73.4025	12929424	64.7905
751	gut	hs_10_4_igc2	bowtie2	5	35	14226780	14226780	14226261	469	16	34	10855151	76.3036	9592236	67.4263
786	gut	hs_10_4_igc2	bowtie2	5	35	13826098	13826098	13825143	879	20	56	10464352	75.6907	9211070	66.6255
833	gut	hs_10_4_igc2	bowtie2	5	35	39226834	39226834	39056263	170260	46	269	29520730	75.5851	26267063	67.2544
716	gut	hs_10_4_igc2	bowtie2	5	35	24362836	24362836	24230801	131926	37	74	16737119	69.0737	15224992	62.8332
809	gut	hs_10_4_igc2	bowtie2	5	35	39949326	39949326	39945368	2280	46	1634	29714148	74.387	26088300	65.31
842	gut	hs_10_4_igc2	bowtie2	5	35	48284484	48284484	48247600	36181	623	175	31340750	64.9582	28381265	58.8242
845	gut	hs_10_4_igc2	bowtie2	5	35	22137084	22137084	22130308	6586	16	175	17292314	78.1386	15462113	69.8685
783	gut	hs_10_4_igc2	bowtie2	5	35	31387260	31387260	31381847	4811	596	24	23203930	73.9406	20578972	65.576
853	gut	hs_10_4_igc2	bowtie2	5	35	24539402	24539402	24535807	3330	141	136	16405147	66.8621	14820826	60.4049
722	gut	hs_10_4_igc2	bowtie2	5	35	26783742	26783742	26762774	20337	68	570	20114001	75.1566	17867379	66.7621
831	gut	hs_10_4_igc2	bowtie2	5	35	16444200	16444200	16443725	422	34	19	12240534	74.4389	10865374	66.0761
739	gut	hs_10_4_igc2	bowtie2	5	35	31050348	31050348	2272248	28777318	35	976	237037	10.4318	214558	9.44254
872	gut	hs_10_4_igc2	bowtie2	5	35	22081170	22081170	22076489	4594	50	38	17393001	78.7852	15367977	69.6124
787	gut	hs_10_4_igc2	bowtie2	5	35	19877860	19877860	19775397	102404	25	35	14918222	75.4383	13193594	66.7172
832	gut	hs_10_4_igc2	bowtie2	5	35	68168944	68168944	68156351	12376	153	67	49466438	72.5779	43918428	64.4378
784	gut	hs_10_4_igc2	bowtie2	5	35	18500948	18500948	18498860	1996	38	54	13917079	75.2321	12414796	67.1111
740	gut	hs_10_4_igc2	bowtie2	5	35	23214628	23214628	23210306	4290	23	9	17442773	75.151	15514636	66.8437
903	gut	hs_10_4_igc2	bowtie2	5	35	23517410	23517410	23512358	4663	142	287	15820865	67.2874	13942045	59.2967
730	gut	hs_10_4_igc2	bowtie2	5	35	18882478	18882478	18880441	1920	11	107	12557891	66.5127	11541881	61.1314
764	gut	hs_10_4_igc2	bowtie2	5	35	48350794	48350794	9754267	38595620	64	1116	1227556	12.5848	1121129	11.4937
779	gut	hs_10_4_igc2	bowtie2	5	35	27642666	27642666	27441700	200884	32	52	21723455	79.1622	19494613	71.0401
711	gut	hs_10_4_igc2	bowtie2	5	35	22616630	22616630	22505411	111100	24	99	16775433	74.5396	14496502	64.4134
501	gut	hs_10_4_igc2	bowtie2	5	35	20751088	20751088	20727272	23801	6	9	16280424	78.5459	14521062	70.0578
723	gut	hs_10_4_igc2	bowtie2	5	35	9804208	9804208	9800985	3126	21	76	7370149	75.198	6875721	70.1534
704	gut	hs_10_4_igc2	bowtie2	5	35	25528960	25528960	25527586	1291	52	31	18690301	73.2161	16554709	64.8503
893	gut	hs_10_4_igc2	bowtie2	5	35	25371750	25371750	25368315	3016	44	375	17822104	70.2534	16286514	64.2002
862	gut	hs_10_4_igc2	bowtie2	5	35	20866544	20866544	1533386	19332701	11	568	132520	8.64231	119602	7.79986
830	gut	hs_10_4_igc2	bowtie2	5	35	25941636	25941636	1634047	24306685	35	1058	144807	8.86186	126844	7.76257
886	gut	hs_10_4_igc2	bowtie2	5	35	50351698	50351698	50334652	16942	56	48	33691370	66.9347	30392608	60.3811
877	gut	hs_10_4_igc2	bowtie2	5	35	20190878	20190878	20185182	5383	278	55	14934602	73.9879	13308284	65.931
915	gut	hs_10_4_igc2	bowtie2	5	35	52393062	52393062	52385930	6692	127	318	41458771	79.141	36587761	69.8427
727	gut	hs_10_4_igc2	bowtie2	5	35	29351334	29351334	29350121	962	74	179	23428459	79.8241	20680943	70.4629
756	gut	hs_10_4_igc2	bowtie2	5	35	21941336	21941336	21937008	4277	24	27	16659066	75.9405	14604791	66.576
713	gut	hs_10_4_igc2	bowtie2	5	35	26040682	26040682	26036531	4024	24	104	17403746	66.8436	15578894	59.8348
902	gut	hs_10_4_igc2	bowtie2	5	35	18797566	18797566	18796610	907	42	8	13662354	72.6852	12418094	66.0656
744	gut	hs_10_4_igc2	bowtie2	5	35	20066566	20066566	19877433	189100	7	29	15001189	75.4684	13458972	67.7098
778	gut	hs_10_4_igc2	bowtie2	5	35	23099546	23099546	23096176	3334	8	28	17046408	73.8062	15234135	65.9596
805	gut	hs_10_4_igc2	bowtie2	5	35	23898588	23898588	23780970	117570	41	9	17922004	75.3628	15843617	66.6231
852	gut	hs_10_4_igc2	bowtie2	5	35	19051526	19051526	18949749	101767	4	7	14237932	75.1352	12717420	67.1113
855	gut	hs_10_4_igc2	bowtie2	5	35	21134506	21134506	21133072	1358	30	46	15557110	73.615	13619480	64.4463
749	gut	hs_10_4_igc2	bowtie2	5	35	34337450	34337450	34335373	1683	33	367	27048081	78.7761	23842623	69.4404
803	gut	hs_10_4_igc2	bowtie2	5	35	34605312	34605312	34602034	1859	53	1370	25964679	75.038	22793857	65.8743
908	gut	hs_10_4_igc2	bowtie2	5	35	78035688	78035688	77949701	85226	339	435	57705060	74.0286	50113463	64.2895
728	gut	hs_10_4_igc2	bowtie2	5	35	24735768	24735768	24729684	5893	59	149	17609006	71.2059	15652661	63.295
904	gut	hs_10_4_igc2	bowtie2	5	35	59256528	59256528	43255684	16000270	98	586	23756520	54.9212	21025261	48.6069
503	gut	hs_10_4_igc2	bowtie2	5	35	64598138	64598138	63877471	719458	212	1008	48644785	76.1533	41973850	65.7099
776	gut	hs_10_4_igc2	bowtie2	5	35	23843590	23843590	23758324	84825	259	225	17567790	73.9437	15565514	65.516
914	gut	hs_10_4_igc2	bowtie2	5	35	29092568	29092568	29090055	2440	35	38	22915928	78.7758	20090881	69.0644
768	gut	hs_10_4_igc2	bowtie2	5	35	41971814	41971814	41958928	11392	102	1396	30043782	71.6028	27083407	64.5474
859	gut	hs_10_4_igc2	bowtie2	5	35	14151006	14151006	14148456	2491	14	46	9697086	68.5381	8548350	60.419
785	gut	hs_10_4_igc2	bowtie2	5	35	43045538	43045538	43034802	10362	196	195	30913456	71.8336	27201465	63.2081
789	gut	hs_10_4_igc2	bowtie2	5	35	27703886	27703886	2028100	25675076	28	882	151981	7.49376	136167	6.71402
879	gut	hs_10_4_igc2	bowtie2	5	35	18976950	18976950	916353	18060241	13	458	56077	6.11958	47502	5.18381
709	gut	hs_10_4_igc2	bowtie2	5	35	34716122	34716122	34678153	37921	33	15	21176702	61.0664	19974497	57.5997
883	gut	hs_10_4_igc2	bowtie2	5	35	19946554	19946554	19863962	82564	17	11	15297560	77.0116	13601882	68.4752
860	gut	hs_10_4_igc2	bowtie2	5	35	23736080	23736080	23734213	1208	12	648	17048675	71.8316	15203021	64.0553
921	gut	hs_10_4_igc2	bowtie2	5	35	36214714	36214714	36197656	16880	41	138	25872361	71.4752	23353150	64.5156
922	gut	hs_10_4_igc2	bowtie2	5	35	9413516	9413516	9396726	16745	16	29	7201404	76.6374	6159522	65.5497
836	gut	hs_10_4_igc2	bowtie2	5	35	25637724	25637724	23934050	1703398	148	171	17203595	71.8792	15269487	63.7982
839	gut	hs_10_4_igc2	bowtie2	5	35	14597924	14597924	14586531	11357	21	15	9620479	65.9545	8734288	59.8791
504	gut	hs_10_4_igc2	bowtie2	5	35	24057144	24057144	24024974	32097	14	60	18375094	76.4833	16062783	66.8587
731	gut	hs_10_4_igc2	bowtie2	5	35	48846902	48846902	32675582	16170943	63	417	22927970	70.1685	20105387	61.5303
705	gut	hs_10_4_igc2	bowtie2	5	35	33640360	33640360	31829196	1811035	39	104	20810290	65.3811	18902119	59.3861
761	gut	hs_10_4_igc2	bowtie2	5	35	29192904	29192904	2300798	26891454	35	847	219657	9.54699	199555	8.6733
738	gut	hs_10_4_igc2	bowtie2	5	35	33731944	33731944	28464292	5267167	113	408	12360822	43.4257	10983844	38.5882
911	gut	hs_10_4_igc2	bowtie2	5	35	40772102	40772102	40770999	885	145	87	29149914	71.4967	25973781	63.7065
858	gut	hs_10_4_igc2	bowtie2	5	35	26880832	26880832	26877954	2454	18	406	19485929	72.4978	17460855	64.9635
790	gut	hs_10_4_igc2	bowtie2	5	35	31497974	31497974	31322913	174524	380	220	23747982	75.8166	20659175	65.9555
909	gut	hs_10_4_igc2	bowtie2	5	35	28552154	28552154	28549244	2845	56	9	21155483	74.1017	18545285	64.9589
798	gut	hs_10_4_igc2	bowtie2	5	35	24932518	24932518	24928659	3829	10	20	19269575	77.2989	17169800	68.8757
747	gut	hs_10_4_igc2	bowtie2	5	35	43827358	43827358	28770026	15055479	56	1942	19785695	68.7719	17441891	60.6252
777	gut	hs_10_4_igc2	bowtie2	5	35	28576190	28576190	28571419	4234	44	496	21197217	74.1903	19053060	66.6857
733	gut	hs_10_4_igc2	bowtie2	5	35	27055368	27055368	27038371	16887	47	63	19883475	73.538	17862897	66.065
827	gut	hs_10_4_igc2	bowtie2	5	35	41751586	41751586	29544755	12205891	81	961	18661431	63.1633	16484172	55.7939
918	gut	hs_10_4_igc2	bowtie2	5	35	25366156	25366156	25350066	16042	42	6	18944912	74.7332	16612275	65.5315
737	gut	hs_10_4_igc2	bowtie2	5	35	44194178	44194178	2704433	41488925	36	1057	207316	7.66578	183396	6.78131
894	gut	hs_10_4_igc2	bowtie2	5	35	43435718	43435718	43421629	14013	46	30	29053160	66.9094	26258179	60.4726
848	gut	hs_10_4_igc2	bowtie2	5	35	53844972	53844972	53684052	160505	247	173	25978401	48.3913	23135027	43.0948
782	gut	hs_10_4_igc2	bowtie2	5	35	54981398	54981398	54978423	2623	140	213	37763922	68.6886	33326884	60.6181
725	gut	hs_10_4_igc2	bowtie2	5	35	49787518	49787518	49777505	7716	132	2173	37498063	75.3313	32941547	66.1776
857	gut	hs_10_4_igc2	bowtie2	5	35	61576530	61576530	61559722	16144	122	557	44740141	72.6776	39948905	64.8946
746	gut	hs_10_4_igc2	bowtie2	5	35	68788828	68788828	68784585	4058	55	132	51013739	74.1645	44102911	64.1174
724	gut	hs_10_4_igc2	bowtie2	5	35	166753236	166753236	166703947	48995	177	125	121782964	73.0534	106881568	64.1146
703	gut	hs_10_4_igc2	bowtie2	5	35	108154558	108154558	107898607	253794	1438	909	73884299	68.4757	65813939	60.9961
330	gut	hs_10_4_igc2	bowtie2	5	35	17083800	17083800	17079810	3929	47	14	13124794	76.8439	11563321	67.7017
331	gut	hs_10_4_igc2	bowtie2	5	35	30723654	30723654	30696512	26744	284	141	21854533	71.1955	19643490	63.9926
348	gut	hs_10_4_igc2	bowtie2	5	35	58471586	58471586	58443701	27750	73	63	42418151	72.5795	37097194	63.4751
321	gut	hs_10_4_igc2	bowtie2	5	35	88770094	88770094	88764315	5667	86	28	64558895	72.7307	60075553	67.6798
350	gut	hs_10_4_igc2	bowtie2	5	35	63842886	63842886	63786598	54058	192	2048	43413202	68.0601	39442560	61.8352
310	gut	hs_10_4_igc2	bowtie2	5	35	78382378	78382378	78380042	1530	90	721	54160441	69.0998	49531356	63.1938
307	gut	hs_10_4_igc2	bowtie2	5	35	89119618	89119618	89112811	6459	264	112	71262018	79.9683	62010646	69.5867
795	gut	hs_10_4_igc2	bowtie2	5	35	85765878	85765878	85369088	396043	236	525	60891618	71.3275	53578191	62.7606
345	gut	hs_10_4_igc2	bowtie2	5	35	83089360	83089360	83082749	4602	473	1560	63606765	76.5583	55650624	66.9822
792	gut	hs_10_4_igc2	bowtie2	5	35	64665600	64665600	64659159	5506	721	218	49556545	76.6427	44416984	68.694
344	gut	hs_10_4_igc2	bowtie2	5	35	91472110	91472110	91464566	6622	175	758	69421815	75.9002	60629325	66.2872
303	gut	hs_10_4_igc2	bowtie2	5	35	79071854	79071854	79065388	4367	98	2003	56197233	71.0769	50488484	63.8566
329	gut	hs_10_4_igc2	bowtie2	5	35	26557836	26557836	26541112	16432	269	35	20984190	79.063	18510500	69.7427
346	gut	hs_10_4_igc2	bowtie2	5	35	35760890	35760890	35726915	33846	67	64	27648599	77.3887	24200975	67.7388
347	gut	hs_10_4_igc2	bowtie2	5	35	115706188	115706188	115700919	4726	202	345	87547454	75.667	78956598	68.242
351	gut	hs_10_4_igc2	bowtie2	5	35	49936266	49936266	49909349	26804	78	37	36276580	72.6849	31744931	63.6052
341	gut	hs_10_4_igc2	bowtie2	5	35	65111088	65111088	65109563	1342	122	63	46621152	71.6042	40932122	62.8665
304	gut	hs_10_4_igc2	bowtie2	5	35	107021276	107021276	106902597	117531	920	406	78589413	73.515	69098076	64.6365
316	gut	hs_10_4_igc2	bowtie2	5	35	98797118	98797118	98694734	101264	137	987	77414678	78.4385	69241219	70.157
318	gut	hs_10_4_igc2	bowtie2	5	35	97190376	97190376	97178778	11122	202	298	73434269	75.5662	62724079	64.545

## Sheet: Table S3
	Patient ID
	330	331	348	321	350	310	307	795	345	792	344	303	329	346	347	351	341	304	316	318	780	847	791	885	808	873	919	773	841	906	767	923	797	753	888	765	714	752	810	721	729	766	757	708	846	720	758	879	732
msp_0001	0	0	0	0	0	0	0	0	0	0	0	0	0	0	0	0	0	7.83449e-07	0	1.07647e-07	5.9874e-07	0	0	0	0	0	0	0	0	0	0	0	0	0	0	0	5.89719e-07	0	0	0	0	0	0	1.11663e-07	0	0	0	0	4.61601e-07
msp_0002	0	1.65658e-06	0	0	0	0	0	1.92012e-07	0	0	0	0	0	0	0	0	0	0	0	0	0	0	0	0	0	0	0	0	0	0	0	0	0	0	0	0	0	0	0	0	0	0	0	0	0	0	0	0	0
msp_0003	8.21923e-06	0	0	2.76446e-06	0	0	0	0	1.35351e-06	0	0	1.46506e-06	0	3.36686e-06	0	7.63623e-07	0	4.69483e-07	0	0	0	0	0	0	3.45256e-07	6.18598e-06	0	0	4.48753e-07	3.0067e-07	0	2.21421e-07	0	0	5.01003e-07	0	7.92202e-08	0	0	0	0	2.70742e-06	0	0	1.66061e-06	0	1.14368e-06	0	2.62319e-07
msp_0004	0	0	0	0	0	0	0	0	0	0	0	0	0	0	0	0	0	0	0	0	0	0	0	0	1.29324e-07	0	0	0	0	0	0	0	0	2.87708e-07	0	0	0	0	0	0	0	0	0	0	0	0	0	0	0
msp_0005	8.54194e-06	3.43533e-07	0	0	1.48207e-06	3.407e-07	1.24839e-05	3.157e-06	4.14429e-07	2.48398e-07	1.00615e-07	2.69935e-05	1.84788e-06	1.10223e-07	6.80423e-08	1.28564e-07	6.50294e-08	0	1.86215e-05	0	9.93281e-08	2.76922e-05	0	0	3.08057e-07	3.93398e-07	2.55047e-06	2.26811e-06	5.93342e-07	3.78867e-06	4.29884e-06	1.3452e-07	2.24883e-06	1.32327e-07	4.52809e-07	0	1.57428e-06	7.75268e-07	2.55538e-05	9.83971e-06	0	1.23334e-05	1.0465e-07	3.46272e-07	1.05121e-07	3.16887e-06	7.95331e-06	4.6632e-06	1.17442e-06
msp_0007	5.52021e-06	4.63412e-07	0	0	0	4.9633e-07	2.47897e-05	0	0	7.37885e-06	2.93113e-06	5.62598e-07	0	2.87552e-06	1.2143e-05	1.38169e-06	2.69183e-07	1.02603e-07	0	7.17378e-07	2.87754e-06	1.22203e-07	0	5.79035e-05	3.17424e-07	4.02508e-07	6.37177e-07	1.74592e-05	1.14978e-06	4.10551e-07	2.39424e-06	4.60764e-06	4.20733e-06	7.58941e-07	7.23617e-07	6.24613e-06	1.89274e-06	1.01121e-06	1.90688e-05	4.5406e-06	0	1.28802e-06	1.25353e-06	3.07616e-06	0	0	5.27132e-07	7.94368e-07	9.28265e-07
msp_0008	0	0	0	3.30854e-07	1.12866e-06	6.61486e-07	0	0	0	0	0	0	1.33302e-05	0	0	0	0	0	0	0	3.02468e-08	0	0	0	0	0	0	0	0	0	4.7594e-07	0	0	0	0	0	0	0	0	0	0	1.25283e-07	0	7.46701e-07	1.99132e-07	0	0	0	0
msp_0009	0	0	0	0	0	0	0	0	0	0	0	0	2.62139e-07	0	1.69205e-07	0	0	0	3.17808e-08	0	0	0	0	0	0	0	0	0	0	0	0	0	0	0	0	0	0	0	0	0	0	0	0	0	0	0	0	1.79775e-06	0
msp_0010	2.7137e-06	0	0	0	2.34221e-07	0	8.53396e-07	1.30028e-06	0	1.08836e-05	0	0	1.44434e-05	0	7.98261e-06	0	0	5.03477e-08	5.66147e-05	0	0	0	0	1.15386e-05	0	3.32083e-07	0	0	5.93563e-08	0	0	8.86153e-06	0	0	0	0	0	0	4.92497e-06	8.85567e-07	0	0	4.73332e-05	0	9.60382e-08	0	0	0	0
msp_0011	3.11521e-06	1.41148e-07	0	9.75865e-07	0	0	0	9.50999e-08	3.39305e-06	4.39228e-06	0	1.09889e-07	1.38565e-06	1.21649e-06	0	1.77479e-06	0	3.15499e-07	0	7.04445e-08	0	0	0	0	1.92224e-07	3.45255e-07	4.89694e-07	2.75908e-05	8.53594e-08	5.57574e-07	0	0	0	5.11586e-07	0	2.56472e-06	3.30915e-06	0	7.61089e-08	1.07668e-05	0	4.53026e-06	0	0	0	0	3.53769e-07	0	2.37305e-07
msp_0012	3.39925e-06	4.89442e-07	1.50917e-06	2.30215e-06	2.05538e-06	1.01987e-06	0	2.17613e-07	1.90252e-06	4.87794e-06	4.72729e-06	2.7166e-06	1.00804e-05	3.60944e-06	3.21976e-05	4.31889e-06	9.00451e-08	1.08114e-05	0	1.4459e-06	2.54244e-07	3.69638e-07	0	7.63999e-06	5.87722e-07	5.97068e-06	2.19315e-06	2.06308e-05	2.2295e-06	1.75799e-07	6.31714e-06	2.09879e-06	4.44838e-06	3.45219e-06	5.94353e-06	1.68311e-06	1.44954e-06	6.92407e-08	7.64559e-08	1.4915e-05	0	1.19731e-05	1.21495e-06	3.5242e-06	2.78801e-06	0	2.02192e-05	0	5.21748e-07
msp_0013	0	1.49047e-07	0	9.89553e-07	6.81501e-07	6.018e-07	0	5.62421e-06	0	1.94548e-05	4.53015e-07	1.03726e-07	0	4.63964e-07	6.6378e-07	0	8.12292e-08	5.53905e-06	0	3.68115e-07	1.60923e-07	0	0	0	0	7.56009e-06	1.47032e-07	0	6.38094e-08	1.63358e-07	0	0	0	2.29513e-07	0	5.08579e-07	0	6.17359e-07	2.20044e-07	0	0	0	0	0	1.54273e-06	0	9.11839e-08	0	0
msp_0014	0	0	0	0	0	0	0	0	0	0	0	0	0	0	0	0	0	8.84911e-08	0	0	0	0	0	0	0	0	0	0	1.00041e-07	0	0	0	1.48215e-07	0	0	0	0	0	0	0	0	0	0	0	0	0	2.09213e-06	4.74571e-07	0
msp_0015	0	3.59389e-07	0	6.73749e-08	0	0	0	5.52486e-06	0	4.10299e-06	4.03833e-07	0	0	2.33404e-06	1.34581e-06	4.13725e-07	1.37102e-06	2.53987e-07	0	1.17366e-06	1.54682e-06	0	0	0	0	0	6.3519e-07	0	6.99789e-07	0	0	1.33439e-06	0	2.19485e-07	0	1.67265e-06	1.8543e-07	2.70669e-06	0	0	0	0	1.12202e-07	2.92186e-06	0	0	0	0	1.40438e-06
msp_0016	0	0	2.50694e-06	0	0	0	0	0	0	0	0	0	0	0	0	1.17334e-06	0	0	0	0	0	0	0	0	0	0	1.26587e-07	0	0	0	0	0	0	0	3.08226e-06	1.71897e-05	0	0	0	1.54747e-07	0	2.73135e-06	0	0	0	4.24809e-05	0	0	0
msp_0017	0	4.84224e-07	0	0	0	0	0	1.25366e-06	0	3.92165e-06	4.16008e-07	0	0	0	4.45334e-07	1.10456e-06	2.64682e-07	0	0	5.11987e-07	4.20438e-06	0	3.22478e-06	0	0	0	0	0	1.10492e-07	6.44564e-08	0	3.51445e-07	0	0	1.26815e-07	8.05465e-07	0	1.26539e-07	0	0	0	0	0	0	0	0	0	0	0
msp_0018	0	0	0	0	0	0	0	0	0	0	0	0	0	0	0	0	0	0	0	0	0	0	0	0	0	0	0	0	0	0	0	0	0	0	0	0	0	0	0	0	0	0	0	0	0	0	0	0	0
msp_0019	0	0	0	0	0	0	0	0	0	0	0	3.8621e-07	0	0	0	0	0	4.40985e-06	0	0	3.24554e-06	0	0	0	0	1.40269e-05	0	0	7.44605e-07	3.13556e-07	2.5454e-06	0	6.94134e-06	0	1.85524e-06	0	0	0	0	0	0	7.97136e-07	0	1.80258e-06	2.50647e-06	0	0	0	0
msp_0020	0	0	0	0	0	0	0	0	0	0	0	0	0	0	3.23311e-07	0	0	0	0	0	0	0	0	0	0	0	0	0	0	0	0	0	0	0	0	0	0	0	0	0	0	0	0	0	0	0	0	0	0
msp_0021	0	1.09972e-07	0	2.23911e-07	0	7.46631e-08	0	0	2.6237e-06	0	7.52464e-07	0	1.11683e-07	0	0	0	0	1.79936e-06	4.49434e-06	0	0	1.49478e-07	0	0	0	1.30046e-07	0	0	2.14698e-07	0	4.26005e-07	2.34511e-06	1.05672e-06	0	0	0	1.28152e-06	1.93498e-07	7.12255e-07	0	0	3.36923e-07	0	3.29585e-07	0	0	0	0	0
msp_0022	0	0	0	0	8.87977e-08	0	0	0	0	0	2.65693e-07	0	0	0	0	1.42981e-06	0	1.5811e-06	0	0	0	0	7.4727e-08	0	4.26533e-07	0	0	7.30094e-07	0	0	0	0	0	1.13186e-06	8.81166e-07	1.39306e-07	0	4.10245e-07	0	3.85877e-06	0	2.99658e-07	2.34083e-06	0	3.32452e-06	0	0	0	0
msp_0023	0	0	0	0	0	1.24795e-06	0	2.33224e-07	6.85305e-06	0	3.61262e-06	6.32014e-06	5.61274e-05	3.06853e-06	0	3.50287e-06	0	3.82761e-06	0	2.2141e-06	2.40043e-06	6.87984e-08	0	0	4.38749e-06	2.65896e-06	8.39957e-07	0	4.02818e-05	7.93957e-06	6.94994e-07	0	5.03694e-05	1.57415e-06	0	1.53987e-06	2.34184e-06	5.1509e-07	0	1.75118e-05	0	0	0	1.5245e-06	9.79491e-07	8.39945e-06	5.16593e-05	0	0
msp_0024	0	0	0	0	0	0	0	0	0	0	0	0	2.782e-08	0	0	0	0	0	4.79919e-08	0	0	0	0	0	0	0	0	0	0	0	0	0	3.40154e-07	0	0	0	0	0	1.45878e-07	1.74392e-08	0	0	0	0	0	0	8.90516e-07	2.24203e-07	0
msp_0025	0	0	0	3.77623e-07	2.22136e-06	1.28132e-07	0	0	6.99375e-07	0	0	5.43043e-06	0	3.13419e-06	7.45199e-07	0	0	0	0	0	0	0	0	0	3.05983e-06	2.00035e-06	3.44495e-06	0	3.00903e-07	4.72239e-06	8.48025e-06	0	0	0	0	0	1.9079e-07	0	0	0	0	0	5.43284e-07	3.1215e-06	0	0	1.76708e-07	0	0
msp_0026	3.48133e-06	0	0	0	0	0	0	0	0	0	0	2.55567e-07	0	0	0	0	5.94147e-07	2.56594e-06	0	0	3.32412e-06	6.49246e-07	0	0	6.00939e-07	0	0	0	0	3.17354e-07	0	1.21735e-06	4.59419e-07	1.1789e-06	0	0	1.12458e-06	0	0	0	0	0	0	0	2.24198e-06	0	0	0	6.18164e-07
msp_0027	6.02982e-06	0	2.04681e-07	3.85084e-07	3.24998e-07	0	0	0	7.275e-06	0	6.33136e-06	4.7797e-06	0	3.59422e-06	0	2.36359e-06	2.57266e-07	4.88381e-06	0	7.72987e-07	8.32123e-07	1.15337e-06	9.64995e-08	0	9.5029e-07	2.84769e-06	2.82295e-06	1.73312e-05	0	1.11667e-06	2.11953e-06	5.05356e-06	4.56216e-06	2.725e-06	4.93623e-06	2.94519e-06	1.08471e-06	1.09498e-06	0	1.18214e-05	0	1.41398e-06	0	2.09212e-06	1.90653e-06	1.55378e-05	3.07157e-06	2.40571e-05	1.29729e-06
msp_0028	0	0	0	0	0	0	0	0	0	0	0	0	0	7.49869e-07	0	0	0	8.00192e-07	0	0	0	0	0	0	3.14677e-06	0	1.42702e-07	0	4.91456e-07	0	0	0	0	0	0	0	1.10561e-07	0	0	0	0	0	2.43114e-06	0	0	0	0	0	0
msp_0029	0	1.8788e-06	0	8.93862e-07	1.04594e-06	1.49389e-07	0	5.86971e-07	8.31307e-06	4.09604e-07	0	1.04336e-07	0	0	1.05897e-06	2.59879e-07	4.91529e-07	0	0	0	8.45072e-06	0	1.01218e-06	0	2.50264e-06	1.17346e-05	0	0	2.1954e-06	5.04843e-06	4.04723e-06	4.50363e-07	0	3.55522e-06	9.9322e-08	3.97102e-06	7.49826e-06	1.59673e-06	0	0	0	6.27101e-07	6.69594e-07	5.5569e-06	3.68367e-06	0	0	0	1.53821e-07
msp_0030	1.58772e-05	0	0	0	8.97387e-06	0	0	0	0	0	0	0	0	0	0	0	0	0	1.78448e-07	0	0	1.90821e-06	0	0	0	0	7.11278e-07	0	1.33389e-07	1.5826e-07	3.28233e-06	9.77007e-06	0	0	0	0	0	0	0	9.96408e-08	0	1.27246e-07	0	0	0	9.75834e-06	1.49984e-07	0	0
msp_0031	0	4.44281e-07	8.88559e-08	0	0	0	0	3.41496e-07	0	0	0	0	1.11086e-06	3.5446e-07	0	0	8.76057e-07	5.47782e-07	0	0	1.53414e-05	6.64682e-07	2.22783e-07	6.16536e-06	2.48347e-07	0	0	0	1.53513e-06	8.37363e-07	6.22334e-06	6.18159e-06	1.93996e-05	0	8.33295e-06	1.07998e-07	0	1.15416e-06	1.9906e-06	1.15435e-05	0	1.58985e-05	0	2.71732e-07	0	1.94004e-05	1.73916e-06	0	0
msp_0032	0	0	0	3.56058e-06	0	1.60537e-07	0	0	2.51915e-05	0	3.07311e-05	4.42714e-05	5.69978e-05	1.0474e-06	0	2.46473e-06	1.26331e-06	3.71915e-07	0	1.61909e-07	4.08095e-07	1.08123e-07	0	1.05478e-06	3.37647e-06	6.93548e-06	3.61174e-06	0	4.12182e-06	8.51793e-06	3.4881e-06	6.86203e-06	2.79802e-06	7.50268e-06	2.21485e-06	9.04951e-06	2.36958e-06	1.32528e-06	0	4.12918e-05	0	8.25868e-07	9.58402e-06	1.4054e-05	0	0	2.16911e-05	1.01247e-05	0
msp_0033	0	0	0	0	0	0	0	0	0	0	0	0	0	0	0	0	0	0	0	0	0	0	0	0	0	0	0	0	0	0	0	0	0	0	0	0	0	0	0	0	0	0	0	0	0	0	0	0	0
msp_0034	0	3.6576e-07	0	5.6281e-06	7.5685e-08	1.46706e-06	0	9.64279e-08	0	7.06089e-06	0	0	0	4.78375e-06	0	0	8.61039e-08	0	0	0	4.26663e-07	0	0	0	3.91918e-07	0	1.07197e-06	0	8.14002e-07	7.1283e-08	0	0	0	1.00594e-07	1.4541e-07	3.97525e-06	3.08391e-07	2.96342e-08	0	0	0	0	5.15044e-06	2.19762e-06	1.23695e-05	0	0	0	2.96047e-07
msp_0035	2.47952e-05	0	0	4.85487e-07	0	0	0	4.37776e-07	0	0	4.47698e-06	3.46348e-07	0	2.19943e-05	0	1.69994e-06	0	0	0	3.79295e-06	0	0	0	0	2.67915e-06	5.18702e-06	2.20619e-07	1.34363e-05	9.3815e-07	0	0	0	7.06385e-07	1.11036e-06	5.8854e-06	2.47301e-06	1.02279e-05	2.30668e-06	0	1.97622e-06	0	1.46086e-05	0	0	7.99188e-07	1.14818e-05	4.77657e-06	0	1.10423e-06
msp_0036	1.24978e-05	7.75553e-08	0	0	6.50385e-07	0	0	0	0	0	0	2.28281e-06	0	0	0	0	0	0	0	1.9232e-07	0	6.12289e-07	0	0	1.60127e-07	0	0	6.79642e-06	0	0	2.95048e-05	0	2.98194e-07	1.25549e-07	0	3.79263e-06	1.13832e-06	0	0	2.37207e-06	0	3.6005e-07	0	0	0	0	0	4.96195e-06	2.28045e-07
msp_0037	4.28155e-06	0	0	0	0	7.63583e-08	0	0	0	0	0	0	5.23113e-06	0	0	8.0322e-06	0	0	0	1.12645e-06	0	0	0	0	0	5.30226e-06	0	0	0	0	0	0	7.5248e-06	0	2.47752e-06	0	5.27435e-07	0	0	0	0	0	1.68633e-06	0	7.15799e-06	0	0	0	0
msp_0038	0	3.44767e-07	0	0	6.78247e-08	1.43413e-06	0	0	0	0	0	1.64577e-07	0	0	7.19512e-08	0	0	0	0	2.71849e-07	0	0	0	0	7.43499e-07	0	1.16788e-07	0	0	3.27651e-07	0	0	0	2.06765e-07	0	0	0	0	0	0	0	0	0	6.56913e-07	2.14412e-07	0	0	0	2.69188e-06
msp_0039	0	4.38208e-07	0	0	7.91808e-07	1.20006e-07	0	5.4752e-06	0	0	6.05415e-07	4.81159e-08	0	0	0	5.53932e-06	1.20881e-06	0	0	0	0	2.37089e-06	0	1.01961e-07	0	0	0	0	4.3042e-07	1.10918e-06	0	0	0	5.13944e-06	6.37728e-06	6.54623e-06	3.06478e-06	1.32019e-07	0	0	0	2.8582e-06	0	0	2.14295e-07	0	0	0	1.63086e-07
msp_0040	0	0	0	9.30148e-07	0	0	0	0	0	0	0	2.24781e-06	0	0	0	1.36519e-06	0	0	0	0	5.6925e-06	4.92197e-07	0	0	0	0	0	1.92114e-05	0	1.32429e-06	2.59615e-06	0	0	0	4.06716e-06	3.5295e-06	0	0	0	5.12793e-06	0	0	0	2.65583e-06	0	0	9.54552e-07	0	0
msp_0041	8.71435e-07	1.20098e-05	9.38688e-05	0	1.45894e-05	3.58578e-06	0	1.48567e-05	0	0	9.40139e-06	6.41251e-06	0	0	0	2.7717e-05	5.74929e-05	0	0	0.000203323	0	2.72752e-06	5.08221e-05	0	9.44391e-08	0	0	0	4.25423e-06	3.63325e-07	0	0.00018283	1.14096e-05	2.25699e-05	1.76265e-05	2.93892e-05	0.000106835	0.000133194	0	7.69618e-06	0	6.15877e-05	0	4.04364e-06	2.40201e-05	5.47379e-05	0	0	6.69857e-05
msp_0042	0	1.6228e-06	0	4.98173e-07	1.31343e-06	0	0	3.57163e-07	0	0	0	0	0	1.34625e-06	0	5.54261e-07	1.12501e-06	0	0	0	7.97109e-07	0	0	0	1.5268e-07	0	0	0	2.22251e-06	0	0	0	0	4.45385e-07	0	2.28585e-07	1.5178e-07	2.3696e-07	4.30921e-07	0	0	1.1638e-07	0	2.83682e-07	1.36256e-05	0	0	0	5.8897e-07
msp_0043	0	0	2.83036e-06	0	0	0	0	0	0	0	2.65494e-06	0	0	0	0	0	0	1.14056e-05	0	0	0	1.0207e-07	0	0	0	0	0	1.88028e-06	0	3.7879e-07	1.74656e-05	0	0	8.15866e-07	0	1.98546e-05	0	0	0	0	0	0	0	0	0	1.97918e-05	0	8.33924e-07	0
msp_0044	0	0	0	0	0	0	0	6.25063e-08	0	0	0	0	0	0	0	0	0	0	0	0	0	0	0	0	0	0	5.05814e-07	0	0	3.97661e-06	0	0	0	0	0	0	0	0	2.12521e-07	0	0	0	0	0	0	0	0	1.77892e-08	0
msp_0045	0	1.3174e-06	0	4.82428e-07	0	0	0	4.64118e-06	0	8.48475e-06	1.63483e-07	0	7.82154e-07	0	1.96243e-05	0	0	7.01752e-06	0	2.41393e-06	1.42667e-06	0	0	0	1.02121e-06	2.14534e-06	0	0	4.02529e-07	0	1.35887e-05	0	0	3.76805e-06	2.29876e-07	0	4.50464e-07	0	0	0	0	1.62395e-06	2.54844e-06	6.58341e-06	4.67735e-06	0	9.40193e-07	1.59908e-06	5.12286e-07
msp_0046	2.10704e-05	1.03184e-07	1.2586e-07	1.14406e-05	5.63495e-06	7.06472e-07	3.09624e-06	4.83208e-07	6.47702e-06	0	5.00281e-06	1.84245e-05	2.40082e-06	4.73412e-05	0	5.00793e-06	0	5.34783e-06	2.1384e-06	5.30794e-06	1.93727e-05	8.17687e-07	0	2.73635e-05	7.84653e-07	8.47818e-06	2.61713e-06	1.91223e-05	5.68299e-06	2.48398e-05	2.55489e-06	2.3322e-06	3.9985e-06	6.07387e-06	7.79191e-06	1.79561e-05	2.98116e-06	1.18822e-06	0	2.55168e-05	0	2.45314e-05	6.17497e-06	1.47816e-05	1.14119e-05	3.26151e-06	1.07845e-05	6.61178e-06	3.03715e-07
msp_0047	0	7.01107e-07	0	0	0	0	0	0	0	2.259e-06	0	0	0	7.65742e-07	0	1.86076e-07	0	0	0	1.5169e-07	4.15678e-06	0	0	0	0	0	0	0	0	0	0	0	0	0	0	0	0	0	0	0	0	0	0	8.61574e-08	0	0	0	0	0
msp_0048	0	0	0	7.14682e-08	8.40396e-08	6.2084e-08	0	7.34883e-07	0	2.85501e-06	1.91307e-07	0	0	7.17463e-07	1.27779e-06	0	0	8.17037e-07	0	3.27002e-07	2.38279e-06	0	0	0	0	0	0	0	1.5586e-06	2.54455e-07	0	5.72027e-07	0	1.38908e-07	0	6.77794e-07	0	6.08359e-07	0	0	0	0	0	0	0	0	0	0	0
msp_0049	0	0	0	0	0	0	0	0	0	0	0	0	0	0	1.38277e-07	0	0	0	0	0	0	0	0	0	0	0	0	0	0	0	0	0	0	0	0	0	0	0	2.88204e-07	0	0	0	0	0	0	0	0	0	0
msp_0050	0	7.875e-08	0	2.97715e-07	1.03956e-07	0	0	9.34134e-07	4.74012e-07	1.05744e-06	6.45667e-07	0	0	3.01777e-07	1.23418e-06	4.6843e-07	1.13345e-07	0	0	1.07808e-07	1.85017e-07	0	9.59218e-08	0	5.68713e-07	0	4.2966e-07	0	6.98115e-07	0	0	0	0	2.61279e-07	0	1.03318e-07	1.36996e-07	0	1.1553e-07	0	0	0	4.7753e-07	4.25948e-07	4.70066e-07	0	0	0	1.17156e-07
msp_0052	0	0	0	0	0	0	0	0	0	0	0	0	0	0	5.98981e-07	0	0	0	0	0	0	0	0	0	0	0	0	0	0	0	0	0	0	0	0	0	0	0	0	9.22246e-08	0	0	0	0	0	0	0	0	0
msp_0053	0	7.5564e-06	0	8.33562e-08	0	0	0	0	4.59404e-06	0	0	1.30482e-06	1.98358e-07	1.46223e-07	0	0	0	0	0	0	0	2.09488e-06	0	0	0	0	0	0	1.006e-06	0	1.87434e-07	0	0	0	0	0	4.53988e-07	0	7.07332e-07	1.57771e-07	0	0	1.86003e-06	2.79583e-07	1.18005e-07	0	0	0	5.85512e-07
msp_0054	0	0	0	0	0	0	0	0	0	0	0	0	0	8.83831e-08	0	0	0	6.59342e-07	0	0	0	0	0	0	0	9.28185e-08	0	0	9.57549e-08	0	0	0	0	0	0	0	1.12775e-07	0	5.93398e-06	4.3983e-07	0	0	0	0	0	0	0	0	0
msp_0055	0	5.31957e-06	0	0	0	0	0	7.72096e-06	9.56415e-08	8.18172e-07	0	2.09789e-06	1.94822e-07	0	0	7.00486e-07	1.99992e-07	2.60954e-07	0	0	4.06437e-06	6.80811e-06	1.16961e-06	0	7.64221e-07	5.01053e-06	0	0	5.33206e-07	8.26696e-07	0	0	2.5165e-07	1.00849e-05	5.7193e-06	1.69511e-06	3.79023e-07	1.75476e-06	0	1.71335e-06	0	2.57383e-06	0	9.42272e-06	5.83442e-06	0	0	0	3.02136e-07
msp_0056	0	0	0	0	0	0	0	0	0	0	0	0	0	0	1.83017e-07	0	0	1.18255e-07	0	0	0	0	0	3.07238e-07	0	0	0	0	0	0	0	0	6.85892e-08	0	0	0	0	0	0	0	0	0	0	0	0	0	0	0	0
msp_0057	0	2.77114e-07	0	3.60047e-06	8.51081e-08	0	0	2.89049e-07	0	0	0	0	0	2.35754e-07	7.68194e-07	0	0	1.90811e-06	0	1.05786e-06	6.88462e-07	2.76236e-07	0	0	1.71781e-07	9.94648e-08	0	0	7.87603e-07	6.26871e-08	0	0	0	4.15342e-06	1.46986e-07	6.98417e-06	0	0	2.12412e-07	0	0	8.35256e-08	0	0	0	0	0	0	2.95129e-06
msp_0058	1.80479e-07	1.25297e-07	0	0	0	0	0	0	8.99762e-08	0	1.10177e-07	0	0	0	1.25797e-06	0	0	7.80833e-08	7.80454e-07	0	0	0	1.76177e-07	7.60699e-07	0	0	0	1.03243e-06	4.18746e-07	0	0	7.66286e-08	1.02572e-06	0	4.27014e-07	0	0	0	0	4.70595e-08	0	0	0	0	0	1.98157e-07	1.03296e-06	6.50226e-06	0
msp_0059	8.21059e-06	4.78596e-07	2.20858e-07	7.91991e-06	3.08301e-07	4.93507e-07	0	4.73875e-07	3.78011e-06	8.82715e-06	5.44697e-06	3.6702e-07	3.00376e-06	0	2.17229e-05	4.83165e-06	5.53848e-07	6.19896e-06	0	9.97039e-07	3.08069e-06	4.36291e-07	0	0	2.17198e-06	1.64098e-06	5.96688e-07	0	7.43146e-06	1.01184e-06	1.02625e-07	3.22177e-06	0	1.06022e-05	9.05554e-06	7.02101e-06	8.89057e-07	6.36031e-07	0	0	0	0	9.26165e-06	8.23153e-06	1.69236e-07	0	9.3067e-06	8.58874e-06	2.37575e-07
msp_0060	0	0	0	0	0	7.23011e-07	0	0	0	0	0	0	0	0	0	2.20952e-06	0	0	0	0	0	0	0	0	0	0	0	0	0	0	0	0	0	2.3361e-07	0	3.23783e-07	0	0	0	0	0	0	0	0	0	0	0	0	0
msp_0061	0	0	0	0	0	0	0	0	0	0	0	0	6.95904e-07	0	6.22514e-08	0	0	0	0	0	1.85502e-07	0	0	0	0	7.88445e-06	0	0	0	0	0	0	0	0	0	0	0	0	0	0	0	0	0	0	0	0	0	0	0
msp_0062	5.62698e-08	1.31083e-07	0	2.52573e-06	6.41664e-07	1.32961e-06	0	5.82733e-07	2.69122e-06	2.83096e-06	6.80474e-06	5.36978e-07	5.03907e-06	7.59186e-07	1.15256e-05	4.70933e-06	2.22213e-06	4.62522e-07	0	7.27804e-07	2.26032e-06	3.38023e-07	2.15256e-07	0	6.41778e-07	3.68486e-06	9.30827e-07	0	1.34126e-06	6.86921e-07	7.75133e-07	0	1.9008e-06	6.89258e-07	3.46685e-06	5.98003e-06	1.85908e-06	7.30449e-07	1.11352e-07	5.05996e-06	0	1.12942e-06	7.43321e-07	1.75195e-06	1.86135e-06	0	2.49355e-06	3.05859e-06	3.08205e-07
msp_0063	0	0	0	0	0	0	0	0	1.13792e-05	0	0	2.11792e-07	0	0	0	8.16695e-07	0	0	0	0	6.13917e-08	1.1877e-07	0	0	2.81556e-06	2.91299e-05	0	0	0	0	0	0	0	0	0	0	0	0	0	0	0	1.54938e-06	7.25276e-06	0	4.79179e-06	0	0	0	0
msp_0064	0	0	0	0	7.48445e-05	0	0	0	0	0	0	0	0	0	0	0	0	0	0	0	0	0	0	0	0	0	0	0	0	0	0	0	0	3.5895e-05	0	0	0	0	0	0	0	0	0	0	2.55966e-05	0	0	0	0
msp_0065	0	0	0	1.66242e-07	0	0	0	5.5202e-07	1.79223e-07	1.88319e-07	1.08377e-06	0	0	0	4.8461e-07	6.21241e-07	0	1.72936e-07	0	0	2.81647e-07	1.45958e-07	0	0	0	0	4.75797e-07	0	9.38266e-07	0	0	0	0	2.91954e-07	0	0	1.96549e-07	0	0	0	0	0	2.91533e-07	4.79584e-07	0	0	0	0	0
msp_0066	0	0	0	0	0	0	0	0	0	0	0	0	0	0	5.16678e-07	0	0	0	0	0	0	0	0	0	0	0	0	0	0	0	0	1.36577e-07	0	0	0	0	0	0	0	0	0	0	0	0	0	0	0	0	0
msp_0067	0	0	0	0	0	0	0	0	0	0	0	0	0	0	0	0	0	0	0	0	0	0	0	0	0	0	0	0	0	0	0	0	0	0	0	0	0	0	0	0	0	0	0	0	0	0	0	0	0
msp_0068	0	2.29844e-06	0	2.50471e-06	1.57502e-06	0	0	2.42579e-05	0	1.59831e-05	9.35307e-06	0	0	7.05082e-07	0	5.12369e-06	1.47172e-06	0	0	8.53183e-07	7.35889e-06	8.88184e-07	1.17711e-06	0	5.44837e-06	0	1.00119e-05	0	1.18509e-05	2.45821e-07	2.24374e-06	1.61694e-06	0	3.00953e-06	1.71114e-07	1.35126e-06	6.43496e-06	2.46962e-06	0	0	0	0	3.41012e-07	2.70474e-07	8.95035e-08	0	0	3.27258e-07	2.90456e-06
msp_0069	2.53169e-05	4.80002e-07	1.53939e-07	6.90967e-06	9.44792e-06	1.24029e-07	0.000176927	7.41248e-07	4.61493e-05	2.56949e-05	1.285e-05	9.63576e-06	6.79818e-06	1.89027e-05	0	7.51154e-06	1.53882e-07	2.08726e-05	9.03666e-05	5.83298e-06	2.84633e-05	7.19437e-06	1.98521e-07	5.56016e-05	6.3081e-06	3.21316e-05	6.73767e-06	1.18037e-05	3.79751e-06	2.4929e-05	9.0334e-06	1.00677e-05	1.60817e-05	5.20706e-06	1.04983e-05	1.17033e-05	1.93929e-05	4.23696e-06	4.81159e-05	9.76703e-06	0	1.73648e-05	4.282e-06	2.2683e-05	9.60796e-06	1.02205e-05	1.33998e-05	8.04417e-05	1.0066e-06
msp_0070	0	0	0	0	0	0	0	0	0	0	0	0	0	0	0	0	0	4.76832e-08	0	0	0	0	0	0	0	0	0	3.44824e-05	0	0	0	0	0	4.7043e-06	0	0	0	0	0	0	0	0	0	0	3.59639e-06	0	0	0	0
msp_0071	0	1.95147e-07	0	2.3638e-07	8.67222e-08	0	0	2.93561e-07	2.55926e-06	0	9.19496e-08	0	0	3.56163e-07	0	0	0	3.03517e-07	0	0	2.6882e-07	3.95781e-07	0	0	4.44671e-07	0	0	0	9.56111e-08	1.98856e-06	0	0	0	4.28148e-07	2.1294e-07	5.859e-07	0	0	0	0	0	0	0	2.32878e-06	3.16568e-07	0	0	0	9.117e-07
msp_0072	1.46726e-07	8.96543e-07	2.04208e-07	1.68224e-07	1.30989e-06	9.20848e-08	0	9.80168e-07	0	9.77679e-07	1.89508e-06	0	0	7.41621e-07	0	0	5.41238e-07	9.89187e-08	0	2.79848e-07	2.69849e-06	2.77672e-07	1.68936e-06	1.35833e-05	0	0	0	0	1.32475e-06	0	0	1.05191e-06	1.69107e-06	4.82191e-07	3.09742e-07	4.44244e-07	5.63162e-07	1.30474e-06	0	8.67516e-07	0	3.72459e-07	0	8.6798e-08	3.84894e-07	0	0	0	0
msp_0073	0	0	0	3.11988e-07	0	0	0	0	0	0	0	2.58918e-07	0	0	2.06011e-06	0	0	5.12706e-07	0	1.60416e-07	0	0	0	0	0	0	9.0635e-07	0	0	0	0	0	0	1.74095e-07	0	3.481e-07	1.64324e-06	0	0	3.27949e-07	0	0	0	4.22235e-07	0	0	0	0	9.58228e-08
msp_0074	0	1.01163e-07	0	0	0	0	0	0	0	0	0	0	0	9.49754e-08	0	0	0	0	0	0	5.1677e-07	0	0	0	0	0	0	0	0	0	0	0	0	0	0	5.24593e-07	0	0	0	0	0	0	0	0	0	0	0	0	0
msp_0075	0	9.27178e-07	0	8.33525e-07	4.5394e-07	8.79506e-07	0	1.74973e-07	5.00769e-06	1.35875e-07	3.71815e-07	5.62092e-07	0	4.45806e-06	1.96872e-06	0	4.72684e-07	1.7818e-06	4.09577e-07	2.44895e-07	2.10588e-06	0	2.5095e-07	0	0	2.47154e-07	0	0	3.25431e-07	7.29664e-07	9.32432e-08	9.27901e-07	1.44615e-07	1.79486e-06	1.38176e-06	0	5.73774e-07	7.45786e-07	3.11793e-07	2.21798e-07	0	7.89437e-07	2.82998e-07	5.15933e-07	1.88079e-07	0	0	0	6.30478e-07
msp_0076	0	1.09327e-07	0	7.68737e-08	0	1.71416e-07	0	1.24743e-06	8.68841e-07	1.55224e-06	1.02731e-06	0	0	7.77194e-07	3.53568e-06	1.70086e-06	1.552e-07	3.37553e-07	0	0	1.56069e-07	0	5.23897e-07	1.88475e-07	1.99629e-07	0	2.87692e-07	0	1.04174e-06	0	2.51118e-07	2.68432e-07	0	5.60696e-07	0	6.67634e-07	4.21728e-07	0	0	0	0	0	1.32915e-06	3.68687e-07	0	0	0	6.23097e-07	1.27372e-07
msp_0077	0	0	0	9.47782e-08	0	0	0	0	0	0	0	0	0	0	0	0	0	0	0	0	5.56206e-06	0	0	0	0	0	0	0	0	0	0	0	0	0	0	0	0	0	0	0	0	0	0	0	0	0	0	0	0
msp_0078	0	2.00113e-06	6.06636e-05	0	6.29015e-07	0	0	5.33712e-06	0	0	0	3.48923e-06	0	0	0	0	1.13923e-05	0	0	0	0	0	1.30357e-06	0	0	0	0	0	0	0	0	0	0	0	0	0	0	1.05393e-05	0	0	0	0	0	0	0	0	0	0	2.18323e-06
msp_0079	0	0	0	9.5138e-09	0	0	0	2.50018e-07	1.70814e-07	4.81373e-07	2.05614e-07	0	0	5.65353e-08	7.65249e-07	7.50126e-07	0	0	0	9.48968e-08	0	0	3.87381e-07	0	0	0	9.89463e-08	0	1.46281e-07	0	0	2.73904e-07	0	7.96652e-07	7.75417e-08	0	3.70192e-07	8.15024e-08	0	0	0	0	0	1.72466e-07	0	0	0	0	0
msp_0080	0	0	1.61687e-05	0	0	5.24715e-06	0	0	0	0	0	0	0	0	0	0	0	0	0	0	0	3.12852e-06	0	0	0	0	0	0	0	0	0	0	0	0	0	0	0	3.07667e-06	0	0	0	0	0	0	0	0	0	0	9.25157e-06
msp_0081	0	9.70667e-08	0	0	0	7.45098e-07	0	2.07742e-06	0	0	0	1.74001e-06	0	0	0	0	0	8.11886e-07	0	0	0	1.62836e-05	3.05508e-07	0	0	0	0	0	0	0	1.12789e-05	0	0	0	0	0	0	1.01619e-07	0	0	0	0	6.76251e-07	0	4.8185e-06	0	0	0	0
msp_0083	0	0	0	0	0	0	0	0	0	0	0	0	0	0	0	0	0	0	0	0	0	0	0	0	0	0	0	0	0	2.22837e-06	0	8.52604e-07	0	0	0	0	0	0	0	0	0	0	0	0	0	0	0	0	0
msp_0084	0	2.43053e-05	0	0	1.65512e-07	3.53062e-06	0	0	0	0	0	2.25638e-06	0	0	0	8.15792e-06	2.52317e-05	0	0	0	0	4.89264e-07	4.34296e-06	0	0	0	0	0	0	0	0	0	0	3.0341e-07	0	0	0	9.16655e-06	0	0	0	0	0	0	0	0	0	0	1.99594e-05
msp_0085	0	0	0	0	0	0	0	0	0	0	1.33311e-07	0	3.42591e-06	0	0	0	0	0	0	0	0	0	0	0	0	0	0	0	0	7.43025e-07	0	0	0	0	0	0	0	0	0	0	0	0	0	0	0	0	0	0	0
msp_0086	0	0	0	0	0	0	0	0	0	0	0	0	0	0	0	0	0	0	1.5621e-07	0	0	0	0	1.53908e-07	0	0	0	1.43871e-07	0	0	0	0	0	0	0	0	0	0	7.57664e-08	0	0	0	0	0	0	0	0	0	0
msp_0087	0	1.53107e-06	6.46673e-06	0	0	0	0	5.3653e-07	0	1.8959e-07	1.6871e-06	2.70932e-07	0	0	0	0	4.71622e-06	3.45023e-07	0	0	6.88927e-07	1.29688e-07	2.03005e-06	0	2.09953e-07	0	0	0	0	2.89665e-07	0	1.75488e-06	0	5.24236e-06	2.15374e-07	0	7.83892e-06	6.194e-07	5.25635e-07	1.15457e-06	0	2.10105e-07	0	1.24028e-06	0	0	0	0	5.10196e-07
msp_0088	0	0	0	0	0	0	0	0	0	0	0	0	0	0	0	0	0	0	0	0	0	0	0	0	0	0	0	0	0	0	0	0	0	0	0	0	0	0	0	0	0	0	0	0	0	0	0	0	0
msp_0089	0	0	0	9.62353e-07	2.46032e-06	3.02833e-07	0	0	4.71473e-06	3.21352e-05	8.84265e-06	2.79677e-05	3.74112e-06	9.79598e-07	0	9.7833e-06	0	0	0	7.45756e-07	5.32452e-07	8.1793e-08	0	0	3.96546e-07	2.58733e-06	4.30372e-07	0	4.62294e-08	5.43857e-07	0	0	0	4.48916e-06	0	0	7.26196e-06	0	0	0	0	4.29189e-07	5.48484e-07	5.50561e-06	7.55327e-07	0	0	3.25027e-07	0
msp_0090	6.81922e-05	0	3.93335e-07	8.43337e-06	6.41093e-07	0	0	1.11676e-07	1.76409e-07	0	2.00619e-05	4.68956e-07	4.84752e-05	1.3544e-05	1.01397e-06	1.08296e-05	4.29358e-06	1.14468e-05	0	5.04809e-06	2.21495e-05	9.89227e-07	0	0	2.41325e-05	1.39201e-05	0	0	1.3502e-05	2.25358e-05	1.06161e-05	1.18211e-05	5.7212e-05	2.82104e-06	5.90875e-05	1.57502e-05	1.00504e-05	4.22957e-06	0	1.08521e-07	0	2.50209e-06	4.33283e-06	1.31926e-05	8.92134e-06	0	3.58994e-05	4.63346e-06	0
msp_0091	0	1.6835e-05	0	0	0	8.98805e-07	0	0	0	0	2.68388e-06	0	0	0	0	0	8.30517e-06	0	0	0	0	1.62232e-06	1.63975e-05	0	0	0	0	0	0	7.9841e-07	0	0	0	0	0	0	0	2.91701e-06	0	0	0	0	0	0	0	0	0	0	3.03424e-06
msp_0092	1.359e-06	0	2.40385e-07	0	1.00934e-07	0	3.74303e-07	0	5.96631e-06	0	0	7.59652e-08	0	0	2.37445e-05	1.01068e-06	0	0	2.77812e-05	7.03769e-06	8.15306e-06	0	1.71472e-06	5.4659e-06	7.85041e-08	5.27892e-06	0	5.91625e-06	1.56971e-06	3.81562e-07	2.62532e-06	0	5.84126e-06	1.45855e-07	0	3.5049e-06	0	2.15898e-07	0	0	0	4.08084e-06	0	0	3.71727e-06	0	1.07944e-07	0	1.1256e-06
msp_0093	0	7.11115e-07	0	1.62603e-07	2.91159e-07	5.02632e-07	0	2.22695e-07	0	1.77035e-06	6.27573e-08	0	0	3.63302e-07	1.76531e-07	2.3489e-07	0	2.35126e-06	0	9.60507e-08	6.12724e-07	0	0	0	4.34942e-07	2.48045e-08	0	0	1.98151e-07	1.13155e-07	0	0	0	1.9418e-07	0	1.64521e-06	0	0	0	0	0	0	3.94403e-07	1.9764e-06	0	0	0	0	1.08638e-07
msp_0095	0	0	0	1.99059e-06	5.63214e-06	3.17763e-08	0	1.24897e-05	0	0	0	0	0	7.24915e-06	0	0	0	1.28537e-06	0	8.51924e-07	0	0	0	0	3.92759e-07	0	0	0	1.07695e-05	6.64393e-07	0	0	0	0	0	0	0	0	3.41563e-07	0	0	0	0	7.58276e-08	0	0	9.53575e-07	0	2.88301e-06
msp_0096	0	0	2.22458e-07	0	0	0	0	0	0	0	0	0	0	0	0	0	0	0	0	0	0	0	0	0	0	0	0	0	1.25282e-06	0	0	1.18705e-06	0	0	0	0	0	0	0	0	0	0	0	0	0	0	0	0	6.22183e-07
msp_0097	0	0	0	0	0	0	0	0	0	0	0	0	0	0	0	0	0	0	0	0	0	0	0	0	0	0	0	0	0	0	0	0	0	0	0	0	0	0	0	0	0	0	0	0	0	0	0	0	0
msp_0098	0	0	0	0	0	0	0	0	0	0	0	0	0	0	0	0	0	0	0	0	0	0	0	0	0	0	0	0	0	0	0	0	0	0	0	0	0	0	0	0	0	0	0	0	0	0	0	0	0
msp_0099	0	0	0	0	0	0	0	0	0	0	0	0	0	0	0	0	0	0	0	0	0	0	0	0	1.24555e-06	0	0	0	0	0	0	0	0	0	0	0	0	0	0	0	0	0	0	0	0	0	0	0	0
msp_0100	0	0	0	0	0	0	0	0	6.28409e-07	0	0	0	0	0	0	0	0	0	0	0	0	0	0	0	0	0	0	1.77498e-06	0	0	0	0	0	0	0	0	0	0	0	0	0	1.30129e-07	0	0	0	0	0	0	0
msp_0103	0	0	0	0	0	0	0	0	0	0	0	0	2.69372e-07	0	0	0	0	0	1.16256e-07	0	0	0	0	0	0	0	0	4.19625e-08	4.40483e-07	0	0	0	0	0	0	0	0	0	1.12141e-07	0	0	0	0	0	0	0	1.17817e-07	4.44843e-06	0
msp_0105	0	0	0	0	1.41087e-06	0	0	1.05809e-05	0	0	1.15292e-05	0	0	5.96503e-06	0	6.70747e-06	2.00313e-06	1.47995e-05	0	0	5.82421e-07	9.68866e-06	0	0	2.12428e-06	0	8.50596e-06	0	1.29353e-05	1.83818e-06	0	0	0	0	0	5.36189e-07	2.75539e-07	0	1.40367e-05	3.80914e-06	0	0	2.93877e-06	9.87267e-07	1.43653e-07	0	1.05429e-06	0	1.62173e-06
msp_0106	0	5.6204e-07	0	0	0	3.09907e-07	0	0	0	0	0	0	0	3.83929e-07	0	0	0	7.5271e-07	0	0	0	0	0	0	3.50668e-06	2.48414e-06	0	0	0	4.53517e-07	0	0	0	0	0	4.15106e-07	0	0	0	0	0	0	0	0	2.01387e-06	0	1.04363e-07	0	3.97629e-07
msp_0107	0	0	0	0	0	0	0	9.94441e-08	8.18847e-07	1.80449e-06	2.72868e-07	0	0	1.00002e-07	3.00995e-06	1.86304e-07	0	3.3732e-07	0	0	6.26215e-08	0	1.93326e-06	0	0	0	0	0	3.67606e-07	0	0	0	0	9.19163e-08	0	3.31672e-07	5.8681e-08	9.43705e-08	1.47563e-07	0	0	0	1.54344e-06	0	0	0	0	0	0
msp_0108	0	0	0	0	0	0	0	0	0	0	0	0	0	0	0	0	0	0	0	0	0	6.14446e-07	0	0	0	0	0	0	0	0	0	0	0	0	0	0	0	0	0	4.15584e-07	0	0	0	0	0	0	0	0	0
msp_0110	8.75419e-07	6.91208e-08	7.35126e-08	2.55132e-07	0	2.29694e-07	0	7.31563e-07	1.00522e-06	8.43612e-07	5.26706e-07	3.22266e-07	4.24589e-07	6.07552e-07	2.14831e-06	5.77068e-07	0	6.79118e-07	4.52193e-07	1.56008e-07	1.50091e-07	0	0	0	1.00382e-06	2.80254e-07	5.62576e-08	3.04507e-06	0	3.71275e-07	1.09361e-06	2.69784e-07	1.27119e-07	8.69467e-08	1.79413e-06	0	1.23626e-07	0	0	5.94459e-07	0	6.89422e-07	6.10325e-07	1.10381e-06	6.29819e-07	2.89667e-07	0	0	0
msp_0111	0	0	0	0	0	0	0	0	0	0	0	0	0	0	9.66582e-07	0	0	0	2.13586e-07	0	0	0	0	0	0	0	0	8.32341e-08	0	0	0	0	0	0	0	0	0	0	0	0	0	0	0	0	0	0	0	0	0
msp_0112	0	0	0	0	0	0	0	0	0	0	0	0	0	0	0	0	0	0	0	0	0	0	0	0	0	0	0	0	0	0	0	0	0	0	0	0	0	0	0	0	0	0	0	0	0	0	0	1.14082e-07	0
msp_0113	0	0	0	0	0	0	0	0	0	0	0	0	0	0	0	0	0	0	0	0	0	0	0	0	0	0	0	3.12424e-08	0	0	0	0	0	0	0	0	0	0	0	0	0	0	0	0	0	0	0	0	0
msp_0114	0	0	0	4.33616e-06	0	0	0	0	0	0	0	0	0	0	0	0	0	0	0	0	0	0	0	0	0	0	0	0	0	0	0	0	0	0	0	0	0	6.86598e-06	0	0	0	0	0	0	0	0	0	0	0
msp_0116	0	0	0	0	0	0	0	0	0	0	0	0	0	0	0	0	0	0	0	0	0	0	0	0	0	0	0	0	0	0	0	0	0	0	0	0	0	0	0	0	0	0	0	0	0	0	0	0	0
msp_0117	0	3.1432e-07	0	0	8.15151e-08	6.21706e-07	0	0	0	0	0	1.04227e-07	0	4.7015e-07	0	0	0	0	0	0	0	1.25928e-07	0	0	0	0	0	0	6.70122e-07	0	0	0	0	4.44082e-07	1.5331e-06	0	7.05054e-07	0	0	0	0	0	4.83271e-07	0	1.27616e-06	0	0	0	0
msp_0118	0	0	0	0	0	0	0	0	0	0	0	0	0	0	0	0	0	0	0	0	0	0	0	0	0	0	0	0	0	0	0	0	0	0	0	0	0	0	0	0	0	0	0	0	0	0	0	0	0
msp_0120	0	0	0	0	0	0	0	0	0	0	0	0	0	0	0	0	0	0	0	0	0	0	0	0	0	0	0	0	0	0	0	0	0	0	0	0	0	0	0	0	0	0	0	0	0	0	0	0	0
msp_0121	0	7.13781e-07	0	0	0	0	0	0	0	6.04291e-06	0	0	0	0	0	0	0	0	0	0	0	0	0	0	2.60082e-06	0	1.9305e-05	0	0	0	0	0	0	1.33558e-05	0	4.65104e-07	5.08858e-07	0	0	0	0	2.27284e-07	0	0	4.96943e-06	0	0	0	0
msp_0123	0	6.43326e-06	0	0	0	0	0	1.11443e-05	0	0	0	0	0	0	0	0	0	0	0	0	0	0	5.02997e-05	0	0	0	0	0	0	0	0	0	0	0	0	0	0	6.51937e-06	0	0	0	1.71482e-07	0	0	0	0	0	0	0
msp_0124	0	1.17176e-07	0	3.7624e-06	0	3.38316e-07	0	5.06378e-07	3.96196e-07	2.3362e-06	4.26852e-07	0	0	4.23973e-07	8.07518e-07	3.02798e-07	2.25245e-08	3.91081e-07	0	0	1.89764e-06	2.45381e-06	1.52954e-07	0	3.01388e-07	0	1.91532e-06	0	4.62977e-07	9.10649e-07	0	0	1.01072e-06	8.50999e-08	7.65275e-07	2.41327e-06	7.10758e-07	6.36821e-08	2.37455e-06	2.26614e-06	0	0	0	1.84972e-06	4.24424e-07	0	0	9.67293e-08	3.13547e-07
msp_0125	0	1.70585e-07	0	0	0	0	0	5.73376e-08	0	1.20086e-07	0	0	0	7.09327e-07	6.496e-08	0	0	6.30133e-07	0	0	1.5973e-07	0	6.77106e-08	0	0	0	0	0	1.44816e-07	1.15544e-07	0	0	0	0	0	3.61364e-07	0	9.98995e-08	1.54381e-07	0	0	0	2.67178e-07	0	0	0	0	0	0
msp_0126	5.0578e-06	0	0	0	0	0	0	6.23803e-08	2.70157e-07	5.37029e-07	1.22814e-06	7.12242e-07	7.07859e-06	6.7278e-08	4.11819e-06	9.49079e-07	0	2.78163e-06	0	0	0	0	0	0	6.21171e-07	0	0	0	2.56731e-06	1.18917e-06	9.25683e-07	1.64636e-06	1.67978e-06	4.0149e-07	0	0	6.91609e-07	0	0	4.55947e-07	0	9.21227e-08	1.77412e-06	0	0	0	2.20429e-06	9.7168e-07	0
msp_0127	0	0	0	0	0	0	0	0	0	0	0	0	0	0	0	0	0	0	0	0	0	0	0	0	0	0	0	0	0	0	0	0	0	0	0	7.24034e-06	0	0	0	0	0	0	0	0	0	0	0	0	0
msp_0128	0	2.80632e-07	0	0	1.11912e-07	1.4698e-07	0	0	0	0	0	3.07588e-07	0	0	6.30661e-06	1.43117e-07	4.77532e-07	0	0	8.46006e-08	0	0	0	0	1.01587e-07	5.30533e-07	3.58742e-07	0	8.45454e-07	3.64303e-07	0	0	0	0	0	8.98335e-08	0	0	0	0	0	7.97665e-07	0	6.20036e-07	0	0	0	0	0
msp_0129	0	0	0	0	0	0	0	0	0	0	3.532e-07	0	0	0	0	1.56692e-07	0	8.08822e-07	4.78904e-07	0	0	0	0	0	2.02706e-07	0	0	2.38733e-07	0	0	2.82726e-07	0	0	9.71747e-08	0	0	0	0	1.32711e-06	0	0	0	7.30624e-08	0	0	0	0	9.69701e-08	0
msp_0130	0	0	0	0	0	0	0	0	0	0	0	1.83187e-07	1.09942e-07	0	0	7.76453e-07	0	0	0	0	1.03537e-07	0	0	0	0	0	0	0	0	0	2.40117e-06	0	0	0	0	0	0	0	0	8.59546e-07	0	0	3.47979e-07	0	0	0	0	0	0
msp_0131	3.54052e-07	0	0	0	0	0	0	0	4.37661e-06	0	0	1.31217e-06	8.35784e-07	1.51908e-06	4.39753e-06	7.72347e-06	0	4.51287e-06	0	0	0	0	0	0	0	0	0	0	6.20654e-08	0	0	0	0	7.13426e-06	0	0	0	1.99063e-07	0	0	0	0	0	5.179e-07	0	0	0	0	0
msp_0132	0	0	0	0	0	0	0	1.3909e-07	0	0	0	0	3.88472e-07	0	0	0	0	0	2.44306e-07	0	0	0	0	0	0	0	0	0	0	4.89422e-07	0	0	1.45497e-07	0	0	0	0	0	0	0	0	0	0	0	0	0	1.37723e-07	1.96792e-06	0
msp_0133	0	1.34785e-07	0	1.64035e-07	0	0	0	0	0	0	0	4.33557e-07	0	0	0	0	0	0	0	6.43974e-07	9.57077e-08	0	0	0	0	0	0	0	0	0	0	0	0	0	1.39685e-07	3.50392e-07	1.39018e-06	0	0	0	0	0	0	0	0	0	0	0	1.06695e-06
msp_0134	0	0	1.79928e-06	0	0	0	3.85332e-06	0	0	0	0	0	0	0	0	2.02482e-06	0	0	0	2.04729e-06	0	2.95483e-07	0	0	0	0	0	7.75206e-08	0	0	1.08504e-05	0	0	0	0	0	0	0	0	0	0	0	0	0	0	0	0	0	0
msp_0135	0	0	0	0	0	0	0	0	0	0	0	0	0	0	0	0	0	0	0	0	0	0	0	0	0	0	0	0	0	0	0	0	0	0	0	0	0	0	0	0	0	0	0	0	0	0	0	0	0
msp_0136	0	7.28824e-08	0	0	0	1.60946e-07	0	1.71751e-05	0	0	1.19828e-05	0	0	0	0	0	0	0	0	0	0	0	0	0	0	0	0	0	0	0	0	0	0	0	0	0	0	0	0	0	0	0	0	0	0	0	0	0	0
msp_0137	0	0	0	0	0	0	0	0	0	0	0	0	0	0	0	0	0	0	0	0	0	0	0	0	0	0	0	0	0	0	0	0	0	0	0	0	0	0	0	0	0	0	0	0	0	0	0	0	0
msp_0138	0	0	0	0	0	0	0	0	0	0	0	0	0	0	0	0	0	0	2.21337e-07	0	0	0	0	0	0	4.75523e-07	0	0	0	0	4.69251e-07	0	0	0	3.67905e-06	0	0	0	3.67994e-07	0	0	3.43446e-08	1.22586e-05	0	0	0	0	3.89002e-07	0
msp_0139	0	0	8.2271e-08	1.10037e-07	0	0	0	0	2.63182e-06	0	0	6.34109e-08	0	0	0	2.80361e-07	0	0	0	2.51932e-07	0	0	0	0	2.58731e-07	0	0	0	0	0	4.28127e-06	0	0	0	0	7.31585e-07	1.28163e-06	6.42845e-08	0	0	0	0	1.22097e-07	1.62991e-06	0	0	0	0	0
msp_0140	0	0	0	0	0	0	0	0	0	0	0	0	0	0	0	0	0	0	0	0	0	0	0	0	0	0	0	0	0	0	0	0	0	0	0	0	0	0	0	0	0	0	0	0	0	0	0	0	0
msp_0141	0	0	0	0	0	0	0	0	0	0	3.48774e-07	0	0	0	0	1.72422e-07	0	0	0	0	0	1.90921e-07	4.87134e-07	0	0	1.1671e-07	0	0	3.45788e-07	0	0	0	0	0	0	8.80053e-08	2.18934e-07	1.44806e-07	5.80184e-07	0	0	0	0	0	0	0	0	0	0
msp_0142	0	0	0	0	0	0	0	9.83178e-08	0	3.30755e-07	6.97897e-08	0	0	0	7.82384e-08	6.88297e-07	0	3.63154e-07	0	8.98391e-08	0	0	0	0	0	0	0	0	4.3498e-07	0	0	0	0	1.28337e-07	0	0	0	0	0	0	0	0	0	3.90061e-07	0	0	0	0	0
msp_0143	0	0	0	0	0	0	0	0	0	0	0	0	0	0	0	0	0	0	0	0	0	0	0	0	0	0	0	0	0	0	0	0	0	0	0	0	0	0	0	0	0	0	0	0	0	0	0	0	0
msp_0144	0	9.33155e-07	0	5.63528e-07	0	4.26715e-07	0	9.62964e-07	0	0	0	6.36477e-06	0	5.09273e-06	0	0	1.03194e-07	3.73658e-06	0	2.37893e-07	0	0	0	0	1.2748e-05	0	2.34293e-06	0	1.31796e-05	1.29753e-05	0	0	0	1.35692e-06	0	0	0	0	0	0	0	0	1.42143e-06	2.79516e-07	0	0	1.0506e-05	0	1.14347e-07
msp_0145	0	0	0	4.6181e-07	0	0	0	0	0	2.14385e-06	0	0	0	7.05335e-07	1.26111e-07	0	0	0	1.0313e-06	0	0	0	0	0	0	0	0	0	2.34626e-07	0	0	1.75736e-07	0	0	4.41493e-07	0	3.33139e-07	0	0	0	0	0	1.58034e-07	2.03716e-07	0	0	0	0	0
msp_0146c	0	0	0	0	0	0	0	0	0	0	0	0	0	0	0	0	0	0	0	0	0	0	0	0	0	0	0	0	0	0	0	0	0	0	0	0	0	0	0	0	0	0	0	0	0	0	0	0	0
msp_0147	0	0	0	0	0	0	0	0	0	0	0	0	0	0	0	0	0	0	0	0	0	0	0	0	0	0	0	0	0	0	0	0	0	0	0	0	0	0	0	0	0	0	0	0	0	0	0	6.24461e-07	0
msp_0148c	0	0	0	0	2.03846e-07	0	0	0	0	0	0	0	0	0	0	0	0	0	3.49477e-07	0	0	0	1.5414e-07	0	0	0	0	0	0	0	0	0	0	0	0	0	0	3.73813e-08	0	0	0	0	0	0	0	0	0	0	3.12121e-06
msp_0151	4.71583e-06	0	0	1.10475e-06	1.02385e-06	0	0	1.436e-07	1.16837e-06	0	1.59307e-06	3.78507e-07	5.2795e-06	4.39575e-07	0	7.63409e-07	2.16553e-07	7.58389e-07	0	2.53145e-07	5.17313e-07	1.93648e-07	0	0	1.46803e-07	1.88471e-06	0	0	0	1.27433e-06	4.438e-07	0	1.69827e-06	0	2.90967e-07	1.26566e-06	1.29687e-06	1.19112e-07	0	7.87479e-07	0	8.3341e-07	0	3.50976e-07	5.24201e-07	0	6.47103e-06	3.41208e-06	2.52742e-07
msp_0152	0	2.6415e-07	0	0	2.97511e-07	9.69263e-08	0	1.29369e-06	1.30398e-07	1.32894e-07	9.07754e-07	0	0	1.9026e-07	3.45708e-07	4.33588e-07	1.7633e-07	0	0	0	0	2.1684e-06	1.50877e-06	0	6.03706e-06	0	1.94232e-07	0	7.84033e-07	8.48835e-08	4.11072e-07	0	0	1.54215e-07	1.03242e-07	1.50731e-07	0	9.78467e-08	2.05041e-07	2.86609e-07	0	9.49268e-08	9.91195e-08	5.55937e-07	1.4202e-07	0	0	2.81217e-07	4.00416e-07
msp_0153	0	0	0	0	0	0	0	0	0	0	0	0	0	0	1.03287e-07	0	0	0	1.27532e-07	0	0	0	0	1.39107e-07	0	0	0	0	0	0	0	0	0	0	0	0	0	0	8.58131e-08	0	0	0	0	0	0	0	0	0	0
msp_0154	0	1.83837e-07	0	8.47611e-07	8.0912e-08	9.26539e-08	0	2.18951e-07	1.66961e-06	1.90516e-06	8.72998e-07	0	0	5.84423e-07	1.3227e-07	4.76411e-07	6.66796e-08	1.4329e-06	7.49313e-07	1.85376e-07	4.68646e-07	5.11094e-07	8.36295e-07	0	1.55516e-07	2.15846e-07	7.71576e-07	0	1.20402e-06	1.37167e-07	4.80501e-07	9.01518e-08	0	3.00152e-07	1.07337e-07	4.97984e-07	3.77379e-07	1.36444e-07	2.62772e-07	0	0	0	1.8806e-07	1.34552e-06	9.80711e-08	0	0	0	1.24362e-07
msp_0157	0	0	0	0	0	0	0	0	0	0	0	0	0	0	0	0	0	0	0	0	0	0	0	0	4.05133e-07	0	0	0	0	0	2.34422e-07	0	0	0	0	1.66028e-07	0	0	0	0	0	0	0	0	0	0	0	0	0
msp_0158	0	0	0	0	0	0	0	0	0	3.3032e-07	0	0	0	0	0	0	5.81082e-08	0	0	0	0	0	0	0	0	0	0	0	5.73898e-08	0	0	0	0	0	0	0	0	0	0	0	0	0	0	0	0	0	0	0	0
msp_0159	0	2.1102e-07	0	0	3.28675e-06	0	0	4.49923e-07	0	0	0	0	0	4.15995e-07	0	2.88381e-08	0	2.83857e-07	0	6.23443e-07	0	0	0	0	1.88702e-07	1.40157e-07	0	0	0	3.89486e-07	0	0	0	1.51697e-07	1.1028e-06	1.34231e-07	3.38459e-06	0	0	7.60644e-08	0	0	0	0	1.37987e-07	0	5.2753e-07	0	7.78817e-07
msp_0160	0	3.70872e-07	1.247e-07	0	6.68286e-07	5.45703e-07	0	2.75285e-07	0	0	0	0	0	0	0	4.57187e-06	0	0	0	4.34178e-07	0	3.67114e-07	1.63557e-07	0	0	2.70453e-07	1.18759e-06	0	0	0	2.38666e-06	0	0	0	2.10994e-07	0	5.79172e-06	0	0	0	0	0	0	0	0	0	6.68337e-07	0	1.71717e-07
msp_0161	0	0	0	2.57953e-07	1.93431e-06	0	0	1.63008e-06	0	0	0	0	0	0	0	1.13368e-06	0	0	1.84067e-05	1.23383e-07	0	0	0	0	0	0	0	0	0	0	0	0	0	0	0	0	0	3.5277e-07	0	0	0	0	0	0	0	4.9756e-07	0	2.59113e-07	5.07204e-07
msp_0162	0	0	0	0	0	0	0	0	0	0	0	0	0	0	0	0	0	0	0	0	0	0	0	0	0	0	0	0	0	0	0	0	0	0	0	0	0	0	0	0	0	0	0	0	0	0	0	0	0
msp_0163	0	0	0	0	0	0	0	0	0	0	0	0	0	0	7.84612e-07	0	0	0	0	0	0	0	0	0	0	0	0	0	0	0	0	0	0	0	0	0	0	0	0	0	0	0	0	0	0	0	0	0	0
msp_0164	0	2.40552e-07	0	5.13677e-07	0	0	0	3.32631e-07	2.53217e-06	9.71399e-07	0	0	0	0	5.25123e-07	5.05883e-07	0	0	0	8.70815e-08	4.19426e-07	0	1.21136e-07	0	0	0	0	0	1.26464e-06	5.49874e-07	0	6.79807e-07	0	0	0	4.84196e-07	8.9234e-07	1.34137e-07	0	0	0	0	0	0	0	0	0	0	1.0202e-07
msp_0166	4.90666e-06	0	1.26722e-07	1.38344e-06	0	0	1.23739e-06	0	3.97575e-06	1.52112e-06	2.72247e-07	1.13424e-06	1.31888e-06	3.71791e-07	7.14865e-07	3.83536e-07	1.27704e-07	0	2.401e-06	9.65821e-08	2.17509e-07	1.01705e-06	0	3.25218e-06	0	6.22448e-06	2.10518e-06	1.96597e-06	5.80482e-07	0	1.6209e-05	0	6.4149e-06	0	3.73634e-06	1.02311e-07	0	0	8.95145e-07	5.19585e-06	0	5.86271e-07	1.50699e-05	1.55508e-06	3.26015e-06	2.75695e-07	0	0	1.58657e-07
msp_0168	0	6.59997e-07	0	0	6.3535e-07	0	0	1.95936e-06	1.499e-06	0	0	0	0	0	0	1.044e-06	0	0	0	0	0	0	0	0	0	8.14336e-07	0	0	4.61377e-08	0	0	0	0	3.10806e-07	0	0	1.12991e-06	7.34034e-08	3.08721e-07	0	0	0	0	3.97671e-07	1.21012e-06	0	0	0	0
msp_0169	0	0	0	0	0	1.71768e-07	0	0	0	1.14979e-06	0	0	0	9.27401e-08	0	0	0	0	0	0	0	0	0	0	0	0	0	0	0	0	0	0	0	0	0	0	0	0	0	0	0	0	0	0	0	0	0	0	0
msp_0170	1.63186e-05	0	0	0	0	0	0	0	3.88373e-05	0	0	3.50915e-06	0	0	0	0	0	0	0	0	0	0	0	0	0	0	0	0	0	0	0	0	0	0	0	0	0	0	0	0	0	0	0	0	0	0	0	0	0
msp_0172	7.84776e-07	0	0	0	7.93108e-08	0	0	2.00742e-07	1.04317e-07	7.2243e-08	1.29441e-07	3.1699e-07	1.0267e-05	0	4.62937e-07	0	0	9.50378e-08	2.53889e-06	0	0	1.73066e-07	0	0	4.10606e-07	5.29197e-07	9.16354e-08	2.12048e-06	2.23644e-07	2.96754e-07	4.93163e-07	1.05502e-07	4.18536e-06	0	0	0	0	0	2.99336e-06	1.31821e-06	0	6.24939e-08	3.18476e-06	0	0	1.09932e-06	1.15684e-06	1.34484e-06	0
msp_0173	0	1.68662e-07	0	5.90615e-06	5.28473e-06	3.51572e-06	0	3.58393e-07	0	0	0	0	0	5.60172e-06	0	0	0	0	0	1.43768e-07	0	0	0	0	9.4312e-06	0	5.62196e-06	0	0	1.43081e-05	0	0	0	3.15459e-06	0	0	1.13042e-07	0	0	0	0	0	0	5.26718e-07	1.32751e-06	0	0	0	7.97786e-07
msp_0174	0	0	0	0	0	0	0	0	0	0	0	0	0	0	0	0	0	0	0	0	0	2.6714e-06	0	0	0	0	0	0	0	0	0	0	0	0	0	0	0	0	0	0	0	0	0	0	0	0	0	0	0
msp_0175	0	0	0	0	0	0	0	0	0	8.16221e-07	0	0	0	3.41457e-07	0	0	0	0	0	1.00882e-07	9.63983e-07	0	0	0	0	0	0	0	0	0	0	0	0	0	0	5.99681e-07	1.56214e-07	4.89543e-07	0	0	0	0	0	2.73615e-07	0	0	0	0	0
msp_0176	0	0	0	0	0	0	0	0	0	0	0	0	0	0	0	0	0	0	0	0	0	0	0	0	0	0	0	0	0	0	0	0	0	0	0	0	0	0	0	0	0	0	0	0	0	0	0	0	0
msp_0178	0	1.80138e-07	0	0	0	0	0	3.35168e-06	0	2.74569e-06	0	0	0	0	0	0	0	6.09168e-07	0	1.43435e-07	8.56396e-07	0	0	0	0	0	0	0	3.48163e-07	2.18278e-07	0	6.32535e-07	0	4.71567e-07	0	9.64973e-07	1.80658e-06	1.11544e-07	2.00895e-07	0	0	0	0	1.13944e-06	0	0	0	0	8.32244e-07
msp_0179	0	0	0	0	0	0	0	0	0	0	0	0	0	0	0	0	0	0	0	0	0	0	0	0	0	0	0	0	0	0	0	0	0	0	0	5.12868e-07	0	2.30741e-07	0	0	0	0	2.9198e-07	0	0	0	0	0	0
msp_0180	0	0	0	0	0	0	0	0	0	0	0	0	0	0	0	0	0	0	0	0	0	0	0	5.76875e-08	0	0	0	0	0	0	0	0	0	0	0	0	0	0	0	0	0	0	0	0	0	0	0	0	0
msp_0181	0	0	0	0	0	0	0	0	0	0	0	0	0	0	0	0	0	0	0	0	0	0	0	0	0	0	0	0	0	0	0	0	0	0	0	0	0	0	0	0	0	0	0	0	0	0	0	0	0
msp_0183	0	0	0	0	0	0	0	0	0	0	0	0	0	0	0	6.66785e-08	0	1.93428e-05	0	0	0	0	0	0	0	0	0	0	0	0	0	0	0	0	1.41934e-05	0	0	0	0	0	0	0	3.11921e-07	0	0	0	0	0	0
msp_0184	0	0	0	0	0	0	0	0	0	0	0	0	0	0	0	0	0	0	0	0	0	0	0	0	4.49036e-06	0	0	0	0	0	0	0	0	0	0	0	0	0	0	0	0	0	0	0	0	0	0	0	0
msp_0187	0	0	0	0	0	0	0	0	0	0	0	0	0	0	0	0	0	0	0	0	0	0	0	0	0	0	0	0	0	0	0	0	0	0	0	0	0	0	0	0	0	0	0	0	0	0	0	0	0
msp_0188	0	0	0	0	0	0	0	0	9.63029e-07	5.04147e-07	3.25383e-07	0	0	1.12901e-07	2.16025e-06	0	0	4.20403e-07	3.01283e-07	0	3.1821e-08	6.37517e-07	2.5808e-06	0	5.40697e-07	0	0	0	4.13859e-07	1.89506e-07	0	0	0	4.11107e-07	3.13501e-08	2.64252e-07	0	0	0	0	0	0	0	3.86261e-07	5.28543e-07	0	0	2.93496e-07	1.40857e-07
msp_0189	0	0	0	0	0	0	0	0	0	6.56319e-07	9.69598e-08	0	0	0	0	0	0	1.8015e-07	0	0	0	0	9.81682e-08	0	0	0	0	0	0	0	0	0	0	0	0	7.08233e-07	0	0	0	0	0	0	0	0	0	0	0	0	0
msp_0190	0	0	0	0	2.55971e-07	7.00595e-07	0	0	0	0	0	4.59203e-07	0	0	0	0	0	0	0	0	0	0	0	0	0	0	0	0	0	0	0	0	0	0	0	0	0	0	0	0	0	0	0	0	0	0	0	0	0
msp_0191	0	0	0	0	0	0	0	0	0	0	0	0	0	0	0	0	0	0	0	0	0	0	0	0	0	0	0	0	0	0	0	0	0	0	0	0	0	0	0	0	0	0	0	0	0	0	0	0	0
msp_0192	0	0	0	0	2.70029e-06	1.94198e-06	0	7.00189e-07	0	0	0	0	0	0	0	0	1.6857e-07	6.84445e-06	0	0	0	0	0	0	1.57232e-06	0	0	0	0	9.3127e-06	0	0	0	0	0	0	3.45971e-07	0	8.52329e-06	0	0	0	1.21773e-07	0	0	0	0	0	2.18719e-06
msp_0193	0	0	0	0	0	0	0	0	0	0	0	0	0	0	0	0	0	0	0	0	0	0	0	0	0	0	0	0	0	0	0	0	0	0	0	0	0	0	0	0	0	0	0	0	0	0	0	6.04045e-07	0
msp_0194	0	0	0	0	0	0	0	2.9319e-07	0	8.81019e-07	0	0	0	3.28544e-07	0	2.44772e-07	0	0	0	5.10279e-08	3.18473e-07	0	0	0	0	0	0	0	0	0	0	0	0	0	0	1.98158e-06	2.07915e-06	6.55674e-08	0	0	0	0	0	9.92057e-08	1.09827e-06	0	0	0	0
msp_0195	0	0	0	0	7.37406e-07	0	0	0	0	0	0	7.23596e-07	0	0	0	1.92982e-06	0	0	0	0	0	0	0	0	3.07879e-06	9.757e-07	6.98056e-07	0	0	0	0	0	0	3.1605e-06	0	0	0	0	0	8.4504e-07	0	1.76328e-07	0	0	0	0	0	0	0
msp_0196	8.39331e-06	9.91815e-07	6.18574e-08	7.99569e-06	0	6.08151e-07	0	3.59672e-07	1.86177e-06	0	0	5.182e-06	3.69335e-06	4.27475e-06	0	5.01505e-06	1.57721e-06	1.37558e-05	0	2.59472e-07	3.37538e-06	6.08155e-06	2.67865e-07	0	1.91693e-06	3.74101e-06	1.39451e-07	0	5.74078e-06	6.33682e-07	9.37943e-08	0	7.47786e-06	2.85081e-07	4.53704e-06	1.05883e-06	8.10627e-07	5.62824e-07	0	2.99894e-06	0	6.96594e-07	5.31829e-06	6.51356e-06	6.30241e-07	0	0	2.08803e-07	1.14522e-07
msp_0197	0	0	0	0	0	0	0	0	0	0	0	0	0	0	0	0	0	0	0	0	0	0	0	0	0	0	0	0	0	0	0	0	0	0	0	0	0	0	0	0	0	0	0	0	0	2.17692e-06	0	0	1.99902e-07
msp_0198	0	0	0	0	0	0	0	0	2.11352e-07	0	0	0	0	0	0	0	0	0	0	0	1.89521e-07	0	0	0	1.26576e-07	0	0	0	1.04661e-07	1.22255e-07	5.53812e-08	0	0	0	0	0	0	5.04564e-08	0	9.28188e-08	0	0	0	0	8.05228e-08	0	1.14653e-07	1.04106e-07	0
msp_0199	0	7.19544e-06	1.44314e-06	0	7.50584e-07	1.68924e-06	0	5.18409e-06	0	0	9.98262e-06	1.01775e-06	0	0	0	0	6.47467e-06	7.19901e-06	0	0	0	1.11822e-05	4.13103e-07	0	3.99123e-07	0	0	0	0	0	0	0	0	0	0	0	0	1.92847e-07	0	0	0	1.92189e-05	5.96566e-06	0	0	0	0	0	6.81202e-07
msp_0200	2.66435e-07	0	0	0	0	0	0	0	0	0	0	0	0	0	0	0	0	0	0	0	0	0	0	0	0	0	0	0	0	0	0	0	0	0	0	0	0	0	0	0	0	0	0	0	0	0	0	0	0
msp_0201	0	0	0	0	0	0	0	0	0	0	0	0	0	0	0	0	0	0	0	0	0	0	0	0	0	0	0	0	0	0	0	0	0	0	0	0	0	0	0	0	0	0	0	0	0	0	0	0	0
msp_0202	0	0	0	0	0	0	0	0	0	0	0	0	0	0	0	0	0	0	0	0	0	0	0	0	0	0	0	0	0	0	0	0	0	0	2.52759e-06	1.81676e-07	0	0	0	0	0	0	0	0	0	0	0	3.00825e-07	0
msp_0203	0	0	0	0	0	0	0	0	0	0	0	0	0	0	0	0	0	3.1073e-07	0	0	0	0	0	0	0	0	0	0	0	0	0	0	0	0	0	0	0	0	2.42087e-07	0	0	7.89731e-08	0	0	0	0	0	1.35216e-07	0
msp_0204	0	0	0	0	0	0	0	0	0	0	0	0	0	0	0	0	0	0	1.50763e-07	0	0	0	0	0	0	0	0	4.44989e-07	0	0	0	0	0	0	0	0	0	0	7.14135e-07	8.0544e-07	0	0	0	0	0	0	0	0	0
msp_0205	0	2.87617e-06	0	1.4803e-07	0	0	0	2.1503e-06	0	0	5.5422e-06	0	0	1.11599e-05	0	0	4.1293e-07	0	0	0	0	0	0	0	8.045e-06	0	8.1591e-06	0	1.48009e-05	1.04388e-05	0	0	0	3.20775e-06	0	1.09418e-07	2.37681e-07	0	0	0	0	0	2.60584e-07	1.34284e-06	1.36745e-07	0	0	0	1.09594e-07
msp_0206	0	1.39482e-05	0	0	0	1.16392e-05	0	0	0	0	0	0	0	0	0	0	0	0	0	0	4.27185e-07	0	0	0	1.17835e-05	0	0	0	0	0	0	0	0	2.62813e-06	0	0	0	0	0	0	0	0	0	0	8.59309e-06	0	0	0	0
msp_0207	0	0	0	0	1.2079e-06	9.24258e-08	0	2.19457e-07	0	0	0	0	0	7.31606e-07	0	0	0	0	0	0	0	0	0	0	0	0	1.53055e-07	0	9.02228e-08	1.15443e-06	0	0	0	3.2346e-06	0	0	0	0	0	0	0	0	0	3.11627e-06	0	0	0	0	9.56386e-08
msp_0208	0	1.00138e-07	0	6.55721e-08	1.18375e-07	8.64491e-08	0	1.67232e-07	2.35456e-07	2.22141e-06	1.47625e-06	0	0	5.99204e-07	1.75494e-06	2.0923e-07	9.02496e-08	3.03307e-07	0	1.5707e-07	2.50505e-07	1.20415e-06	1.12687e-07	0	3.9142e-07	9.53245e-08	0	0	5.48236e-07	0	9.5881e-08	8.48407e-08	0	3.59121e-07	1.01675e-07	4.79385e-07	6.85621e-07	8.06191e-07	4.78935e-07	0	0	0	1.98289e-07	3.70115e-07	9.35002e-08	0	4.85551e-08	0	0
msp_0209	0	0	0	0	1.94874e-07	0	0	0	0	0	0	0	0	0	0	0	0	0	0	0	0	1.38804e-06	0	0	0	0	0	0	0	0	0	0	0	0	0	0	0	0	0	0	0	0	0	0	0	0	0	0	0
msp_0212	0	0	0	0	0	0	0	0	0	9.85206e-07	0	0	0	0	0	0	0	5.01441e-07	0	0	0	0	0	0	0	0	0	0	0	0	0	0	0	1.45437e-06	0	0	0	0	0	0	0	0	0	6.48095e-07	0	0	0	0	0
msp_0213	2.05905e-07	0	0	0	2.94458e-07	0	0	6.73426e-08	1.25064e-07	2.141e-07	7.32041e-08	0	7.83919e-07	0	3.15333e-06	8.03707e-08	0	3.21523e-07	7.10988e-07	0	0	6.02357e-08	6.19095e-08	3.08074e-07	1.08462e-07	1.78923e-07	0	2.14452e-06	1.01091e-06	0	5.77554e-08	6.38975e-08	7.8904e-07	0	1.09523e-07	0	0	0	6.86062e-07	5.9334e-07	0	8.89904e-08	1.43236e-07	0	0	2.32719e-07	0	5.48078e-07	0
msp_0214	0	0	0	0	0	0	0	0	0	0	0	0	0	0	0	0	0	0	0	0	0	0	0	0	0	0	0	0	0	0	2.30194e-06	0	0	0	0	0	0	0	0	0	0	0	0	0	0	0	0	0	0
msp_0215	0	0	0	2.14199e-07	0	0	4.71924e-07	0	0	0	0	0	0	0	0	0	0	0	0	6.69616e-07	0	0	0	0	0	0	0	3.25565e-06	7.70615e-06	0	0	0	1.48896e-06	0	5.37786e-06	0	0	0	0	0	0	0	0	0	0	1.70443e-06	0	0	0
msp_0216	0	0	0	0	4.00547e-05	0	0	0	0	0	0	0	0	0	0	0	0	0	0	0	0	0	0	0	0	0	0	0	0	0	0	0	0	0	0	0	0	0	0	0	0	0	0	0	0	0	0	0	0
msp_0218	0	2.95593e-07	0	0	9.44432e-08	5.53749e-07	0	0	0	0	0	0	0	0	0	0	0	0	0	0	0	0	0	0	3.04647e-07	0	0	0	0	0	0	0	0	0	0	0	0	0	0	0	0	0	0	0	6.66113e-08	0	0	0	0
msp_0220	0	0	0	0	0	0	0	0	0	0	0	0	0	8.23724e-06	2.26788e-05	0	0	0	0	2.16899e-06	0	0	0	0	0	0	0	0	0	0	0	0	0	0	0	0	1.85206e-06	0	0	0	0	0	0	0	0	0	0	0	0
msp_0221	0	0	0	0	1.50513e-06	0	0	0	0	0	0	0	0	0	0	7.9215e-07	0	0	0	0	0	0	0	0	0	0	0	0	0	0	1.58278e-05	1.70644e-06	1.29177e-06	0	0	0	0	0	0	0	0	0	0	0	4.56599e-06	0	0	0	0
msp_0222	0	0	0	0	0	0	0	0	0	0	0	0	0	0	0	0	0	0	0	0	0	0	0	0	0	0	0	0	0	0	0	0	0	0	0	0	0	0	0	0	0	0	0	0	0	0	0	0	0
msp_0223	0	0	0	0	0	0	0	0	0	0	0	0	0	0	0	7.85243e-08	0	0	0	0	0	0	0	0	7.13797e-07	0	1.51562e-06	0	0	2.34866e-07	0	0	0	0	0	0	0	0	0	0	0	0	0	5.71946e-06	0	0	0	0	0
msp_0224	0	1.09519e-05	6.44431e-05	0	3.69426e-06	3.75051e-06	0	1.12756e-05	0	0	5.52719e-06	1.96914e-06	0	0	0	0	1.69257e-05	0	0	0	0	1.91059e-05	4.39543e-05	0	0	0	0	0	1.47621e-06	0	0	0	0	5.16541e-06	0	0	0	1.51269e-05	0	0	0	1.87847e-06	0	0	0	0	0	0	3.29557e-05
msp_0225	0	8.98176e-07	0	1.91606e-07	0	5.88969e-07	0	1.86737e-06	4.988e-07	0	2.51545e-06	1.99715e-06	4.52879e-07	4.29951e-06	1.01062e-05	9.90912e-07	9.41758e-07	1.31772e-06	0	2.91638e-07	2.79639e-06	5.62584e-07	0	0	1.16289e-06	2.37347e-06	1.66893e-06	0	1.80031e-06	2.66466e-07	0	3.95834e-07	0	0	4.36959e-07	3.63496e-06	4.09139e-07	2.004e-07	0	0	0	1.75154e-07	3.51984e-06	0	0	0	6.62392e-06	3.89439e-07	2.76323e-06
msp_0226	0	1.1562e-07	0	0	1.08e-07	2.60427e-07	0	0	0	0	0	0	0	0	0	0	0	0	0	0	0	7.41462e-08	0	0	0	0	0	0	0	0	0	0	7.84707e-08	7.6758e-07	0	0	0	1.05254e-08	0	0	0	0	0	0	0	0	3.50001e-07	0	0
msp_0227	0	4.62335e-08	0	3.33627e-07	0	0	0	0	0	1.33074e-07	0	0	0	0	0	0	0	0	0	0	3.38736e-07	0	0	0	2.99676e-07	0	0	0	1.59888e-07	6.46557e-08	1.49012e-06	0	0	2.22567e-06	0	9.18771e-07	7.64291e-07	1.19517e-06	0	0	0	0	0	8.07398e-07	0	0	5.28104e-08	0	1.66217e-07
msp_0228	0	0	0	0	0	0	0	0	0	0	0	0	0	0	0	0	0	0	1.22412e-07	0	0	0	0	0	0	0	0	2.4929e-07	0	0	0	0	0	0	0	0	0	0	0	0	0	0	0	0	0	0	0	0	0
msp_0229	0	0	0	0	1.00197e-06	0	0	4.77041e-06	0	0	0	0	0	0	0	0	0	0	0	0	0	1.04186e-06	8.8151e-06	0	0	0	0	0	0	0	0	0	0	0	0	0	0	0	9.52171e-07	0	0	0	0	0	0	0	0	0	0
msp_0230	0	0	0	1.27118e-07	0	0	0	0	0	0	0	0	0	2.44446e-07	7.72943e-07	0	0	0	0	0	0	0	0	0	7.3287e-08	0	7.65911e-08	0	0	0	0	0	0	0	0	0	0	0	0	6.1088e-06	0	0	0	0	0	0	4.34695e-07	0	0
msp_0232	0	0	0	0	0	0	0	0	0	0	0	0	0	0	3.16464e-07	0	0	0	3.43779e-07	0	0	0	0	0	0	1.32981e-07	0	2.63719e-07	0	0	0	0	0	0	0	0	0	0	0	0	0	0	0	0	0	0	0	1.32617e-07	0
msp_0234	0	0	0	0	0	0	0	0	0	0	0	0	0	0	0	0	0	0	0	0	0	0	0	0	3.95808e-06	0	0	0	0	0	0	0	0	0	0	0	0	0	0	0	0	0	2.64471e-06	0	0	0	0	0	0
msp_0236	0	0	0	1.67379e-07	0	0	0	1.8255e-07	6.65617e-07	0	5.72101e-07	0	0	0	1.54971e-06	1.15067e-07	0	1.69581e-06	0	9.60329e-08	2.25854e-08	0	1.52293e-07	0	0	0	0	0	4.58718e-07	3.03853e-07	0	0	3.63003e-07	0	1.16908e-06	4.02403e-07	2.23163e-08	0	0	0	0	0	0	9.93796e-07	1.75744e-07	0	0	0	0
msp_0237	0	0	0	0	0	1.97907e-07	0	0	0	0	0	0	0	0	0	0	0	0	0	0	0	0	0	0	0	0	0	0	8.87997e-08	0	0	0	0	0	0	1.19884e-07	0	0	0	0	0	0	0	1.39617e-07	0	0	0	0	0
msp_0238	0	0	0	0	0	0	0	0	0	0	0	0	0	0	0	0	0	0	0	0	0	0	0	0	0	0	0	0	0	0	0	0	0	0	0	0	8.36238e-08	0	0	0	0	0	0	3.3478e-07	0	0	0	0	0
msp_0239	0	0	0	0	0	0	0	0	0	0	0	9.2047e-08	0	1.19482e-07	0	0	0	0	0	0	2.21419e-07	0	0	0	0	0	0	3.70116e-06	2.17497e-07	0	0	4.8246e-06	9.21656e-07	0	5.83815e-06	0	0	0	0	0	0	0	6.23513e-07	0	0	5.29187e-07	0	0	0
msp_0240	0	0	0	0	0	9.08672e-07	0	0	0	0	0	0	0	0	0	0	0	0	0	0	0	0	0	0	1.78465e-06	0	0	0	0	0	0	0	0	0	0	0	0	0	0	0	0	0	0	0	0	0	0	0	0
msp_0241	0	0	0	0	0	0	0	0	0	0	0	0	0	0	0	0	0	0	0	0	0	1.1637e-07	0	0	0	0	0	0	0	0	0	0	0	0	0	0	0	0	0	0	0	0	0	0	0	0	0	0	0
msp_0242	0	0	0	0	0	0	0	0	0	0	0	0	0	0	0	0	0	0	0	0	0	0	0	0	0	0	0	4.86925e-07	0	0	0	0	0	0	0	0	0	0	0	0	0	0	0	0	0	0	0	4.19884e-07	0
msp_0243	0	0	0	0	0	0	0	2.65342e-08	0	5.24305e-07	0	0	0	0	1.40326e-07	0	0	0	0	0	0	0	0	0	0	0	0	0	0	0	0	0	0	0	0	0	0	0	0	0	0	0	0	0	0	0	0	0	0
msp_0244	0	0	0	0	0	0	0	9.26936e-08	9.06325e-08	5.27115e-08	0	0	0	0	0	1.67127e-07	0	2.24157e-06	0	0	0	6.57198e-08	1.30184e-07	0	2.83709e-07	7.15333e-08	0	0	0	1.72276e-07	3.52493e-07	0	0	3.82412e-07	0	0	0	0	0	0	0	0	0	4.43906e-07	1.14889e-07	0	0	0	0
msp_0245	0	0	0	0	0	0	2.97209e-06	0	0	0	0	0	0	0	0	0	0	0	0	0	0	1.83406e-07	0	0	0	0	0	0	0	0	0	0	3.4678e-06	0	0	0	0	0	0	0	0	0	0	0	3.57658e-06	0	0	0	0
msp_0246	0	0	0	0	0	0	0	0	0	0	0	0	0	0	0	0	0	0	0	0	0	0	0	0	0	0	0	8.29904e-08	0	0	0	0	0	0	0	0	0	0	0	0	0	0	0	0	0	0	0	7.36778e-06	0
msp_0247	0	2.56105e-07	0	0	0	0	0	0	0	0	0	0	0	0	0	0	1.04024e-07	8.15124e-07	0	1.2849e-07	3.33116e-06	0	0	0	0	0	0	0	0	0	0	0	0	0	0	0	0	8.3517e-08	0	0	0	0	0	0	0	0	0	0	0
msp_0249	0	0	0	0	0	0	0	0	0	0	9.53785e-08	1.01282e-07	1.08648e-07	1.91261e-07	3.9526e-07	3.56189e-07	0	2.43299e-07	0	0	0	0	0	0	2.22728e-07	0	2.72168e-07	0	0	0	0	0	0	3.395e-07	0	0	0	0	3.53429e-07	0	0	0	1.94074e-07	5.94392e-08	0	0	3.71125e-07	0	0
msp_0250	0	0	0	2.78962e-07	0	0	0	0	0	0	1.40772e-06	0	0	1.72404e-06	0	7.1856e-07	0	0	0	0	0	0	0	0	0	0	0	0	5.48337e-07	0	0	0	0	5.29527e-07	0	1.21321e-07	0	1.11451e-07	0	0	0	0	4.24732e-07	0	0	0	0	0	0
msp_0251	0	0	1.59237e-06	0	3.01699e-06	2.77998e-06	0	0	0	0	0	1.12363e-06	0	0	0	0	6.92745e-05	0	0	0	0	0	9.94414e-06	0	0	0	0	0	0	0	0	0	0	7.85999e-07	0	0	0	5.88893e-07	0	0	0	0	0	0	0	0	0	0	1.4039e-05
msp_0252	0	0	0	0	0	0	0	0	0	0	0	0	0	0	0	0	0	0	0	0	3.28094e-06	0	0	0	0	0	0	0	0	0	0	0	0	0	0	0	0	0	0	0	0	0	0	0	0	0	0	0	0
msp_0253	0	0	0	0	0	0	0	0	0	0	0	0	0	0	0	0	0	0	0	0	0	0	0	0	0	0	0	0	0	0	0	0	0	0	0	0	0	0	0	0	0	1.1202e-07	0	0	0	0	0	0	0
msp_0254	0	0	0	0	0	0	0	0	0	0	0	0	0	0	4.97373e-07	0	0	0	0	0	0	0	0	0	0	0	0	0	0	0	0	0	0	0	0	0	0	0	0	0	0	0	0	0	0	0	0	0	0
msp_0255	0	0	0	0	0	0	0	0	0	0	0	0	0	0	0	0	0	0	0	0	0	0	0	0	0	0	0	0	0	0	0	0	0	7.10025e-07	0	0	0	0	0	0	0	0	0	0	0	0	0	0	0
msp_0256	0	0	0	0	0	0	0	0	0	0	0	0	0	0	0	0	0	0	0	0	0	0	0	0	0	0	0	0	0	0	0	0	0	0	0	0	0	0	0	0	0	0	0	0	0	0	0	0	0
msp_0257	0	8.52265e-06	0	0	1.11885e-07	2.6573e-06	0	2.52955e-06	0	0	0	4.79122e-07	0	0	0	0	7.80396e-06	0	0	0	0	3.9247e-06	5.93813e-06	0	0	0	0	0	0	0	0	0	0	0	0	0	0	3.50688e-06	0	0	0	0	0	0	0	0	0	0	0
msp_0258	0	5.85147e-08	0	0	0	0	0	5.38377e-07	1.18178e-06	0	1.46155e-06	0	1.37129e-07	3.58366e-07	1.75595e-06	3.24393e-07	0	4.55985e-07	0	0	0	0	7.13529e-07	0	7.83442e-08	6.02013e-07	0	0	1.14154e-07	0	9.56014e-08	7.41443e-08	0	3.04615e-07	3.22641e-07	1.65706e-07	0	9.64437e-08	0	0	0	1.2331e-07	1.1511e-07	1.57572e-07	0	0	0	0	0
msp_0259	0	1.16015e-07	0	8.20128e-08	0	1.41133e-07	0	9.62454e-07	1.08132e-06	6.57293e-07	1.43366e-06	0	0	0	4.45566e-06	1.21498e-06	0	3.40591e-07	0	0	1.55138e-07	1.76974e-06	3.80819e-07	0	2.13925e-07	7.43465e-08	7.117e-07	7.96134e-07	4.59646e-07	0	0	0	0	3.49775e-07	1.00143e-06	3.37309e-07	0	1.00216e-07	0	7.2213e-08	0	0	1.11387e-07	1.89013e-07	0	0	0	0	9.737e-08
msp_0260	0	0	0	0	0	0	0	0	0	0	0	0	0	0	0	0	0	0	0	0	0	0	0	0	0	0	0	0	0	0	4.86505e-06	0	0	0	0	0	0	0	0	0	0	0	0	0	0	0	0	0	0
msp_0261	0	1.47703e-05	0	0	0	3.42773e-06	0	0	0	0	0	0	0	0	0	0	0	0	0	0	0	0	0	0	0	0	0	0	0	0	0	0	0	0	0	0	0	0	0	0	0	0	0	0	0	0	0	0	0
msp_0262	0	3.075e-07	0	1.3769e-07	0	0	0	1.20102e-06	0	0	0	0	0	0	0	9.31485e-07	2.67496e-07	2.04704e-07	0	0	0	1.19891e-06	0	0	5.99941e-07	0	0	0	0	3.95055e-07	0	0	0	0	0	0	0	0	0	0	0	0	0	1.29569e-07	0	0	0	0	0
msp_0263	9.64672e-06	1.96014e-07	8.97407e-07	0	3.91996e-07	3.65651e-07	0	4.0823e-07	2.05464e-07	4.00919e-06	1.20495e-06	7.22067e-07	7.2189e-07	1.48983e-06	1.42341e-06	5.27169e-07	6.73242e-07	0	5.82006e-06	5.1652e-07	9.03727e-07	2.45292e-06	0	0	1.63397e-06	3.29855e-06	7.53807e-06	7.6021e-07	2.68057e-06	1.67494e-06	2.3178e-05	0	6.98378e-07	1.15094e-06	1.40343e-05	3.68904e-07	2.23801e-07	0	2.34436e-06	3.37742e-06	0	6.9588e-07	1.26877e-05	3.49185e-06	6.36535e-06	0	1.5484e-06	3.70357e-07	0
msp_0264	0	3.35408e-07	0	0	1.59365e-07	3.71702e-07	0	0	0	0	0	0	0	0	0	0	0	0	0	0	3.34813e-06	0	0	0	8.37941e-08	0	0	0	0	0	0	0	0	0	0	0	3.47052e-06	0	0	0	0	5.79245e-07	0	0	0	0	0	0	0
msp_0265	0	1.33148e-06	0	0	0	0	0	0	0	3.33454e-07	0	0	0	0	0	0	0	0	0	0	1.04152e-06	0	0	0	0	0	0	0	0	0	0	0	0	0	0	0	0	0	9.88265e-07	0	0	0	0	0	0	0	0	0	0
msp_0266	2.65371e-06	0	0	0	0	0	0	0	0	0	0	2.48098e-07	0	0	0	0	0	0	0	0	0	0	0	0	0	8.50092e-08	0	0	0	0	0	0	0	0	0	0	0	0	0	0	0	0	0	0	0	3.91061e-06	0	0	0
msp_0267	0	0	0	0	0	0	0	0	0	0	0	0	0	0	0	0	0	0	0	0	0	0	0	0	0	0	0	0	0	0	0	0	0	0	0	0	0	0	0	0	0	0	7.64922e-07	0	0	0	0	0	0
msp_0269	0	2.09527e-07	0	5.50245e-07	0	8.94601e-08	0	4.97068e-07	0	0	0	0	0	0	0	5.06843e-07	0	0	0	0	1.57969e-07	0	0	0	0	0	0	0	0	0	0	0	0	0	1.28336e-06	0	9.7003e-08	0	0	0	0	0	0	0	1.55129e-06	0	0	0	0
msp_0270	0	0	0	4.01971e-08	0	0	0	0	0	0	9.64515e-07	0	0	6.36414e-07	0	5.43194e-07	0	0	0	7.92518e-08	0	0	0	0	0	0	7.26243e-07	0	3.63976e-07	3.09211e-07	0	0	0	0	0	1.90556e-07	3.03742e-08	0	0	0	0	0	0	0	3.22968e-08	0	0	0	0
msp_0271	0	4.74706e-06	3.95223e-07	0	3.92708e-06	2.09217e-06	0	7.05047e-06	0	0	1.71329e-06	8.04457e-07	4.31945e-07	0	0	1.23844e-05	0	4.52572e-06	0	0	0	3.6474e-05	0	0	3.05329e-05	0	5.5696e-06	0	4.67876e-06	3.53201e-06	2.17152e-05	5.15176e-06	0	0	0	3.08297e-06	3.44601e-06	6.92714e-07	6.76597e-06	0	0	0	1.556e-05	0	4.56363e-06	0	0	7.64328e-07	0
msp_0272	0	0	0	0	0	0	0	0	0	0	0	0	0	0	0	0	0	0	0	0	0	0	0	0	0	0	0	0	1.59019e-07	0	0	0	0	0	0	1.09618e-07	0	1.47337e-07	0	0	0	0	0	0	0	0	0	0	0
msp_0273	0	0	0	0	0	0	0	0	0	0	0	0	0	0	0	0	0	0	0	0	0	0	0	0	0	0	0	0	0	0	0	0	0	0	0	0	0	0	0	0	0	0	0	0	0	0	0	0	0
msp_0274	0	0	0	0	0	0	0	0	0	0	9.65207e-08	0	0	0	8.02638e-08	0	0	0	0	0	0	0	0	0	0	0	0	0	0	0	0	0	0	0	0	0	0	0	0	0	0	0	0	0	0	0	0	4.33045e-07	0
msp_0275	0	0	0	0	1.3264e-06	4.97819e-06	0	0	0	0	0	6.63487e-06	0	0	0	0	0	0	0	0	0	0	0	0	0	0	0	0	6.01719e-06	0	0	0	0	0	0	0	0	0	0	1.14812e-05	0	4.37543e-05	0	0	0	0	0	0	1.21647e-05
msp_0276	0	0	0	0	0	0	0	0	0	0	0	0	0	0	0	0	0	0	0	0	0	0	0	0	0	0	0	0	0	0	1.14097e-07	0	0	0	0	0	0	0	0	0	0	0	0	0	0	0	0	0	0
msp_0277	0	0	0	0	3.8092e-07	0	0	0	0	0	0	0	0	6.55632e-08	0	0	6.52275e-07	2.29504e-06	0	0	0	0	0	0	0	0	0	0	0	0	0	0	1.05648e-06	0	0	0	0	6.34724e-08	0	0	0	2.8678e-07	0	0	0	0	0	0	0
msp_0279	0	0	0	0	0	7.03044e-08	0	0	0	0	0	0	0	0	0	0	0	0	0	0	0	0	0	0	5.53133e-07	0	0	0	0	0	0	0	0	0	0	0	0	0	0	0	0	0	0	0	0	0	0	0	0
msp_0280	0	0	2.57699e-06	0	0	0	0	4.37322e-06	0	0	0	0	0	0	0	5.48568e-07	0	0	0	0	0	0	0	0	0	0	0	0	0	0	0	0	0	0	0	0	0	0	0	0	0	0	0	2.8551e-06	0	0	0	0	0
msp_0281	0	2.88016e-07	4.69769e-07	0	8.99921e-07	2.84314e-07	0	1.73005e-06	0	0	0	0	0	0	0	1.39135e-06	1.45066e-07	0	0	3.82482e-07	0	0	0	0	0	1.494e-07	1.31351e-06	0	0	0	0	0	0	0	3.04093e-06	0	0	1.0825e-07	0	0	0	0	0	0	0	0	0	0	0
msp_0282	0	0	0	0	0	0	0	0	0	0	0	0	0	4.18682e-07	0	0	0	0	0	0	0	0	0	0	0	0	0	0	0	0	0	0	0	0	0	0	0	0	0	0	0	0	0	0	5.06307e-07	0	0	0	0
msp_0285	0	4.78942e-07	0	1.29414e-06	0	0	0	1.75781e-06	1.63649e-06	0	1.27395e-06	0	0	0	5.92741e-06	0	0	0	0	5.17031e-07	8.79526e-07	0	2.00381e-06	0	1.17727e-07	1.57423e-06	1.51652e-06	0	1.00589e-06	4.76997e-07	0	0	0	0	1.75576e-06	1.16932e-06	0	0	0	0	0	0	5.05022e-06	3.57693e-06	0	0	0	0	0
msp_0286	0	0	0	0	0	0	0	0	0	0	0	0	0	0	0	0	0	0	0	0	0	0	0	0	0	0	0	0	0	0	0	0	0	0	0	0	0	0	0	0	0	0	3.09399e-07	0	0	0	0	0	0
msp_0287	3.58798e-06	0	0	1.62352e-06	0	0	0	0	0	0	3.27402e-06	4.71674e-07	3.06325e-07	1.78951e-07	1.71258e-06	0	5.89437e-08	1.21759e-06	0	1.81648e-07	0	4.36456e-07	0	0	0	1.17719e-06	1.34342e-06	0	0	3.59137e-06	0	9.33668e-08	6.7783e-07	6.11396e-08	7.70139e-07	2.97766e-07	1.9118e-07	0	0	1.13067e-06	0	0	4.08401e-06	0	0	0	2.85238e-06	0	1.68449e-07
msp_0288	0	0	0	0	0	0	0	0	0	0	0	0	0	0	0	0	0	0	0	0	0	0	0	0	0	0	0	0	0	0	0	0	0	0	0	0	0	0	0	0	0	0	0	0	0	6.6548e-06	0	0	0
msp_0289	0	0	0	0	0	0	0	0	0	0	0	0	0	0	0	0	0	0	0	0	0	0	0	0	0	0	0	3.90147e-07	0	0	0	0	0	0	0	0	0	0	0	0	0	0	0	0	0	0	0	0	0
msp_0290	0	0	0	0	0	0	0	0	0	0	0	0	0	0	0	0	0	0	0	0	0	0	0	0	5.90923e-08	0	0	0	0	0	0	0	0	0	0	7.59158e-06	0	0	0	0	0	0	2.78181e-07	0	0	0	0	0	0
msp_0291	0	1.58042e-07	0	8.64704e-08	0	0	0	1.47856e-07	0	0	5.90806e-07	0	0	0	0	7.954e-08	0	2.56519e-07	0	0	2.37234e-07	6.0605e-07	0	0	2.44869e-07	0	0	0	1.79541e-07	7.60271e-07	2.26939e-07	0	0	5.72819e-08	0	1.26974e-07	0	0	0	0	0	0	9.02622e-08	1.77914e-07	2.96181e-07	0	0	0	0
msp_0292	0	0	0	0	0	0	0	0	0	0	0	0	0	0	0	0	0	0	0	0	0	0	0	0	0	0	0	0	0	1.58922e-07	0	0	0	0	0	0	0	0	0	0	0	0	0	0	0	0	0	0	0
msp_0294	0	4.09702e-07	0	0	0	6.32995e-06	0	5.50419e-07	0	0	0	5.25977e-07	0	0	0	0	0	0	0	0	1.7876e-07	0	0	0	3.76662e-07	0	0	0	0	0	0	0	0	0	0	0	0	0	0	0	0	0	0	0	0	0	0	0	0
msp_0295	0	0	0	0	0	0	0	0	0	0	0	0	0	0	0	0	0	0	0	0	0	0	0	0	0	0	0	0	0	0	0	0	0	0	0	0	0	0	0	0	0	0	0	3.05186e-07	3.22011e-07	0	0	0	0
msp_0296	0	9.07751e-07	0	4.43054e-07	5.82192e-07	0	0	0	0	0	4.87759e-07	9.42177e-08	1.06736e-07	1.95035e-06	0	2.89363e-07	0	7.86592e-07	0	3.62648e-08	5.28201e-07	0	0	0	1.97525e-06	0	0	0	1.83568e-07	0	0	0	0	2.47127e-06	2.10228e-07	0	0	6.73973e-08	7.91684e-07	0	0	0	2.09895e-07	7.28504e-07	6.04836e-07	0	0	1.41763e-06	0
msp_0297	0	0	0	0	0	0	0	0	0	0	0	3.71802e-07	0	0	0	0	0	2.70765e-06	0	0	0	0	0	0	0	0	0	0	0	0	0	0	0	0	0	0	0	0	0	0	0	0	0	0	0	0	0	0	0
msp_0298	0	0	0	0	0	3.06455e-07	0	0	0	0	0	0	0	0	0	0	1.03805e-07	0	0	0	0	0	0	0	3.33249e-07	0	3.2067e-07	0	0	8.80224e-07	0	0	0	0	0	0	0	0	0	0	0	0	0	1.45113e-07	4.30334e-07	0	0	0	0
msp_0299	0	0	0	0	4.27108e-08	0	0	1.17855e-07	9.70583e-08	0	2.82419e-07	0	0	0	0	4.0728e-07	0	0	0	0	0	0	1.79867e-07	0	0	0	7.33967e-08	0	6.04633e-08	0	0	0	0	1.68113e-07	1.61849e-07	9.27423e-08	1.04684e-07	0	0	0	0	0	0	7.27122e-08	0	0	0	0	0
msp_0300	0	4.6381e-06	0	0	2.5069e-06	0	0	1.21922e-05	0	0	0	0	0	0	0	0	4.827e-07	0	0	0	0	2.97026e-07	0	0	0	0	0	0	0	0	0	0	0	0	0	0	0	0	9.7419e-06	0	0	9.46193e-07	0	0	0	0	0	0	7.76365e-07
msp_0301	0	1.64312e-07	2.76474e-07	1.17738e-07	1.98474e-07	2.32149e-07	0	2.17432e-06	2.22235e-07	3.92861e-06	2.96881e-07	0	0	1.12477e-06	0	2.66381e-06	4.1714e-07	6.29253e-06	0	1.3409e-06	6.73772e-07	5.31758e-06	3.19829e-06	0	0	0	2.86613e-06	0	2.4296e-06	4.55324e-07	0	0	0	1.33189e-06	0	1.61589e-06	3.09937e-07	2.08788e-07	0	0	0	2.98118e-07	0	6.09928e-08	1.13049e-06	0	0	0	6.82355e-07
msp_0302	0	0	0	0	0	0	0	0	0	0	0	6.44336e-07	0	0	0	0	0	0	0	6.83298e-07	0	0	0	0	0	0	0	0	4.43238e-07	0	0	0	0	2.39498e-06	0	0	0	1.58815e-06	0	0	0	0	0	0	0	0	0	0	0
msp_0303	0	0	0	0	0	0	0	0	0	0	0	6.82927e-07	0	0	0	0	0	1.2663e-07	0	0	0	0	0	0	2.13335e-06	9.78192e-08	0	0	0	0	0	0	0	0	0	0	0	0	0	0	0	0	2.90077e-06	0	0	0	0	0	0
msp_0304	0	0	0	0	0	0	0	0	0	0	0	0	0	0	0	0	0	0	0	0	0	0	0	0	0	0	0	0	0	0	0	0	0	0	0	0	0	0	0	0	0	0	0	0	0	0	0	0	0
msp_0305	0	0	0	0	0	0	0	0	0	0	0	0	0	0	0	0	0	0	0	0	0	0	3.48941e-07	0	0	0	0	0	0	0	0	0	0	0	0	0	0	0	0	0	0	0	0	0	0	0	0	0	0
msp_0306	0	7.74528e-06	0	4.32222e-06	2.48828e-07	1.75508e-06	0	6.68932e-07	0	0	0	0	0	3.22848e-06	0	0	3.33327e-07	2.68631e-06	0	5.73835e-06	1.9409e-06	0	0	0	7.67853e-07	0	3.24895e-07	0	6.1057e-07	0	0	0	0	2.38137e-05	6.55122e-06	2.2981e-06	3.48906e-07	0	0	0	0	0	6.21299e-06	0	0	0	5.31825e-07	0	3.26273e-07
msp_0307	0	1.27592e-07	0	2.12394e-07	0	1.23383e-07	0	1.25742e-06	1.37329e-06	7.295e-07	2.52853e-06	0	0	2.48829e-07	1.93742e-06	1.1509e-06	1.2839e-07	4.12952e-07	0	2.07438e-07	1.02137e-07	1.75841e-06	1.26353e-06	0	8.51445e-07	0	0	0	1.11353e-06	1.03924e-07	0	8.7001e-08	0	1.62618e-07	3.27845e-07	5.06742e-07	4.14804e-07	1.20566e-07	0	0	0	0	1.7601e-07	4.5756e-07	8.43319e-08	0	0	1.84875e-07	1.06074e-07
msp_0308	0	0	0	0	0	0	0	0	0	0	0	0	0	0	8.43098e-08	0	0	0	0	0	0	0	0	0	0	0	0	0	0	0	0	0	0	0	0	0	0	0	0	0	0	0	0	0	0	0	0	0	0
msp_0311	0	0	0	0	0	2.36149e-07	0	0	0	0	0	0	0	0	0	0	0	0	0	0	0	0	0	0	0	0	0	0	0	0	0	0	0	0	0	0	0	0	0	0	0	0	0	1.53947e-07	0	0	0	0	0
msp_0312	0	2.2586e-08	0	1.89182e-06	0	1.47599e-07	0	3.66195e-07	0	4.34044e-07	0	0	0	0	0	1.39745e-06	1.75302e-07	5.48858e-06	0	0	2.23058e-08	0	0	0	3.77184e-06	0	1.16204e-06	0	8.05527e-07	2.45235e-06	0	0	0	2.92249e-06	0	2.02848e-07	0	0	2.46551e-06	0	0	0	3.5771e-07	7.6446e-07	1.69373e-06	0	2.70061e-07	0	2.26994e-07
msp_0313	0	1.62295e-07	0	0	4.67155e-07	0	0	0	0	0	0	0	0	0	0	0	0	0	7.36228e-06	0	0	0	0	4.27474e-06	0	0	0	4.66706e-07	0	0	0	5.9738e-07	0	0	0	0	0	0	0	0	0	4.70993e-07	0	0	0	0	0	0	6.19138e-06
msp_0314	0	0	0	9.28373e-08	0	0	0	0	0	0	0	1.36114e-06	0	0	0	0	0	0	0	0	0	0	0	0	1.81248e-07	0	0	0	6.98878e-08	0	0	0	0	0	0	0	0	0	0	0	0	0	3.41814e-07	0	0	0	2.32938e-06	0	0
msp_0315	0	0	0	0	0	0	0	0	2.66915e-07	0	0	1.89837e-07	2.60513e-06	0	9.3914e-08	0	0	0	0	0	0	0	0	0	0	0	0	0	0	7.97779e-08	1.02833e-07	0	0	0	0	0	0	0	0	0	0	0	3.49558e-07	0	0	0	0	5.54879e-06	0
msp_0316	0	0	0	0	0	0	0	0	0	0	0	0	0	0	0	0	0	0	0	0	0	0	0	0	0	0	0	0	0	0	0	0	0	0	0	0	0	0	0	0	0	0	0	0	0	0	0	0	0
msp_0317	0	0	0	0	0	0	0	0	0	0	0	2.17421e-07	1.00186e-07	0	0	0	0	8.04679e-07	0	0	0	0	0	0	8.52386e-07	0	0	0	0	0	0	0	0	0	0	0	0	0	0	0	0	0	0	0	0	0	1.2613e-06	0	0
msp_0318	4.21085e-06	0	0	0	0	0	0	0	0	0	0	1.3406e-06	7.69696e-07	0	0	0	0	9.20016e-07	0	1.29919e-07	0	7.06983e-07	7.31855e-08	0	6.93439e-07	4.69309e-07	1.19665e-06	0	5.50236e-06	2.91901e-06	1.69767e-07	4.4864e-07	3.32263e-06	3.3491e-07	3.55017e-06	1.80556e-07	4.70984e-07	0	0	0	0	4.98109e-07	5.69635e-07	1.97389e-07	1.62399e-07	0	0	0	0
msp_0319	0	1.61937e-07	0	6.53101e-07	9.32084e-08	0	0	0	0	0	0	0	0	0	0	0	2.98983e-07	0	0	0	0	0	0	0	5.04764e-07	0	2.73109e-06	0	0	1.66494e-06	0	0	0	0	1.22927e-06	0	0	0	0	0	0	0	0	0	1.07187e-06	0	0	0	8.2799e-08
msp_0321	0	0	0	0	0	0	0	0	0	0	0	0	0	0	0	0	0	0	0	0	0	0	0	0	0	0	0	0	0	0	0	0	0	0	0	0	0	0	0	0	0	0	1.02658e-07	0	0	0	0	0	0
msp_0322	0	2.93142e-06	0	0	0	3.66072e-07	0	0	0	0	0	4.9597e-06	0	0	0	0	0	0	0	0	0	0	0	0	0	1.14999e-06	2.71564e-06	0	0	0	0	0	0	0	0	0	0	0	0	0	0	0	0	0	0	0	0	0	0
msp_0323	0	0	0	0	0	0	0	0	0	0	0	0	0	0	0	0	0	0	0	0	0	0	0	0	0	0	0	0	0	0	0	0	0	0	0	0	0	0	6.44756e-07	0	0	0	0	0	0	0	0	0	1.27923e-07
msp_0324	0	0	0	0	0	0	0	0	8.3364e-07	0	0	1.00642e-06	0	3.44513e-07	0	6.68319e-07	0	2.63279e-07	0	0	0	0	0	0	1.19613e-06	0	1.19943e-07	0	0	2.72232e-06	2.28075e-07	0	0	2.01169e-07	0	0	7.74103e-08	0	0	0	0	1.52675e-07	4.82867e-06	0	0	0	0	0	0
msp_0325	0	1.36006e-07	0	0	4.09329e-07	0	0	0	0	0	1.61767e-06	8.39691e-08	0	0	0	0	0	0	0	0	2.63164e-07	0	0	0	0	6.23059e-06	0	0	4.8197e-07	0	0	0	0	1.4992e-07	4.32748e-06	0	0	2.57819e-07	1.34117e-07	0	0	7.11492e-07	0	0	5.84845e-07	0	0	0	1.40682e-07
msp_0326	0	0	0	0	0	0	0	0	0	0	0	0	0	0	0	0	0	0	0	0	0	0	0	0	0	0	0	0	0	0	0	0	0	0	0	0	0	0	0	0	0	0	0	0	0	0	0	0	0
msp_0327	0	0	0	0	0	0	0	0	0	0	0	0	0	0	0	0	0	0	0	0	0	0	0	0	0	0	0	0	0	0	0	0	0	0	0	0	0	0	0	0	0	0	2.12945e-05	0	0	0	2.54171e-07	0	0
msp_0330	0	0	0	0	0	1.85921e-07	0	0	0	0	0	0	0	0	0	0	0	0	0	0	0	0	0	0	0	0	0	0	0	0	0	0	0	0	0	0	0	0	0	0	0	0	0	0	0	0	0	0	0
msp_0331	5.08954e-08	1.17989e-07	0	0	0	0	0	0	4.05861e-07	7.05462e-08	3.40052e-07	0	4.86008e-07	0	1.01058e-06	8.39878e-07	8.45262e-08	2.76163e-07	0	0	0	2.67053e-07	2.61135e-07	0	1.00359e-06	4.38785e-07	7.19307e-07	2.26575e-07	2.84327e-07	1.9871e-07	4.25729e-07	1.08569e-07	0	6.78065e-07	0	0	1.36653e-07	0	0	0	0	0	0	5.98887e-08	3.17075e-07	0	2.58614e-08	1.23377e-06	0
msp_0333	3.3398e-06	0	1.52733e-07	0	0	0	0	1.18097e-06	0	8.53057e-07	0	8.52328e-08	0	0	0	2.06039e-06	6.05047e-07	0	0	0	0	6.01553e-06	0	0	0	1.35623e-06	1.1942e-06	0	9.08975e-07	6.17492e-07	6.24856e-07	0	6.65118e-07	2.01133e-07	0	0	0	0	0	2.29469e-06	0	1.13703e-07	1.93848e-06	5.30965e-07	2.47967e-06	0	0	0	4.12765e-07
msp_0334	0	0	0	0	0	0	0	0	0	0	0	0	0	0	0	0	0	0	0	0	0	0	0	0	0	0	0	0	0	0	0	0	0	0	0	0	0	0	0	0	0	0	0	0	0	0	0	1.72243e-07	0
msp_0335	0	0	0	1.22291e-07	0	0	0	0	0	0	1.48066e-06	0	0	0	3.14953e-05	0	0	0	0	9.0112e-08	0	0	0	0	0	0	0	0	0	0	6.88088e-07	0	0	4.45606e-07	0	0	0	2.6192e-08	0	0	0	0	0	0	0	0	2.18803e-06	0	0
msp_0336	0	0	0	0	0	0	0	0	0	0	0	0	0	0	0	0	0	0	0	0	0	0	0	0	0	0	0	0	0	0	0	0	0	0	0	0	0	0	0	0	0	0	0	0	0	0	0	0	0
msp_0337	0	0	0	0	0	0	0	0	1.77345e-07	0	4.78386e-08	0	0	1.77673e-07	5.47311e-08	0	0	0	0	0	0	0	0	0	0	0	0	0	2.36854e-07	0	0	0	0	0	7.15521e-07	0	0	0	0	0	0	0	0	4.72211e-07	0	0	0	0	0
msp_0338	0	0	0	0	0	0	0	0	0	0	0	0	0	0	0	0	0	0	0	0	0	0	0	0	0	0	0	0	0	0	0	0	0	0	0	0	0	0	0	0	0	0	0	0	0	0	0	0	0
msp_0339	0	0	4.01101e-05	0	0	1.65692e-06	0	0	0	0	0	0	0	0	0	0	0	0	0	0	0	0	0	0	0	0	0	0	0	0	0	0	0	0	0	0	0	1.60661e-05	0	0	0	0	0	0	0	0	0	0	0
msp_0340	0	0	0	0	0	0	0	0	4.19739e-06	0	1.86151e-07	0	0	0	0	0	0	0	0	0	0	0	0	0	0	0	2.02521e-07	0	0	0	0	0	0	0	0	0	0	0	0	0	0	0	0	0	3.44339e-07	0	9.56928e-08	0	0
msp_0341	0	0	0	0	3.10678e-07	0	0	1.35661e-07	0	0	0	0	0	0	0	0	0	0	0	0	0	0	0	0	0	0	0	0	0	0	0	0	0	0	0	0	0	0	0	0	0	0	0	0	0	0	0	0	0
msp_0342	0	0	0	0	0	0	0	0	7.13309e-07	0	0	0	0	0	0	0	0	0	0	0	0	0	0	0	0	0	0	1.34971e-07	0	0	0	2.73127e-07	0	0	0	0	0	0	2.29558e-06	0	0	0	0	0	0	0	0	1.05873e-06	0
msp_0343	0	0	0	0	0	0	0	0	0	0	0	0	0	0	0	0	0	0	0	0	0	0	0	0	9.22696e-06	0	0	0	0	0	0	0	0	4.21454e-06	0	0	0	0	0	0	0	0	0	0	0	0	0	0	0
msp_0344	0	0	0	0	0	0	0	0	0	0	0	0	0	0	0	0	0	0	0	0	0	0	0	0	0	0	0	0	0	4.40822e-06	0	0	0	0	0	0	0	0	0	0	0	0	0	0	0	0	0	0	0
msp_0345	0	0	0	0	0	0	0	0	0	0	0	0	0	0	0	0	0	0	0	0	0	0	0	0	0	0	0	0	0	0	0	0	0	0	0	0	0	0	0	0	0	0	0	0	0	0	0	0	0
msp_0346	0	2.48099e-07	0	9.31249e-08	0	0	0	6.65879e-07	1.52217e-07	3.64388e-07	6.47024e-07	0	0	0	2.6145e-06	1.13633e-06	0	4.77878e-07	0	1.76684e-07	0	0	1.19461e-07	0	0	0	0	0	2.97784e-07	7.59918e-08	0	1.01554e-07	0	1.08479e-06	0	8.3047e-08	2.30852e-07	8.64726e-08	0	0	0	0	0	3.44197e-07	0	0	0	0	8.78692e-08
msp_0347	0	0	0	0	0	0	0	0	0	0	0	0	0	0	0	0	0	0	8.8379e-08	0	0	0	0	0	0	0	0	0	0	0	0	0	0	0	0	0	0	9.33685e-08	0	0	0	0	0	0	0	0	0	0	0
msp_0348	0	0	0	0	0	0	0	0	0	0	0	0	0	0	0	1.15154e-07	0	0	0	0	0	0	0	0	7.31254e-07	0	3.65108e-07	0	0	0	0	0	0	0	0	0	0	0	0	0	0	0	0	0	0	0	0	0	2.07085e-07
msp_0350	0	0	0	0	0	0	0	0	0	0	0	0	0	0	0	0	0	0	0	0	0	0	0	0	0	0	0	1.48773e-07	0	0	0	0	0	0	0	0	0	0	0	0	0	0	0	0	0	0	0	0	0
msp_0352	0	0	0	0	0	0	0	2.66242e-06	0	0	0	0	0	0	0	1.33191e-06	1.3455e-06	1.33132e-06	0	0	0	0	0	0	7.24669e-08	1.83784e-06	1.37886e-05	0	0	1.83144e-06	0	0	3.41861e-07	0	2.36838e-06	0	0	0	0	0	0	0	5.27025e-06	6.87018e-07	0	0	4.27404e-06	0	0
msp_0353	0	0	0	0	0	0	0	0	0	0	0	0	0	8.97666e-08	0	0	0	1.58061e-07	0	0	0	0	0	0	0	0	0	0	0	0	0	0	0	1.15248e-07	0	0	0	5.59928e-08	0	0	0	0	0	0	0	0	0	0	0
msp_0354	0	0	0	0	0	1.13608e-07	0	0	0	0	0	0	0	0	0	0	0	0	0	0	0	0	0	0	0	0	0	0	0	0	0	0	0	0	0	0	0	0	0	0	0	0	0	0	0	0	0	0	0
msp_0356	0	0	0	2.14642e-07	6.35787e-08	1.34932e-08	0	2.40993e-06	1.51021e-06	1.45412e-07	5.61424e-06	0	0	1.01766e-07	4.44764e-06	9.89536e-07	1.70099e-07	5.26944e-07	0	0	1.14255e-07	9.02747e-07	0	0	2.92592e-07	7.43507e-07	1.58686e-06	0	1.16388e-06	1.81855e-06	0	0	0	1.30885e-07	1.28114e-06	1.52858e-07	1.83195e-07	0	1.24227e-05	0	0	0	6.98696e-08	1.40332e-07	7.76713e-08	0	8.54497e-06	1.56886e-05	0
msp_0357	0	0	0	0	0	0	0	0	0	0	2.51176e-06	0	0	0	9.2486e-06	5.51164e-07	0	0	0	0	0	2.0271e-06	0	0	0	0	2.15982e-07	0	0	0	0	0	0	0	0	0	0	0	0	0	0	0	0	0	0	0	0	0	0
msp_0359	0	7.63241e-07	1.4625e-06	0	5.91121e-07	0	0	0	0	0	0	0	0	0	0	0	0	0	0	6.0614e-07	0	0	0	0	0	0	0	0	0	0	0	0	0	0	0	0	0	3.4966e-08	0	0	0	0	0	0	0	0	0	0	9.79375e-07
msp_0360	0	0	0	0	0	0	0	0	0	0	0	0	0	0	0	0	0	1.39286e-07	0	0	0	0	0	0	0	0	0	0	0	0	0	0	0	0	0	0	0	0	0	0	0	0	0	0	0	0	0	0	0
msp_0361	0	1.13426e-07	0	0	0	0	0	1.95522e-06	0	0	0	0	0	0	0	1.09802e-06	0	0	0	0	0	0	0	0	2.49519e-07	0	5.41597e-07	0	9.17596e-07	0	0	0	0	0	0	1.57013e-07	0	0	0	0	0	0	0	7.80607e-08	0	0	0	0	1.84186e-07
msp_0362	0	0	0	0	0	0	0	0	0	0	0	0	0	0	0	0	0	0	0	0	0	7.22396e-08	0	0	0	0	0	0	0	0	0	0	0	0	0	0	1.10146e-07	0	0	0	0	0	0	0	0	0	0	0	0
msp_0363	0	0	0	0	0	0	0	0	0	0	0	1.99391e-07	0	0	0	0	0	0	0	0	0	0	0	0	0	0	0	0	0	0	0	0	0	0	0	0	0	0	0	0	0	0	0	0	0	0	0	0	0
msp_0364	0	0	0	0	0	0	0	0	0	2.30109e-08	0	0	0	0	5.90338e-07	0	0	1.49296e-07	0	0	0	0	0	0	0	0	0	0	0	0	0	0	0	0	0	0	0	0	7.51838e-08	0	0	0	0	0	0	0	0	0	0
msp_0365	0	0	0	0	0	0	0	0	0	0	0	0	0	0	0	0	0	0	0	0	0	0	0	0	0	0	0	0	0	0	0	0	0	0	0	0	0	0	0	0	0	0	0	0	0	0	0	0	0
msp_0366	0	0	0	0	0	0	0	0	0	0	0	0	0	0	0	0	0	0	0	0	0	1.11911e-05	0	0	0	0	0	0	0	0	0	0	0	0	7.35441e-06	0	0	0	0	0	0	0	0	0	0	0	0	0	2.94366e-07
msp_0367	0	0	0	0	0	0	0	0	0	0	0	0	0	0	0	0	0	0	0	0	0	0	0	0	1.59998e-07	0	0	0	0	0	0	0	0	0	0	0	0	0	0	0	0	0	0	0	0	0	0	0	0
msp_0368c	0	0	0	0	0	0	0	0	0	0	0	0	0	0	0	0	0	0	0	0	0	0	0	0	0	0	0	0	0	0	0	0	0	0	0	0	0	0	0	0	0	0	0	0	0	0	0	0	0
msp_0369	0	2.47333e-07	0	0	0	1.69474e-07	0	0	0	0	0	0	0	0	0	0	0	8.65477e-07	0	0	0	1.71195e-06	0	0	3.92808e-07	0	0	0	0	0	0	0	0	0	0	0	0	0	0	0	0	0	0	0	0	0	0	0	1.27127e-07
msp_0370	0	0	0	0	0	0	0	0	0	0	0	0	0	0	0	0	0	0	0	0	0	0	0	0	0	0	0	0	0	0	0	0	0	0	0	0	0	0	5.96188e-08	0	0	0	0	0	0	0	0	0	0
msp_0371	0	0	0	0	0	0	0	0	0	0	0	0	0	0	0	0	0	0	0	0	0	0	0	0	0	0	0	0	0	0	0	0	0	0	0	0	0	0	0	0	0	0	0	0	0	0	0	0	0
msp_0372	0	0	0	0	0	0	0	0	0	0	0	0	0	0	0	0	0	0	0	0	0	0	0	0	0	0	0	0	0	0	0	0	0	0	0	0	0	0	0	0	0	0	0	0	0	0	0	0	0
msp_0373	0	0	0	0	4.6853e-08	5.01662e-07	0	0	0	0	0	0	0	0	0	8.96196e-08	0	0	0	0	0	0	0	0	0	0	0	0	0	0	0	0	0	3.65047e-07	4.00333e-07	1.93496e-07	5.33975e-08	0	0	0	0	0	0	2.13072e-07	6.4292e-07	0	0	0	0
msp_0374	0	0	0	0	1.74171e-07	1.18575e-07	0	1.00425e-06	2.88423e-06	3.68248e-06	9.7237e-07	0	0	2.62824e-06	2.17626e-06	2.12911e-06	1.40759e-07	3.07044e-06	0	7.38536e-07	2.02635e-06	1.24484e-06	4.53335e-07	0	5.84116e-07	0	0	7.41662e-07	2.76284e-06	1.06761e-07	7.77603e-07	2.8824e-07	8.20839e-07	1.67745e-06	1.64863e-06	1.43545e-07	4.15031e-06	6.95085e-07	0	0	0	1.44663e-07	8.46041e-07	3.81771e-06	1.45381e-06	0	3.46176e-07	0	1.63861e-07
msp_0375	0	0	0	0	0	0	0	0	0	2.16946e-05	0	0	0	0	4.71211e-07	0	0	0	0	0	4.23572e-07	0	0	0	7.67325e-08	0	0	0	0	0	0	0	0	0	0	0	0	0	0	0	0	0	0	0	0	0	0	0	0
msp_0376	0	0	0	0	0	0	0	0	0	0	0	0	0	0	0	0	0	2.88504e-06	0	0	0	0	0	0	7.63422e-07	0	0	0	0	0	0	0	0	0	0	7.75569e-08	0	0	0	0	0	0	0	0	0	0	0	0	4.47596e-06
msp_0377	0	0	0	0	0	0	0	0	0	0	0	0	0	0	0	0	0	0	0	0	0	0	0	0	0	0	0	0	0	0	0	0	0	0	0	0	0	0	0	0	0	0	0	0	0	0	0	0	0
msp_0378	0	0	0	0	0	0	0	0	0	0	0	0	0	0	0	0	0	0	0	0	0	0	0	0	0	0	0	0	0	0	0	0	0	0	0	0	0	0	0	0	0	0	0	0	0	0	0	0	0
msp_0379	0	0	0	0	0	0	0	0	0	0	0	0	1.08195e-07	0	0	0	0	0	0	0	0	0	0	0	0	0	0	0	0	0	0	0	0	0	0	0	0	0	0	0	0	0	0	0	0	0	1.02839e-07	0	0
msp_0380	0	0	0	0	0	0	0	0	0	0	0	7.23955e-08	0	0	3.18563e-07	0	0	0	2.37932e-08	0	0	2.67721e-07	0	0	0	4.32749e-07	0	0	1.63208e-07	0	0	0	0	0	0	0	0	6.20335e-07	0	0	0	0	0	3.19488e-07	0	0	0	0	7.33404e-07
msp_0381	0	1.37432e-06	0	1.70655e-06	0	8.69909e-07	0	3.00871e-07	0	0	0	0	0	0	0	0	1.70668e-06	0	0	1.68565e-07	0	5.88971e-07	0	0	1.55055e-06	9.28954e-08	9.23778e-07	0	0	6.872e-07	0	0	0	4.83798e-06	0	0	0	0	0	1.09253e-07	0	1.01225e-07	1.0027e-06	3.94812e-06	7.9718e-07	0	1.16973e-06	0	6.45218e-07
msp_0383	0	0	0	0	0	0	0	0	0	0	4.54686e-06	0	0	0	0	0	0	0	3.63281e-07	0	0	0	0	0	0	0	0	0	0	0	4.6085e-06	0	0	0	0	6.03299e-07	7.00866e-07	0	0	0	0	0	0	0	0	0	5.07743e-08	0	0
msp_0385	0	0	0	0	0	0	0	0	3.8079e-07	0	0	0	0	0	1.1014e-07	0	0	0	0	0	0	0	0	0	0	0	0	0	0	0	0	0	0	0	0	0	0	0	3.83221e-07	1.17666e-07	0	0	0	0	0	0	0	0	0
msp_0386	0	0	0	0	0	0	0	0	0	0	0	3.13022e-07	0	0	0	0	0	0	0	0	0	0	0	0	0	0	0	0	0	0	0	0	0	0	0	7.29208e-07	0	0	0	1.28339e-05	0	0	0	0	0	0	0	0	0
msp_0388	6.5289e-07	1.24989e-06	0	1.10384e-06	0	8.63783e-07	0	8.65033e-07	5.79783e-07	3.51628e-06	1.02828e-06	0	0	2.51242e-06	2.94733e-07	0	1.1295e-06	7.65878e-06	0	1.81041e-06	1.72208e-06	2.57546e-07	2.19627e-07	0	0	1.39528e-06	0	0	8.22676e-06	1.66857e-06	0	0	0	1.16413e-06	2.39589e-07	2.35657e-06	1.58562e-06	4.82417e-07	0	0	0	0	0	1.25468e-06	7.58606e-07	0	0	0	2.31645e-07
msp_0389	0	1.62154e-06	0	8.05377e-07	0	0	0	4.63559e-07	3.3666e-06	3.03968e-07	1.45482e-06	0	0	5.44246e-07	0	3.06554e-07	6.53599e-07	2.1e-07	0	1.60647e-06	1.88033e-06	0	4.05455e-07	0	0	0	0	0	2.93018e-06	1.07694e-06	0	6.31424e-07	0	1.85984e-06	2.39701e-07	7.08046e-07	2.28644e-06	0	0	0	0	0	1.92759e-07	2.00424e-06	2.24586e-07	0	1.57155e-07	4.09963e-08	5.46965e-07
msp_0390	0	0	0	0	0	0	0	0	0	0	0	0	0	0	0	0	0	0	0	6.20658e-06	0	0	0	0	0	0	0	0	0	0	0	0	0	0	0	0	0	0	0	0	0	0	0	0	0	0	0	0	0
msp_0392	0	0	0	0	3.06476e-07	1.07913e-06	0	0	0	0	0	0	0	0	0	0	0	4.80089e-07	0	0	0	0	0	0	1.23268e-07	0	0	0	0	1.20501e-06	0	0	0	0	0	0	0	0	0	0	0	0	5.55019e-07	2.85298e-07	0	0	0	0	0
msp_0393	0	0	0	0	0	1.24709e-06	0	0	0	0	0	0	0	0	0	0	0	0	0	0	0	0	0	0	1.39426e-05	0	0	0	0	0	0	0	0	0	0	0	0	0	0	0	0	0	0	0	0	0	0	0	0
msp_0396	0	0	0	9.79849e-08	0	0	0	0	0	1.6481e-07	1.26466e-06	0	0	0	0	0	0	0	0	0	0	0	0	0	3.46907e-07	0	1.23836e-07	0	2.45309e-07	0	2.24178e-07	0	0	1.57591e-07	1.57637e-07	0	0	0	0	0	0	0	1.62933e-07	1.62982e-07	7.87292e-08	0	0	0	0
msp_0397	0	1.5777e-07	0	0	0	1.23377e-07	0	0	4.682e-07	0	0	0	0	0	0	0	0	0	0	1.57695e-07	0	0	0	0	0	0	0	0	0	1.65862e-06	0	0	0	0	0	0	0	0	0	0	0	0	0	1.47547e-07	0	0	0	0	0
msp_0398	0	1.12973e-06	0	1.16825e-07	1.21893e-06	4.30366e-06	0	0	0	0	0	1.86475e-06	0	1.02943e-06	0	4.12001e-06	0	2.54561e-06	0	0	0	0	0	0	5.93124e-06	0	2.28875e-06	0	4.91316e-06	4.72719e-06	0	0	0	8.4226e-07	0	0	0	0	0	0	0	0	2.84764e-06	1.36984e-06	7.6908e-07	0	2.17919e-06	0	3.48385e-07
msp_0399	0	5.4652e-07	0	6.59492e-07	0	0	0	4.28849e-06	0	0	0	0	0	0	0	8.0457e-08	7.07408e-07	0	0	0	1.30352e-06	0	0	0	0	0	0	0	1.43207e-06	0	0	0	0	0	0	0	0	0	0	0	0	0	1.6975e-07	0	1.72733e-06	0	0	0	9.62511e-07
msp_0401	0	0	0	2.71854e-07	0	0	0	0	0	0	0	0	0	0	0	0	0	0	0	0	0	0	0	0	0	0	0	0	0	0	0	0	0	0	0	0	0	0	0	0	0	0	0	0	1.19988e-06	0	0	0	0
msp_0403	0	0	0	0	0	0	0	0	0	0	0	0	0	0	0	0	0	0	0	0	0	0	0	0	0	0	0	0	0	0	0	0	0	0	0	0	0	0	6.5755e-07	0	0	0	0	0	0	0	0	0	0
msp_0404	0	0	0	0	0	2.4562e-07	0	1.63827e-07	0	0	0	0	0	5.87786e-08	0	2.00964e-06	0	3.29902e-06	0	0	1.56639e-07	0	0	0	4.34575e-07	0	5.80972e-07	0	1.06246e-06	0	0	0	0	0	0	2.80522e-07	0	0	0	0	0	0	0	7.87076e-07	1.23838e-06	0	2.12158e-07	0	1.39766e-07
msp_0405	0	0	0	6.72416e-08	0	0	0	0	0	0	0	0	0	0	0	0	8.4846e-07	0	0	0	0	0	0	0	0	0	0	0	0	0	0	0	0	0	0	0	0	0	0	0	0	0	0	0	0	0	0	0	0
msp_0407	0	1.16733e-07	0	0	0	0	0	0	0	0	0	0	0	1.49684e-07	0	0	9.09203e-08	0	0	0	0	0	0	0	0	0	0	0	1.78082e-07	2.3384e-07	1.10644e-06	0	0	1.74411e-07	9.72143e-08	0	8.95622e-08	0	0	0	0	0	0	0	0	0	0	0	0
msp_0408	0	9.07886e-07	0	0	0	0	1.01129e-07	0	0	0	0	0	4.25357e-07	0	0	0	3.4232e-08	0	6.83343e-07	0	0	1.01335e-06	0	0	0	6.95713e-07	0	1.99506e-07	0	0	9.07696e-07	0	1.32496e-06	0	3.43516e-07	0	0	0	0	4.52407e-07	0	0	0	0	1.91659e-06	4.0904e-08	0	0	0
msp_0409	0	0	0	0	0	0	0	0	0	0	0	5.54432e-07	0	0	0	0	0	0	0	0	0	0	0	0	0	0	1.46275e-07	0	0	0	0	0	0	0	0	0	0	0	0	0	0	0	0	0	0	0	0	0	0
msp_0410	0	0	0	0	0	0	0	0	0	0	0	0	0	0	0	0	0	0	0	0	0	0	0	0	0	0	0	0	0	0	0	0	0	0	0	0	0	0	0	0	0	0	0	0	0	0	0	0	0
msp_0411	0	0	0	0	0	0	0	0	0	0	0	0	0	0	0	0	0	0	0	0	0	0	0	0	0	0	0	0	0	0	0	0	0	0	0	0	0	0	0	0	0	0	0	0	0	0	0	0	0
msp_0412	0	0	0	1.20226e-06	0	0	0	0	9.8374e-06	0	0	1.38896e-07	0	0	0	1.39144e-07	0	9.63079e-06	0	0	0	0	0	0	1.16903e-05	0	0	0	2.179e-07	8.95704e-07	0	0	0	1.27254e-07	0	0	0	0	0	0	0	0	0	0	7.19476e-07	0	0	0	2.42735e-06
msp_0414	8.48339e-07	2.51097e-06	0	0	9.75959e-08	2.41096e-06	0	1.45981e-06	3.81199e-06	0	4.47717e-06	0	0	0	0	0	5.37397e-06	1.07002e-06	0	0	0	0	3.607e-06	0	0	1.82742e-07	6.86987e-07	0	0	4.33285e-07	0	0	0	9.88496e-07	0	0	0	8.0455e-07	2.38719e-06	0	0	1.37448e-05	0	0	0	3.88738e-06	0	0	0
msp_0416	0	0	0	0	0	0	0	0	0	0	0	0	0	0	0	0	0	0	0	0	0	0	0	0	0	0	0	0	0	0	0	0	0	0	0	0	0	0	0	0	0	0	0	0	0	0	0	0	0
msp_0417	0	0	0	0	0	0	0	0	0	0	0	0	0	0	0	0	0	0	0	0	0	0	0	0	0	0	0	0	0	0	0	0	0	0	0	0	0	0	0	0	0	0	0	0	0	0	0	0	0
msp_0418	0	0	0	1.11135e-07	3.16336e-07	0	0	4.03193e-07	0	0	1.76342e-06	5.20239e-07	0	0	0	2.19343e-07	0	0	0	0	1.41412e-07	1.67999e-06	0	0	1.18364e-06	8.12423e-07	0	0	0	0	4.30277e-06	0	0	0	0	0	0	0	0	0	0	0	1.78632e-07	0	6.6347e-07	0	0	0	0
msp_0419	0	0	0	0	0	0	0	0	0	0	0	9.57624e-07	0	0	0	0	0	0	3.0797e-06	1.13098e-07	3.1789e-07	0	0	0	0	4.6867e-06	0	0	1.37888e-07	0	3.7269e-06	1.10259e-07	6.45539e-07	4.93534e-07	3.99667e-06	0	0	0	3.00669e-07	4.15391e-06	0	0	0	1.21303e-06	2.99365e-06	4.69906e-07	3.37545e-07	1.65115e-06	0
msp_0421	0	0	0	0	0	0	0	0	0	0	0	0	0	0	0	0	0	0	0	0	0	0	0	0	0	0	0	0	0	0	0	0	0	0	0	0	0	0	0	0	0	0	0	0	0	0	1.14034e-06	0	0
msp_0422	0	0	0	0	0	0	0	0	0	0	0	0	0	0	0	0	0	0	0	0	6.13019e-08	0	0	0	0	0	0	0	0	0	0	0	0	0	0	3.73355e-07	3.30814e-07	0	0	0	0	0	0	0	0	0	0	0	0
msp_0423	0	0	0	0	0	0	0	0	0	0	0	0	0	0	0	0	0	0	0	0	0	0	0	0	0	0	0	0	0	0	0	0	0	0	0	0	0	0	0	0	0	0	0	0	6.37502e-07	0	0	0	0
msp_0424	0	0	0	0	0	0	0	4.8765e-08	0	0	0	0	0	0	0	7.991e-08	0	0	0	0	0	0	0	0	0	0	0	0	6.92222e-08	2.21485e-08	0	0	0	0	0	0	0	0	0	0	0	0	5.05267e-08	0	0	0	0	0	0
msp_0425	0	0	0	0	0	0	0	0	0	1.18056e-07	0	0	0	0	0	0	0	0	0	0	0	0	0	0	0	0	1.73134e-07	2.46323e-07	0	0	3.22608e-07	0	0	0	0	0	0	0	0	0	0	0	2.37052e-07	0	0	0	0	0	0
msp_0426	1.08707e-06	2.73397e-06	7.60825e-07	0	9.70077e-06	1.27203e-06	0	2.57903e-06	0	0	0	0	0	0	0	0	6.36479e-07	0	0	0	0	1.91569e-05	0	0	2.9517e-06	5.42864e-07	3.42076e-07	0	0	1.46777e-06	0	0	0	0	0	0	0	3.3826e-07	3.24098e-06	0	0	2.42826e-07	0	0	0	0	0	0	1.51579e-06
msp_0427	0	0	0	0	0	0	0	0	0	0	0	0	0	0	0	0	0	0	0	0	0	0	0	0	0	0	0	0	0	0	0	0	0	0	0	0	0	0	0	0	0	0	0	0	0	0	0	0	0
msp_0429	0	0	0	3.42221e-07	1.67674e-07	0	0	0	0	0	0	1.87395e-07	2.26976e-07	0	0	0	0	0	0	0	0	0	0	0	0	0	0	0	0	0	0	0	0	0	0	3.06613e-07	0	0	0	0	0	0	0	0	0	0	0	0	0
msp_0430	0	0	0	1.10916e-07	0	0	0	0	0	0	1.81275e-07	0	0	0	0	0	0	0	0	0	0	0	0	0	0	0	0	0	0	0	0	0	0	0	0	0	0	0	0	0	0	0	0	0	0	0	0	0	0
msp_0431	0	0	0	0	0	0	0	0	0	1.26175e-06	0	0	0	0	0	0	0	0	0	0	0	0	0	0	0	0	0	0	0	0	0	0	0	0	0	0	0	0	0	0	0	0	0	3.72521e-07	0	0	0	0	0
msp_0432	0	0	0	0	0	0	0	0	0	0	0	0	0	1.79674e-07	0	0	0	3.49269e-07	0	0	0	0	0	0	0	0	0	0	0	1.45432e-07	0	0	0	0	2.60906e-07	3.903e-07	0	0	0	0	0	0	0	0	0	0	0	0	0
msp_0433	0	2.18932e-07	0	0	0	0	0	0	0	0	0	0	0	0	0	0	0	0	0	0	3.15276e-07	0	0	0	0	0	0	0	0	0	0	0	0	0	0	2.32725e-06	0	0	0	0	0	0	0	0	1.04215e-07	0	0	0	0
msp_0434	0	0	0	0	0	0	0	0	0	0	0	0	0	1.05205e-07	0	0	0	0	0	0	0	0	0	0	0	0	0	0	0	0	0	0	0	0	0	0	0	0	0	0	0	0	0	0	0	0	0	0	0
msp_0435	0	0	0	0	0	0	0	0	0	0	0	0	0	0	0	0	0	0	0	0	0	0	0	0	0	0	0	0	0	0	0	0	0	0	0	0	0	0	0	0	0	0	0	0	0	0	0	0	0
msp_0436	0	7.11647e-08	0	6.02388e-07	0	0	0	1.51329e-07	1.17465e-07	8.48228e-07	7.58257e-07	0	0	4.00672e-07	8.57346e-07	0	1.54353e-07	1.04393e-06	0	1.53905e-07	1.30107e-07	1.86389e-07	0	0	0	7.46075e-08	1.59811e-07	0	4.10341e-07	0	1.44592e-07	0	0	1.13718e-07	1.49524e-07	1.23791e-07	1.64662e-07	0	0	0	0	0	2.1954e-07	2.85229e-07	0	0	1.04059e-07	0	1.11262e-07
msp_0437c	0	0	0	0	0	0	0	0	0	0	0	0	0	0	7.98004e-08	0	0	0	0	0	0	0	0	0	0	0	0	0	0	0	0	0	0	0	0	0	0	0	0	0	0	0	0	0	0	0	0	0	2.27782e-07
msp_0439	0	2.84519e-07	0	4.83963e-07	0	0	0	0	0	0	0	0	0	0	0	4.5524e-07	0	0	0	0	0	0	0	0	0	0	0	0	0	0	0	0	0	0	0	0	1.70864e-07	0	0	0	0	0	0	0	0	0	0	8.25871e-07	0
msp_0440	0	0	0	0	0	0	0	1.07891e-07	0	0	0	0	0	0	2.3224e-07	1.59365e-07	0	0	0	0	0	0	0	0	0	1.05001e-07	0	0	2.17698e-07	0	0	0	0	0	2.02145e-07	0	0	0	0	0	0	0	0	0	0	0	0	0	0
msp_0441	0	0	0	0	0	0	0	0	0	0	0	0	0	0	0	0	0	0	0	0	0	0	0	0	0	0	0	0	0	0	0	0	0	0	0	0	0	0	0	0	0	0	0	0	0	0	0	0	0
msp_0442	0	0	0	0	0	0	0	0	0	0	0	0	0	0	0	0	0	5.04807e-07	0	0	0	0	0	0	0	0	0	0	0	0	0	0	0	1.12193e-07	0	0	0	0	0	0	0	0	0	0	0	0	0	0	0
msp_0444	0	0	0	0	0	9.58878e-08	0	0	0	0	0	0	0	0	0	0	0	0	0	0	0	0	0	0	0	0	0	0	0	0	0	0	0	2.12902e-06	0	0	0	0	0	0	0	0	0	0	0	0	0	0	0
msp_0445	0	0	0	0	0	0	0	0	0	0	0	0	0	0	0	0	0	0	0	0	0	0	0	0	3.63252e-07	0	0	0	0	0	0	0	0	0	0	0	0	0	0	0	0	0	0	0	0	0	0	0	0
msp_0446c	0	0	0	0	0	0	0	0	0	0	0	0	0	0	0	0	0	0	0	0	0	0	0	0	0	0	0	0	0	0	0	0	0	0	0	0	0	0	0	0	0	0	0	0	0	0	0	0	1.50929e-07
msp_0447	0	0	0	0	0	5.89436e-07	0	0	0	0	0	0	0	0	0	0	0	0	0	0	0	0	0	0	8.55478e-08	0	1.28973e-07	0	7.8082e-07	0	0	0	0	0	0	0	0	0	0	0	0	0	3.05407e-07	0	0	0	7.82523e-08	0	4.7298e-08
msp_0448	0	0	0	0	0	0	0	4.82674e-08	0	1.11878e-07	0	0	0	0	1.08453e-07	0	0	0	0	0	0	0	0	0	0	0	0	0	0	1.63553e-07	0	0	0	0	0	0	0	0	0	0	0	0	0	0	0	0	0	0	0
msp_0449	0	0	0	0	7.06146e-08	7.88349e-08	0	0	0	0	0	0	0	1.24782e-07	0	6.04429e-08	0	3.77953e-07	0	0	0	0	0	0	0	0	0	0	0	0	0	0	0	0	0	7.20571e-08	0	0	0	0	0	0	0	3.60865e-07	0	0	0	0	1.26957e-07
msp_0450	0	0	0	0	0	0	0	0	0	0	0	0	0	0	0	0	0	0	0	0	0	0	0	0	0	0	0	0	0	0	0	0	0	0	0	9.89455e-08	0	0	0	0	0	0	0	0	0	0	0	0	1.32564e-07
msp_0451	0	1.09708e-07	0	0	0	0	0	0	0	0	0	0	0	0	0	0	0	0	0	0	0	0	0	0	0	0	0	0	0	0	0	0	0	0	0	0	0	0	0	0	0	0	0	0	0	0	0	0	0
msp_0452	0	8.32634e-07	0	7.72973e-08	0	3.10926e-07	0	4.52942e-07	0	0	0	0	0	0	0	0	0	0	0	0	0	0	0	0	8.481e-07	0	2.21224e-06	0	1.27918e-06	1.09612e-06	0	0	0	0	4.73133e-07	2.31088e-07	0	0	0	0	0	2.42337e-07	0	1.08358e-06	4.48343e-07	0	1.08884e-06	0	2.88106e-07
msp_0453	0	0	0	0	0	0	0	0	0	0	0	0	0	0	0	0	0	0	0	0	0	0	0	0	1.30061e-07	0	0	0	0	0	0	0	0	0	0	0	0	0	0	0	0	0	0	0	0	0	0	0	0
msp_0454	0	0	0	0	0	0	0	0	0	0	0	0	0	0	0	0	0	0	7.18658e-08	0	2.76263e-07	0	6.87992e-06	0	0	0	0	0	0	0	0	0	0	0	0	6.10237e-07	1.49064e-06	1.1124e-07	0	0	0	0	0	0	0	0	0	2.87628e-07	0
msp_0455	1.13325e-07	0	0	0	0	0	0	0	0	0	0	0	0	0	2.4432e-07	0	0	0	0	0	0	0	0	0	0	0	0	0	0	0	0	0	0	0	0	0	0	0	0	0	0	0	0	0	0	0	0	0	0
msp_0456	0	0	0	1.58967e-07	0	0	0	4.483e-07	0	0	5.01205e-07	0	0	0	0	1.00229e-07	0	4.77949e-07	0	0	3.18383e-07	5.77588e-08	1.42583e-07	0	7.63835e-08	0	0	0	1.96321e-07	5.27071e-07	2.05277e-06	0	0	4.91649e-07	9.38439e-08	0	1.11005e-07	1.81922e-07	0	0	0	0	0	0	2.40432e-07	0	1.09972e-07	0	0
msp_0457	0	2.21356e-07	0	2.92756e-07	0	4.12033e-07	0	2.93312e-07	0	2.85841e-06	1.21136e-06	0	0	1.63313e-07	0	2.73717e-07	2.50549e-07	0	0	1.47865e-07	5.6173e-07	0	2.67782e-06	0	0	0	0	0	5.56989e-07	7.19486e-07	0	0	0	0	0	1.44294e-07	1.22312e-07	9.72254e-07	0	0	0	0	0	7.52336e-07	3.86793e-07	0	0	0	1.31024e-07
msp_0458	0	0	3.83581e-07	0	0	0	0	0	0	0	0	0	0	0	0	0	1.6604e-07	0	0	0	0	0	0	0	0	0	1.32853e-07	0	0	0	0	0	0	0	0	0	0	0	0	0	0	0	0	0	0	0	0	0	0
msp_0459	0	0	0	0	0	0	0	0	0	0	0	0	0	0	0	0	0	0	0	0	0	0	0	0	0	0	0	0	0	0	0	0	0	0	0	0	0	0	0	0	0	0	0	0	0	0	0	0	0
msp_0461	0	8.31079e-07	0	0	4.40568e-07	1.75233e-07	0	1.04566e-07	0	0	0	0	0	2.62041e-06	0	0	0	3.26629e-07	0	0	1.60763e-07	0	0	0	0	0	2.34856e-07	0	1.29631e-06	0	0	0	0	0	8.26823e-07	0	0	0	0	0	0	2.23893e-07	0	9.58705e-07	2.98946e-06	0	1.6976e-07	0	1.74304e-07
msp_0462	0	0	0	0	0	0	0	0	0	0	0	0	5.95559e-07	0	0	0	0	0	0	0	0	0	0	0	0	0	0	0	1.04821e-07	0	1.06631e-07	0	0	0	9.3334e-08	0	0	0	0	0	0	0	3.38798e-07	0	0	0	2.01038e-06	0	0
msp_0463	0	5.93507e-08	0	0	0	0	0	0	0	0	0	0	0	2.1468e-08	0	0	0	0	0	0	0	0	0	0	0	0	0	0	0	0	0	0	0	2.53202e-07	0	0	0	0	0	0	0	0	0	0	0	0	0	0	0
msp_0464	0	0	0	0	0	0	0	0	1.0162e-07	3.17133e-07	1.02221e-07	0	0	2.63694e-08	0	0	0	0	0	0	0	0	0	0	0	0	0	0	0	0	0	0	0	0	0	0	0	0	0	0	0	0	0	8.042e-08	0	0	0	0	0
msp_0465	0	0	0	4.64178e-06	0	0	0	0	0	0	0	9.34092e-07	0	0	0	0	0	0	0	0	0	0	0	0	8.80082e-07	0	0	0	0	0	0	0	0	0	0	0	0	0	0	0	0	2.54589e-07	0	0	3.6674e-06	0	0	0	0
msp_0466	0	1.95227e-07	0	0	0	0	0	0	0	0	0	4.73416e-07	0	0	0	0	0	0	0	0	0	0	7.66393e-06	0	0	1.39965e-06	0	0	0	0	2.37947e-07	0	0	1.33372e-07	0	1.8894e-06	0	2.74249e-06	0	0	0	0	0	0	0	0	0	0	0
msp_0467	0	0	0	0	0	0	0	0	0	0	0	0	0	0	0	0	0	0	0	0	0	0	0	0	0	0	0	0	0	0	0	0	0	0	0	0	0	0	0	0	0	0	1.83866e-07	0	0	0	0	0	0
msp_0468	0	0	0	8.19063e-08	0	0	0	0	1.3641e-07	4.89409e-07	0	0	0	2.30418e-07	3.74785e-07	2.63855e-08	0	1.94632e-07	0	8.15375e-08	2.72108e-07	0	0	0	4.67891e-07	0	8.26379e-08	0	4.33271e-07	9.17646e-08	1.53763e-07	0	0	0	7.93247e-08	2.69851e-07	4.25362e-07	1.40063e-07	0	8.10043e-08	0	0	5.97224e-07	6.28036e-07	0	0	0	0	0
msp_0469c	0	0	0	0	0	0	0	0	0	0	0	0	0	0	0	0	0	0	0	0	0	0	0	0	0	0	0	0	0	0	0	0	0	0	0	0	0	0	0	2.65778e-07	0	0	0	0	0	0	0	0	0
msp_0471	0	0	0	0	0	0	0	0	0	0	0	0	0	0	0	0	0	0	0	0	0	0	0	0	0	0	0	0	0	0	0	0	0	0	0	0	0	0	0	0	0	0	0	0	0	0	0	0	0
msp_0472	0	0	0	0	0	0	0	0	0	0	0	0	0	1.0029e-07	0	0	0	0	0	0	0	0	0	0	0	0	0	0	0	0	1.1123e-07	0	0	0	0	0	0	0	0	0	0	0	0	0	0	0	0	0	0
msp_0473c	0	0	0	0	0	0	0	0	4.26016e-07	0	0	0	0	1.71159e-07	0	0	1.28269e-07	0	0	0	0	0	1.23675e-07	0	0	0	0	0	0	0	0	0	0	0	0	1.16786e-07	0	1.11758e-07	0	0	0	0	0	0	0	0	0	0	0
msp_0474	0	0	0	0	0	0	0	0	0	0	8.69124e-08	0	0	0	0	0	0	0	0	0	0	0	0	0	0	0	0	0	0	0	0	0	0	0	0	0	0	0	0	0	0	0	0	0	0	0	0	0	0
msp_0477	0	0	0	1.46131e-07	7.76323e-07	0	0	1.60228e-06	2.95366e-06	0	2.63152e-06	0	4.39988e-07	0	0	7.90243e-07	0	1.11585e-06	0	0	2.50017e-07	6.51445e-06	0	0	1.46987e-07	2.33886e-07	6.97899e-06	0	4.18603e-07	6.27482e-08	1.19611e-07	2.47493e-07	0	4.4143e-08	3.37609e-07	4.34919e-07	7.71748e-08	0	2.16239e-06	4.29989e-06	0	0	0	4.14377e-07	0	0	0	0	0
msp_0478	0	0	0	0	0	0	0	0	8.69617e-08	0	0	0	0	7.72998e-08	1.17753e-07	0	0	3.62438e-07	0	0	0	0	0	0	2.01836e-07	0	0	0	9.1182e-08	0	0	0	0	0	0	0	0	0	0	0	0	0	0	0	0	0	5.62648e-08	0	0
msp_0479	0	0	0	0	0	0	0	0	0	0	0	0	0	0	0	0	0	0	0	0	0	0	0	0	0	0	0	4.74224e-07	0	0	0	0	0	0	0	0	0	0	0	0	0	0	0	0	0	0	0	0	0
msp_0480	0	0	0	0	0	1.95266e-07	0	0	0	0	0	0	0	0	0	0	0	0	0	0	0	0	0	0	4.92403e-07	0	0	0	0	0	1.5611e-06	0	0	0	1.05271e-07	0	0	2.22363e-07	1.51632e-06	0	0	0	0	2.70813e-06	1.55653e-07	0	0	0	0
msp_0481	0	0	0	0	0	0	0	0	0	0	0	0	0	0	0	0	0	0	0	0	0	0	0	0	0	0	0	0	0	0	0	0	0	0	0	0	0	0	0	0	0	0	0	0	0	0	0	0	0
msp_0482	0	0	0	0	0	0	0	0	0	0	0	0	0	0	0	0	0	0	0	0	0	0	0	0	0	0	0	0	0	0	0	0	0	0	0	0	0	0	0	0	0	0	0	0	0	0	0	0	0
msp_0484	0	4.58369e-07	0	4.93471e-07	0	4.87055e-07	0	9.0996e-07	2.67875e-07	4.72694e-06	7.62337e-07	0	0	1.55908e-07	0	8.12396e-07	2.75596e-07	1.18048e-06	0	0	2.06979e-06	4.08713e-07	7.72316e-07	0	0	1.12833e-07	1.25333e-07	0	2.00396e-06	0	2.51773e-07	0	0	1.34058e-06	3.56539e-07	3.30191e-06	1.21709e-06	1.20598e-07	0	0	0	0	0	1.05207e-06	2.31612e-07	0	0	0	3.62068e-07
msp_0486	0	0	0	0	0	0	0	0	0	0	0	0	0	0	0	0	0	0	0	0	0	0	0	0	0	0	0	0	0	0	0	0	0	0	0	0	0	0	0	2.51618e-07	0	0	0	0	0	0	0	0	0
msp_0487	0	0	0	0	0	0	0	0	0	0	0	0	0	0	0	0	0	0	0	0	0	0	0	0	0	0	0	0	0	0	2.76829e-07	0	0	0	0	0	0	0	0	0	0	0	0	0	0	0	0	0	0
msp_0488	0	0	0	0	0	0	0	0	0	0	0	0	0	0	0	0	0	0	0	0	0	0	0	0	0	0	0	0	0	0	0	0	0	9.00251e-08	0	0	0	0	0	0	0	0	0	0	0	0	0	0	0
msp_0490	0	1.25686e-06	0	1.62461e-07	1.16906e-06	0	0	9.25341e-06	0	0	0	0	0	2.19747e-06	0	0	1.22411e-06	0	0	0	0	0	0	0	6.45102e-07	0	2.75608e-06	0	1.00863e-05	7.79099e-07	0	0	0	8.77511e-06	2.18777e-07	6.66656e-07	0	0	0	0	0	0	0	2.41681e-06	9.84646e-07	0	3.14532e-07	0	2.91209e-06
msp_0491	0	0	0	0	0	2.00849e-07	0	0	0	0	0	0	0	0	0	0	0	0	0	0	3.35993e-07	0	0	0	0	0	7.46542e-07	0	0	0	0	0	0	0	0	0	0	0	0	0	0	0	0	0	0	0	0	0	0
msp_0492	0	0	0	0	0	0	0	0	0	0	0	0	0	0	0	0	0	0	0	0	0	0	0	0	0	0	0	0	0	0	0	0	0	0	0	0	0	0	0	6.31279e-08	0	0	0	0	0	0	0	0	0
msp_0493	0	0	0	0	0	0	0	0	0	0	0	0	0	0	0	0	0	0	0	0	0	0	0	0	0	0	0	0	0	0	0	0	0	0	0	0	0	0	9.13311e-08	0	0	0	0	0	0	0	0	0	0
msp_0494	0	0	0	0	0	3.5911e-06	0	0	0	0	0	0	0	0	0	0	0	0	0	0	0	0	0	0	0	0	0	0	0	0	0	0	0	0	0	0	0	0	0	0	0	0	0	0	0	0	0	0	0
msp_0496	0	0	0	0	0	0	0	0	0	0	0	0	0	0	0	0	0	0	0	0	0	0	0	0	0	0	0	0	2.4629e-08	0	0	0	0	0	0	0	0	0	0	0	0	0	0	0	0	0	0	0	0
msp_0497	0	0	0	0	0	0	0	0	0	0	0	0	0	0	0	0	0	0	0	0	0	0	0	0	0	0	0	0	0	0	0	0	0	0	0	0	0	0	1.68663e-06	0	0	0	0	0	0	0	0	0	0
msp_0498	0	1.88194e-07	0	0	2.81891e-07	0	0	0	0	0	0	0	0	0	0	0	0	0	0	0	0	0	0	0	0	0	0	0	1.15766e-06	0	0	0	0	0	0	0	0	0	0	0	0	0	0	7.42917e-07	0	0	0	0	0
msp_0499	0	1.68658e-07	0	0	0	5.88178e-08	0	0	0	0	0	0	0	0	0	0	0	0	0	0	0	0	0	0	0	0	0	0	0	0	0	0	0	1.71503e-06	0	0	0	0	0	0	0	0	0	0	0	0	0	0	6.73481e-08
msp_0500	0	0	0	0	0	0	0	0	0	0	0	0	0	0	0	0	0	0	0	0	0	0	0	0	0	0	0	0	0	0	0	0	0	0	0	0	0	0	0	0	0	0	0	0	0	0	0	0	0
msp_0501	0	0	4.83564e-06	0	1.48974e-06	0	0	0	0	0	0	0	0	0	0	0	0	0	0	0	0	1.47221e-06	0	0	0	0	0	0	0	0	0	0	0	0	0	0	1.13845e-07	0	0	0	0	2.68868e-06	0	0	0	0	0	0	0
msp_0503	0	1.75369e-07	0	0	3.17311e-07	0	0	0	0	0	0	0	0	0	0	0	0	0	0	0	0	0	0	0	0	0	1.88639e-07	0	0	0	0	2.09615e-07	0	0	0	0	1.12884e-07	0	0	0	0	0	0	0	7.15589e-08	0	0	0	0
msp_0504	0	4.40031e-07	0	0	1.0877e-07	4.30978e-07	0	0	0	0	0	0	0	0	0	0	0	0	0	0	2.36182e-06	0	0	0	8.00126e-08	0	0	0	0	0	0	0	0	8.87804e-07	0	0	0	0	0	0	0	0	0	5.07612e-07	1.07126e-07	0	0	0	0
msp_0506	9.84491e-08	1.25969e-07	0	0	2.6406e-07	0	0	6.99406e-07	2.63867e-07	1.02088e-07	4.23093e-07	0	8.57171e-08	8.77321e-08	0	4.90507e-07	0	5.65782e-08	0	0	5.15277e-08	1.32764e-06	6.64482e-07	0	1.08154e-07	1.20566e-07	1.98327e-07	0	3.5665e-07	0	9.0377e-07	0	0	2.68293e-07	2.12189e-07	1.46093e-07	1.90106e-07	5.59619e-08	2.52924e-07	1.72538e-07	0	1.15965e-07	7.161e-08	1.19334e-07	2.75149e-07	0	0	8.00391e-08	7.2075e-08
msp_0507	0	0	0	0	0	0	0	0	0	0	0	0	0	0	0	0	0	0	0	0	0	0	0	0	0	0	0	0	0	0	0	0	0	0	0	0	0	0	0	0	0	0	0	0	0	0	0	0	0
msp_0508	0	0	0	0	0	0	0	0	0	0	0	0	0	0	0	0	0	0	0	0	0	0	0	0	0	9.38396e-06	0	0	0	0	0	0	0	0	0	0	0	0	0	0	0	0	0	0	0	0	0	0	0
msp_0509	0	0	0	0	0	0	0	0	1.27881e-07	0	6.82702e-07	0	1.67351e-07	1.62531e-07	4.97583e-07	3.28976e-07	0	0	0	2.59884e-08	0	0	0	0	0	0	0	0	1.61693e-07	5.56792e-07	0	0	0	0	0	0	0	0	0	0	0	0	0	0	2.29538e-07	0	4.93862e-07	5.49804e-07	0
msp_0510	2.16191e-07	0	0	0	0	0	0	0	0	0	0	0	0	0	0	0	0	0	0	0	0	0	0	0	0	0	0	0	0	0	0	0	0	0	0	0	0	0	0	0	0	0	0	0	0	0	0	0	0
msp_0511	0	0	0	0	0	1.75491e-06	0	0	0	0	0	0	0	0	0	0	0	0	0	0	0	0	0	0	0	0	0	0	0	0	0	0	0	0	0	0	0	0	0	0	0	0	0	0	0	0	0	0	2.38798e-06
msp_0512	0	0	0	2.28305e-06	0	1.56489e-07	0	0	0	0	0	0	0	0	0	0	4.60236e-06	0	0	5.60329e-07	0	0	0	0	0	0	0.000225961	0	0	2.21311e-06	0	0	0	0	0	4.5857e-07	1.51682e-06	0	0	0	0	0	4.86679e-07	0	2.5318e-06	0	0	0	6.15975e-07
msp_0513	0	0	0	0	0	1.21445e-06	0	0	0	0	0	0	0	3.37017e-06	0	0	0	0	0	0	0	0	0	0	0	0	0	0	0	0	0	0	0	1.75102e-06	0	0	0	0	0	0	0	0	0	0	0	0	0	0	0
msp_0514	0	0	0	0	0	0	0	0	0	0	0	0	0	0	0	0	0	0	0	0	0	0	0	0	0	0	0	0	0	0	0	0	0	0	0	0	0	0	0	0	0	0	0	0	0	0	0	0	0
msp_0515	0	0	0	0	0	0	0	0	0	0	0	0	0	0	0	0	0	0	0	0	0	0	0	0	0	0	0	0	0	0	0	0	0	0	0	0	0	0	0	0	0	0	0	0	0	0	0	0	0
msp_0516	0	0	0	3.19053e-06	0	1.28745e-06	0	0	0	0	0	0	0	0	0	0	0	0	0	0	0	0	0	0	0	0	0	0	0	0	0	0	0	2.9604e-07	0	0	0	0	0	0	0	0	0	0	0	0	0	0	0
msp_0518	0	0	0	0	0	0	0	0	0	0	0	0	0	0	0	0	0	0	0	0	0	0	0	0	0	0	2.42306e-07	0	0	3.09106e-07	0	0	0	0	0	0	0	0	0	0	0	0	0	0	0	0	0	0	0
msp_0521	0	0	0	0	0	1.78463e-06	0	8.4169e-07	0	0	0	0	0	0	0	0	0	0	0	0	1.72275e-06	0	0	0	5.09544e-07	0	0	0	1.39319e-06	0	0	0	0	0	0	0	0	2.34067e-07	0	0	0	0	0	2.93373e-06	4.88538e-07	0	0	0	0
msp_0522	0	0	0	0	0	0	0	0	0	4.70333e-08	0	0	2.00833e-07	0	0	0	0	3.07589e-07	0	0	0	1.19064e-07	0	0	0	0	0	5.00131e-08	7.80662e-08	0	0	0	0	0	0	0	0	0	0	0	0	0	0	0	0	0	0	2.54623e-07	0
msp_0524	0	0	0	0	0	0	0	0	0	0	0	0	0	0	0	0	0	0	0	0	0	0	0	0	0	0	0	0	0	0	0	0	0	0	0	0	0	0	0	0	0	0	1.54153e-07	0	0	0	1.09777e-06	0	0
msp_0526	0	0	0	0	0	0	0	0	0	0	0	0	0	1.85599e-07	0	0	0	1.65731e-06	0	9.45812e-08	0	0	0	0	2.29512e-06	0	0	0	0	0	0	0	0	0	0	0	0	0	0	0	0	0	0	0	0	0	1.43827e-06	0	0
msp_0527	0	0	1.23187e-07	0	0	0	0	0	0	0	0	0	0	0	0	0	0	0	0	0	4.2821e-05	0	0	0	0	0	0	0	0	0	0	0	0	0	0	0	0	0	0	0	0	0	0	0	0	0	0	0	0
msp_0529	0	0	0	0	0	0	0	0	0	0	0	0	0	0	0	0	0	0	0	0	5.20308e-07	0	0	0	0	0	0	0	0	0	0	0	0	0	0	0	1.482e-06	0	3.10196e-06	0	0	0	0	0	0	0	0	0	0
msp_0530	0	0	0	0	0	0	0	1.29106e-07	0	0	0	0	0	0	0	1.23319e-07	9.56919e-08	0	0	0	0	0	1.19301e-07	0	0	0	0	0	1.7275e-07	0	0	0	0	0	0	0	0	0	0	0	0	0	0	1.41036e-07	0	0	0	0	0
msp_0532	0	0	0	0	0	0	0	0	0	0	0	0	0	0	0	0	0	0	0	0	0	0	0	0	0	0	0	0	0	0	0	0	0	0	0	0	0	0	0	0	0	0	0	0	0	0	0	0	0
msp_0533	0	0	0	0	0	3.18807e-07	0	0	0	3.2264e-07	0	0	0	0	0	0	0	0	0	0	0	0	0	0	0	0	0	0	8.8513e-08	1.84571e-07	0	0	0	0	0	0	0	5.56182e-08	0	0	0	0	0	0	0	0	0	0	0
msp_0534	0	0	0	1.65269e-06	0	0	0	2.04071e-06	0	1.07077e-07	0	0	0	5.54946e-07	0	0	0	0	0	0	0	0	0	0	0	0	0	0	0	1.93507e-06	0	0	0	0	1.11715e-06	0	0	0	1.35366e-05	0	0	0	0	0	0	0	0	0	0
msp_0535	0	7.46351e-06	0	0	0	6.63818e-06	0	0	0	0	1.59652e-06	0	0	0	0	0	0	0	0	0	0	1.5419e-06	6.09323e-07	0	0	0	0	0	0	0	0	0	0	0	0	0	0	0	0	0	0	0	0	1.16572e-06	0	0	0	0	0
msp_0536	0	0	0	0	0	0	0	0	0	0	0	0	0	0	0	0	0	0	0	0	0	0	0	0	0	0	0	0	0	0	0	0	0	0	0	0	0	0	0	0	0	0	0	0	0	0	0	0	0
msp_0537	0	0	0	0	0	0	0	0	0	0	0	0	0	0	0	0	0	0	0	0	0	0	0	0	0	0	0	0	0	0	0	0	0	0	0	0	0	0	0	0	0	0	0	0	0	0	0	0	0
msp_0538	0	0	0	0	0	0	0	0	0	0	0	0	0	0	0	0	0	0	0	0	0	0	2.23646e-06	0	0	0	0	0	0	0	0	0	0	0	0	0	0	0	0	0	0	0	9.37871e-07	0	4.48307e-06	0	0	0	0
msp_0539	0	5.70107e-08	0	0	0	0	0	0	0	0	0	0	0	0	0	0	0	0	0	0	0	0	0	0	2.93067e-07	0	0	0	0	0	0	0	0	0	0	0	0	2.35133e-08	0	0	0	0	0	0	0	0	0	0	0
msp_0540	0	0	0	0	0	0	0	0	0	0	0	0	0	0	0	0	0	0	0	0	0	0	0	0	0	0	0	0	0	0	0	0	0	0	0	0	0	0	0	0	0	0	0	0	0	0	0	0	0
msp_0541	0	0	0	0	0	0	0	0	0	0	0	1.49446e-07	0	0	0	0	0	4.52225e-07	0	0	0	0	0	0	1.98859e-07	0	0	0	0	0	0	0	0	0	0	0	0	0	0	0	0	0	7.62019e-06	0	0	0	1.09213e-06	0	0
msp_0542	0	1.67088e-07	0	0	0	0	0	0	1.60629e-07	0	0	0	0	0	0	0	0	0	0	0	0	0	0	0	0	3.863e-06	0	0	0	0	0	0	0	0	0	0	0	0	0	0	0	0	0	0	0	0	0	0	8.59634e-08
msp_0545	1.49206e-07	0	0	0	0	0	0	0	0	0	0	0	3.05853e-07	0	0	0	0	0	0	0	0	0	0	0	0	8.54703e-08	0	0	0	0	0	0	4.38308e-07	0	0	0	0	0	0	3.82285e-07	0	0	9.0659e-07	0	0	0	2.65405e-07	0	0
msp_0546	0	0	0	2.1277e-06	0	0	0	0	0	0	0	0	0	4.33796e-06	0	0	0	0	0	0	3.49398e-07	0	0	0	4.59428e-07	0	0	0	0	3.8167e-07	0	0	0	0	8.39601e-07	1.69642e-06	0	4.57905e-07	0	0	0	0	5.65249e-06	0	0	0	0	0	0
msp_0547	0	0	0	0	0	0	0	0	0	0	0	0	0	0	0	0	5.70004e-07	0	0	0	0	0	0	0	0	0	0	0	0	0	0	0	0	0	0	0	0	0	0	0	0	0	0	0	0	0	0	0	0
msp_0548	0	0	0	0	0	0	0	9.75972e-07	0	1.41455e-06	0	0	0	0	0	0	0	0	0	0	0	0	0	0	0	0	0	0	0	0	0	0	0	0	0	0	0	0	0	0	0	0	0	0	0	0	0	0	0
msp_0549	0	0	0	0	0	5.39415e-07	0	0	0	0	0	0	0	0	0	0	0	0	0	0	0	0	4.13247e-07	0	0	0	0	0	0	0	0	0	0	0	0	0	0	0	0	0	0	0	0	0	0	0	0	0	0
msp_0551	0	0	0	0	0	0	0	1.64714e-07	0	1.08492e-06	0	0	0	0	2.8447e-06	0	0	0	0	0	0	0	0	0	0	0	0	0	4.16746e-07	3.56022e-07	0	1.19425e-07	0	0	1.37685e-06	0	1.09476e-07	8.14609e-08	0	0	0	0	0	2.11738e-07	0	0	0	0	0
msp_0552	0	0	0	0	0	0	0	0	0	0	0	0	0	0	0	0	0	0	0	0	0	0	0	0	0	0	0	0	0	0	0	0	0	0	0	0	0	0	0	0	0	0	0	0	0	0	0	0	0
msp_0553	0	3.56278e-07	0	0	5.22821e-07	1.48829e-07	0	0	0	0	0	0	0	2.44651e-07	0	5.7461e-07	0	0	0	0	0	0	0	0	6.65138e-07	0	1.9321e-06	0	2.49454e-06	1.20423e-06	0	0	0	0	1.38119e-07	0	2.86902e-07	0	0	0	0	0	3.27082e-07	0	1.76382e-07	0	0	0	2.78905e-07
msp_0554	0	0	0	1.6238e-07	0	2.38429e-08	0	5.70434e-08	0	0	9.64702e-07	0	0	0	0	0	0	0	0	7.02504e-08	0	0	0	0	0	0	2.63365e-08	0	9.29593e-07	5.33441e-07	0	0	0	1.88464e-07	1.24079e-07	0	0	0	0	0	0	0	0	4.37967e-07	0	0	0	2.99568e-06	0
msp_0555	0	0	0	0	0	1.14268e-05	0	0	0	0	0	4.07405e-07	0	0	0	0	0	0	0	0	0	0	0	0	0	0	0	0	0	0	0	0	0	0	0	0	0	0	0	0	0	0	3.18505e-07	0	0	0	0	0	0
msp_0556	0	0	0	0	0	0	0	0	0	0	0	0	0	0	0	0	0	0	0	0	0	0	0	0	0	0	0	0	0	0	0	0	0	0	0	0	0	0	0	0	0	0	0	0	0	0	0	0	0
msp_0558	0	0	0	0	0	0	0	0	0	0	0	0	0	0	0	0	0	0	0	0	0	0	0	0	0	0	0	0	0	0	0	0	0	0	0	0	0	0	0	0	0	0	0	0	0	0	0	0	0
msp_0559	0	0	0	0	0	0	0	0	0	0	0	0	0	0	0	0	0	0	0	0	0	0	0	0	0	0	0	0	0	0	0	0	0	1.11419e-07	0	0	0	0	0	0	0	0	0	0	0	0	0	0	0
msp_0560	0	0	0	2.33738e-07	0	0	0	0	0	0	0	2.34324e-07	0	0	0	0	0	1.4713e-07	0	0	0	0	0	0	1.00347e-06	0	0	0	0	0	0	0	0	2.3507e-07	0	0	0	0	0	0	0	0	5.69394e-07	0	0	0	6.86139e-07	0	0
msp_0561	0	0	0	0	0	0	0	5.94636e-08	0	0	0	0	0	0	0	0	0	0	0	0	0	0	0	0	0	0	0	0	0	0	0	0	0	0	0	0	0	6.4411e-08	0	0	0	0	0	0	0	0	0	0	0
msp_0562	0	0	0	0	0	0	0	0	0	0	0	0	0	0	0	0	0	0	0	0	0	0	0	0	0	0	0	0	0	0	1.01779e-07	0	0	0	0	0	0	0	0	0	0	0	0	0	0	0	0	0	0
msp_0563	0	0	0	3.48352e-08	0	0	0	6.49607e-08	1.11937e-07	1.03672e-07	1.0185e-07	0	0	5.52844e-08	8.02701e-08	8.44572e-08	0	0	0	0	7.95344e-08	0	0	0	0	0	0	0	9.10003e-08	0	0	0	0	0	0	1.01856e-07	8.33671e-08	0	8.07638e-08	0	0	0	0	8.02131e-08	0	0	0	0	0
msp_0565	0	0	0	0	0	0	0	0	0	0	0	0	0	0	0	0	0	0	0	0	0	1.36861e-07	0	0	0	0	0	0	0	0	0	0	0	0	0	0	0	0	0	0	0	0	0	0	0	0	0	6.52671e-06	0
msp_0566	0	0	0	0	0	0	0	0	0	0	0	0	0	0	0	0	0	1.23827e-07	0	0	0	0	0	0	0	0	0	0	0	0	0	0	0	0	0	0	0	0	0	0	0	0	0	0	0	0	0	0	0
msp_0567	0	0	0	0	0	5.63775e-05	0	0	0	0	0	0	0	0	0	0	0	0	0	0	0	0	0	0	0	0	0	0	0	0	0	0	0	0	0	0	0	0	0	0	0	0	0	0	0	0	0	0	0
msp_0569	0	0	0	0	0	0	0	0	0	0	0	0	0	0	0	0	0	0	0	0	0	0	0	0	0	0	0	0	0	0	0	0	0	1.12425e-05	0	0	0	0	0	0	0	0	0	0	0	0	0	0	8.52849e-07
msp_0570	0	2.15831e-07	0	0	9.6767e-07	0	0	0	0	0	0	0	1.09313e-07	0	0	0	0	0	1.13073e-07	0	0	8.23563e-07	0	0	1.01042e-07	1.0578e-07	8.13822e-08	8.19894e-08	0	2.40328e-08	4.12227e-07	1.43689e-07	0	0	0	0	0	0	6.76411e-06	0	0	0	0	0	0	0	0	0	0
msp_0572	0	1.09975e-07	0	8.44995e-08	0	0	0	6.53503e-07	4.07603e-07	9.67099e-07	1.80095e-07	0	0	6.36391e-07	7.39823e-07	9.19407e-07	9.04897e-08	3.11778e-07	0	1.66752e-07	1.04263e-06	0	8.60024e-07	0	0	0	0	0	3.84413e-07	0	6.2491e-08	0	0	1.16927e-06	6.28611e-08	6.79724e-07	2.34729e-07	2.40837e-07	0	0	0	0	0	6.33878e-07	0	0	0	0	8.52392e-08
msp_0573	1.22407e-07	0	0	0	0	0	0	0	0	7.54678e-08	0	0	6.91218e-08	0	2.00424e-07	0	0	0	8.02035e-08	0	0	0	0	0	0	0	0	9.82123e-07	0	0	0	0	4.60028e-07	0	0	0	0	0	1.39493e-06	0	0	0	0	0	0	0	0	3.51023e-07	0
msp_0576	0	0	0	0	0	0	0	0	5.01435e-07	0	0	0	0	8.3743e-08	5.07863e-07	0	0	0	0	0	0	2.34109e-07	0	0	0	0	0	0	1.13749e-07	0	0	2.48751e-07	0	1.25597e-07	1.61703e-07	0	0	2.20504e-07	0	0	0	0	0	1.15788e-07	1.80079e-06	0	0	4.94114e-07	0
msp_0578	0	0	0	0	0	0	0	1.08953e-06	0	0	0	0	0	0	0	0	0	0	0	0	0	0	0	0	0	0	0	0	1.00916e-06	0	0	0	0	1.17854e-06	5.86432e-06	7.06741e-07	0	7.64298e-08	0	0	0	0	0	7.17749e-06	0	0	0	0	0
msp_0581	0	0	0	0	0	0	0	7.58626e-08	0	0	0	0	0	0	0	0	0	0	0	0	0	9.62152e-08	1.12306e-07	0	0	0	0	0	0	0	0	2.88449e-08	0	0	0	0	0	0	0	0	0	0	0	0	0	0	0	0	0
msp_0582	0	0	0	0	0	3.50536e-07	0	0	0	0	0	0	0	0	0	0	0	0	0	0	0	0	0	0	3.16937e-06	0	0	0	0	0	0	0	0	0	0	0	0	0	0	0	0	0	0	0	0	0	0	0	0
msp_0583	0	0	0	0	0	0	0	0	0	0	0	1.17174e-07	0	0	0	0	0	0	0	0	0	0	0	0	0	0	0	0	0	0	2.1115e-07	0	0	0	0	0	0	0	0	0	0	0	0	0	0	0	0	0	0
msp_0584	0	0	0	0	0	0	0	0	0	0	1.00853e-07	0	0	0	0	0	0	9.07199e-08	0	0	0	0	0	0	0	0	0	0	6.15082e-07	0	4.38368e-07	0	0	0	0	0	0	0	0	0	0	0	0	0	6.15069e-08	0	0	0	0
msp_0585	0	2.04914e-07	0	1.98246e-07	0	0	0	1.58828e-07	0	0	0	5.33659e-07	0	0	0	6.05014e-07	0	3.6828e-07	0	0	0	0	0	0	6.19098e-07	0	7.46484e-07	0	0	0	0	0	0	1.51894e-07	0	0	0	0	0	0	0	0	1.36737e-06	1.8609e-07	4.24733e-07	0	1.27604e-06	0	1.33613e-07
msp_0586	0	0	0	1.38545e-07	0	0	0	0	0	0	0	0	0	0	0	0	0	0	0	8.92463e-08	0	0	0	0	6.43992e-06	0	0	0	0	0	0	0	0	0	0	0	0	0	0	0	0	0	2.22928e-07	0	0	0	0	0	2.13809e-07
msp_0591	0	0	0	0	0	0	0	1.17606e-07	0	0	2.00639e-07	0	0	0	0	1.11936e-07	0	1.05336e-07	0	0	0	1.27801e-07	0	0	0	0	7.66444e-08	0	7.90744e-08	0	6.07284e-07	0	0	3.41882e-08	0	0	0	0	0	0	0	0	0	9.61255e-08	0	0	0	0	0
msp_0592	0	2.74187e-07	0	0	5.00995e-07	2.45956e-07	0	4.25571e-07	0	0	0	0	0	0	0	6.75192e-07	0	0	0	0	1.08788e-07	9.1692e-08	0	0	2.18487e-07	2.42187e-07	6.59818e-07	0	0	0	0	0	0	0	0	3.24264e-07	3.30748e-07	0	0	0	0	0	1.68084e-06	9.83486e-08	0	0	1.99141e-07	0	1.92841e-07
msp_0594	0	0	0	0	0	0	0	0	0	0	0	3.79949e-07	0	0	0	0	0	0	0	0	0	0	0	0	2.05326e-07	0	0	0	0	0	0	0	0	0	0	0	0	3.46357e-07	0	0	0	0	0	0	0	0	0	0	0
msp_0595	0	0	0	0	0	0	0	0	0	0	0	0	0	0	0	0	0	0	0	0	0	0	0	0	0	0	0	0	0	0	0	0	0	0	0	0	0	0	0	0	0	0	0	0	1.45462e-07	0	0	0	0
msp_0596	0	3.68632e-07	0	6.97039e-08	2.18668e-06	3.53051e-07	0	3.00235e-07	0	0	2.3094e-07	0	0	4.98793e-07	0	0	7.87423e-08	3.72424e-06	0	3.04359e-07	4.64811e-08	0	0	0	3.05034e-07	1.28876e-07	1.79123e-06	0	6.17253e-07	1.04238e-07	0	0	0	5.32617e-07	7.94515e-08	1.4701e-07	1.9434e-07	0	5.63831e-07	0	0	0	6.74635e-07	3.84591e-07	9.13166e-06	0	0	0	8.74167e-07
msp_0597	0	4.75135e-07	0	0	0	0	0	0	0	0	0	0	0	0	0	0	0	0	0	0	0	0	0	0	0	0	0	0	0	1.66357e-07	0	0	0	0	0	0	0	0	0	0	0	0	0	0	0	0	0	0	2.96715e-08
msp_0598	0	1.60113e-05	0	0	3.60997e-07	0	0	0	0	0	0	1.6539e-06	0	0	0	0	0	0	0	0	0	6.53921e-07	7.10682e-06	0	0	0	0	0	0	0	0	0	0	0	0	0	0	0	0	0	0	0	0	0	0	0	0	0	0
msp_0599	0	0	0	0	0	0	0	1.23628e-05	0	0	0	0	0	0	0	0	0	0	0	0	0	0	0	0	0	0	0	0	0	0	0	0	0	0	0	0	0	0	0	0	0	0	0	0	0	0	0	0	0
msp_0602c	0	0	0	0	0	0	0	0	0	0	0	0	0	0	0	0	0	0	0	0	0	0	0	0	0	0	0	0	0	0	0	0	0	0	0	0	0	0	0	0	0	0	0	0	0	0	0	0	0
msp_0603c	0	0	0	0	0	0	0	0	0	0	0	0	0	0	0	0	0	0	0	0	0	0	0	0	0	0	0	0	0	0	0	0	0	0	0	0	0	0	0	0	0	0	0	0	0	0	0	0	0
msp_0604	0	0	0	0	0	0	0	0	0	0	8.5986e-08	0	0	0	0	1.29324e-07	0	0	0	0	0	1.47717e-07	0	0	0	0	0	0	0	0	4.48159e-07	0	0	0	0	0	0	0	1.08825e-07	0	0	0	0	0	0	0	0	0	0
msp_0605	0	0	0	3.0003e-08	0	0	0	0	0	0	0	0	0	0	0	0	0	0	0	0	0	0	0	0	1.04388e-06	0	0	0	0	0	0	0	0	3.93592e-07	0	0	0	0	0	0	0	0	0	0	1.98871e-07	0	0	0	0
msp_0607	0	0	0	0	0	0	0	0	0	0	0	0	0	0	0	0	0	0	0	0	0	0	0	0	0	0	0	0	0	0	0	0	0	0	0	0	0	0	0	0	0	0	0	0	0	0	0	0	0
msp_0608	0	0	0	0	0	0	0	0	0	0	0	0	0	0	0	0	0	0	0	0	0	0	0	0	0	0	0	0	0	0	0	0	0	0	0	0	0	1.02481e-07	0	0	0	0	0	0	0	0	0	0	0
msp_0610	0	0	0	0	0	0	0	0	0	0	0	0	0	0	0	0	0	0	0	0	0	0	0	0	0	0	0	0	0	0	0	0	0	0	0	0	0	0	0	0	0	0	0	0	0	0	0	0	0
msp_0612	0	3.00625e-06	0	0	0	4.03047e-07	0	0	0	0	2.02628e-07	9.58259e-06	0	0	0	0	0	0	0	0	0	0	0	0	0	0	5.21087e-06	0	2.7215e-05	0	6.22152e-06	0	0	0	0	0	0	0	0	0	0	0	0	0	0	0	0	0	0
msp_0613	0	0	0	0	0	0	0	0	0	0	0	0	0	0	0	0	0	1.28388e-07	0	0	0	0	0	0	0	0	0	0	0	0	0	0	0	0	0	0	0	0	0	0	0	0	0	0	0	0	0	0	0
msp_0615	0	0	0	1.45991e-07	0	6.91858e-07	0	3.7115e-06	0	0	1.47202e-05	0	0	0	0	1.2013e-05	0	0	0	0	9.55043e-08	0	0	0	2.06936e-06	0	3.46256e-07	0	0	0	0	0	0	0	0	0	0	0	0	0	0	0	0	1.37505e-06	0	0	0	0	2.93321e-06
msp_0617	0	5.6763e-07	1.43238e-07	0	0	0	0	0	0	0	0	0	0	0	0	0	0	0	0	0	0	0	0	0	0	0	0	0	0	8.03333e-07	0	0	0	1.9575e-07	0	0	0	0	0	0	0	0	0	0	0	0	0	0	0
msp_0618	0	0	0	0	0	0	0	0	0	0	0	0	0	0	0	0	0	0	0	0	0	0	0	0	0	0	0	0	0	0	0	0	2.26161e-07	0	0	0	0	0	0	0	0	0	0	0	0	0	0	0	0
msp_0619	0	0	0	0	0	0	0	0	0	0	7.27338e-08	0	0	0	0	0	0	0	0	0	0	0	0	0	0	0	0	0	0	0	0	0	0	0	0	0	0	0	0	0	0	0	0	0	0	0	0	0	0
msp_0621	1.1778e-07	0	0	0	0	0	0	6.30479e-08	0	1.62492e-07	0	0	8.34657e-08	0	8.82424e-08	0	0	0	5.95327e-07	0	5.63211e-08	5.49693e-08	0	0	0	0	0	0	0	0	0	0	0	0	0	0	2.16154e-07	9.9922e-08	0	0	0	0	0	0	0	0	0	3.72029e-07	0
msp_0622	0	0	0	2.31754e-07	0	0	0	0	0	0	5.57179e-07	0	1.18913e-07	5.96148e-07	0	0	9.88141e-08	3.52349e-07	0	0	7.48654e-08	3.27345e-06	8.51766e-08	0	3.07713e-08	0	0	0	0	3.07159e-07	1.17824e-07	0	0	0	6.89724e-07	0	0	0	1.933e-07	0	0	0	0	5.86041e-07	3.29085e-07	0	0	0	0
msp_0623	0	0	0	0	0	0	0	0	0	0	0	0	0	0	0	0	0	0	0	0	0	0	0	0	0	0	0	0	0	0	1.55522e-07	0	0	0	0	0	2.88633e-07	0	0	0	0	0	0	0	0	0	0	0	0
msp_0624	0	0	0	0	2.64005e-07	0	0	0	0	0	0	0	0	2.81473e-08	0	1.05982e-07	0	3.10444e-07	0	0	0	0	0	0	0	0	5.27935e-07	0	4.37711e-07	4.19356e-07	0	0	0	7.636e-08	0	0	0	0	0	0	0	0	2.62482e-07	3.38212e-07	0	0	0	0	0
msp_0626	0	8.11072e-07	0	0	0	0	0	0	0	0	0	0	0	0	0	0	0	0	0	0	0	0	0	0	0	0	0	0	0	0	0	0	0	0	0	6.18124e-08	0	0	0	0	0	0	0	0	0	0	0	0	0
msp_0627	1.0154e-06	0	0	0	0	0	0	0	0	0	0	1.87164e-07	0	0	0	0	0	0	1.60362e-07	0	0	0	0	0	0	6.22021e-07	0	5.71675e-07	0	0	6.42962e-08	0	1.31573e-07	0	2.36543e-07	0	0	0	0	4.1134e-07	0	7.17474e-08	1.86949e-06	0	1.78895e-06	3.35521e-07	0	0	0
msp_0629	0	0	0	0	0	0	0	0	0	0	0	0	0	3.57441e-07	0	0	0	0	0	0	0	0	0	0	0	0	1.87152e-07	0	0	0	0	0	0	0	0	0	0	0	0	0	0	0	0	0	0	0	0	0	0
msp_0630	0	0	0	0	0	0	0	0	0	0	0	0	0	4.68479e-07	1.9148e-07	0	0	0	0	0	0	0	0	0	0	0	0	0	6.29105e-08	0	0	0	0	0	0	3.42028e-07	0	0	0	0	0	0	2.34989e-07	1.08564e-07	0	0	0	0	0
msp_0631	0	0	0	0	0	0	0	0	1.65025e-07	0	0	0	0	0	0	0	0	0	0	0	0	0	0	0	0	0	0	0	0	0	5.16321e-07	0	0	0	0	0	0	0	0	0	0	0	0	0	0	0	0	0	0
msp_0632	0	0	0	0	0	0	0	0	0	0	0	0	0	0	0	0	0	0	0	0	0	0	0	0	0	0	0	0	0	0	0	0	0	0	0	0	0	0	0	0	0	0	0	0	0	0	0	0	0
msp_0633	0	0	0	0	7.94557e-08	0	0	2.89359e-07	0	0	0	0	0	0	0	0	0	0	0	0	0	0	0	0	0	0	0	0	0	0	0	0	0	0	0	0	0	0	0	0	0	0	0	0	0	0	0	0	2.06513e-07
msp_0635	0	0	0	0	0	0	0	0	0	0	0	2.55429e-06	0	0	0	0	0	0	0	0	0	0	0	0	0	0	0	0	0	0	0	0	0	0	0	0	0	0	0	0	0	0	1.02934e-06	1.49986e-06	0	0	0	0	0
msp_0636	0	0	0	0	0	0	0	0	0	0	0	0	0	0	0	0	0	0	0	0	0	0	0	0	0	0	0	0	0	0	0	0	0	0	0	0	0	0	0	0	0	0	0	0	1.36826e-06	0	0	0	0
msp_0637	0	0	0	0	0	0	0	0	0	0	0	0	0	0	0	0	0	0	0	0	0	0	0	0	0	0	0	0	0	0	0	0	0	0	0	0	0	0	0	0	0	0	0	0	0	0	0	0	0
msp_0639	0	0	0	0	0	0	0	1.475e-07	0	0	0	0	0	3.34585e-07	0	0	0	0	0	0	1.70376e-06	0	0	0	0	0	0	0	3.15257e-07	0	0	0	0	0	0	1.20725e-06	0	2.43017e-07	0	0	0	3.24688e-07	7.26352e-07	5.24913e-07	0	0	0	0	0
msp_0640	0	0	0	0	0	0	0	0	0	0	0	0	0	0	0	0	0	0	0	0	0	0	0	0	0	0	0	0	0	0	0	0	0	0	0	0	0	0	0	0	0	0	0	0	0	0	0	0	0
msp_0642	0	0	0	0	0	0	0	0	0	0	0	0	0	0	0	0	0	0	0	0	0	0	0	0	1.3815e-06	0	0	0	0	9.88435e-07	0	0	0	0	0	0	0	0	0	0	0	0	0	0	0	0	0	0	0
msp_0643	0	2.16113e-07	0	0	0	0	0	3.84635e-07	0	0	0	0	0	0	0	1.1543e-07	0	0	0	0	0	0	0	0	0	0	0	0	0	2.76723e-07	0	0	0	1.32717e-07	0	0	0	0	0	0	0	0	0	0	3.80355e-07	0	0	0	0
msp_0644	0	0	0	0	0	0	0	0	0	0	0	0	0	0	0	0	0	0	0	0	9.00294e-08	0	0	0	0	0	0	0	0	0	0	0	0	0	0	0	0	0	0	0	0	0	0	1.26804e-07	0	0	0	0	0
msp_0645	0	0	0	0	0	7.65125e-07	0	0	0	0	0	0	0	0	0	0	0	0	0	0	1.57423e-07	0	0	0	5.54016e-06	0	0	0	0	3.12689e-06	0	0	0	0	0	0	1.78059e-07	0	0	0	0	0	0	0	0	0	0	0	4.176e-06
msp_0648	0	1.26764e-07	0	0	0	0	0	0	0	0	0	0	0	0	0	0	0	0	0	0	0	4.08674e-06	0	0	1.19779e-06	0	0	0	0	0	0	0	0	0	0	0	0	0	0	0	0	0	1.72407e-06	0	0	0	0	0	0
msp_0649	0	0	0	0	0	0	0	0	0	0	0	0	0	0	0	0	0	0	0	0	0	0	0	0	0	0	0	0	0	0	0	0	0	0	1.04321e-06	0	0	0	0	0	0	0	0	0	0	0	0	0	0
msp_0650	0	0	0	0	0	1.17551e-07	0	6.84655e-07	0	0	1.37152e-07	0	0	5.6489e-07	0	2.30462e-07	0	0	0	0	0	0	0	0	0	0	3.69805e-07	0	8.1341e-07	0	0	0	0	2.69919e-06	0	0	0	0	0	0	0	0	0	1.08346e-06	1.64074e-07	0	0	0	0
msp_0651	0	0	0	0	1.16225e-06	4.98372e-07	0	2.51072e-06	0	0	0	0	0	0	0	0	0	0	0	0	0	0	2.32618e-05	0	0	0	0	0	0	0	0	0	0	2.20197e-07	0	0	0	8.09457e-06	0	0	0	0	0	0	0	0	0	0	3.98078e-06
msp_0652	0	0	0	0	0	9.72341e-08	0	5.35589e-07	0	0	0	0	0	0	0	9.76193e-08	0	0	0	0	7.34084e-08	0	0	0	3.79844e-07	1.34515e-06	0	0	9.37912e-08	1.93708e-07	0	0	0	0	0	0	0	0	0	0	0	0	0	1.46642e-06	0	0	0	0	0
msp_0653	0	0	0	0	0	0	0	0	0	0	0	0	0	0	0	0	0	0	0	0	0	0	0	0	0	0	0	0	0	0	0	0	0	0	0	0	0	0	0	0	0	0	0	0	0	0	0	0	0
msp_0654	0	1.79636e-07	0	2.85719e-06	0	0	0	0	5.4195e-07	0	7.73885e-06	0	0	0	0	2.53346e-06	0	2.56183e-07	0	0	9.46305e-07	0	0	0	0	0	1.58095e-07	0	5.27778e-07	0	0	3.37205e-07	0	0	8.73745e-06	0	9.69639e-08	2.54217e-07	0	0	0	0	0	3.04243e-06	0	0	1.69981e-07	0	9.92222e-07
msp_0655	1.8631e-07	0	0	0	0	0	0	0	8.37826e-08	0	0	0	0	0	5.62751e-07	5.68705e-08	0	2.61858e-08	0	0	0	7.40285e-08	0	0	3.60348e-08	0	0	0	0	0	3.36591e-07	0	0	0	1.77181e-07	0	0	0	0	7.2819e-08	0	1.99204e-07	7.7834e-08	6.07056e-08	1.21288e-07	0	0	0	0
msp_0656	0	7.68353e-06	0	0	6.1991e-05	5.96452e-05	0	0	0	0	0	0	0	0	0	0	1.60465e-05	0	0	0	0	3.44926e-06	0	0	0	0	0	0	0	1.14494e-07	0	0	0	0	0	0	0	6.32196e-06	0	0	0	0	0	0	0	0.000142953	0	0	0
msp_0657	0	0	0	5.48226e-07	0	0	0	0	0	0	0	0	0	0	0	0	0	0	0	0	0	0	0	0	0	0	0	0	0	0	0	0	0	0	0	0	0	0	0	0	0	0	1.29399e-07	0	0	0	0	0	0
msp_0659	0	0	0	0	0	0	0	0	0	0	0	0	0	0	0	0	0	0	0	0	0	0	0	0	0	0	0	0	0	0	0	0	0	0	0	0	0	0	0	0	0	0	0	0	0	0	0	0	0
msp_0660	2.63698e-07	0	0	0	0	0	0	0	0	0	0	0	0	0	0	0	0	0	0	0	0	0	0	0	0	0	0	0	0	0	0	0	0	0	0	0	0	0	0	0	0	0	0	0	0	0	0	0	0
msp_0662	0	0	0	0	0	0	0	0	0	0	0	1.50414e-07	0	0	0	0	0	0	0	0	0	0	0	0	0	0	1.00602e-06	0	0	0	0	0	0	0	1.26994e-07	0	0	0	0	0	0	0	0	0	0	1.441e-07	0	0	0
msp_0663	0	0	0	0	0	0	0	0	0	0	0	0	0	0	0	0	0	0	0	0	0	0	0	0	0	0	0	0	0	0	0	0	0	0	0	0	0	0	0	0	0	0	0	0	0	0	0	0	0
msp_0665	0	3.40243e-07	0	0	0	0	0	0	0	0	0	0	0	0	0	0	0	0	0	0	0	0	0	0	0	0	0	0	0	0	0	0	0	0	0	0	0	0	0	0	0	0	0	0	0	0	0	0	0
msp_0666	0	0	0	0	0	0	0	0	0	0	0	0	0	0	0	0	0	0	0	0	0	0	0	0	0	0	0	0	0	0	0	0	0	0	0	0	0	0	0	0	0	0	0	0	0	0	0	0	0
msp_0667	0	0	0	0	4.06679e-07	0	0	3.46779e-06	0	0	0	3.27149e-06	0	0	0	0	0	0	0	0	0	0	0	0	0	0	0	0	0	0	0	0	0	0	0	0	0	0	3.51777e-06	0	0	0	0	0	0	0	0	0	0
msp_0668	0	0	0	0	0	0	0	0	0	0	0	0	0	0	0	0	5.88442e-06	0	0	0	6.00483e-08	0	0	0	0	0	0	0	0	0	0	0	0	1.64948e-06	0	0	0	0	0	0	0	0	0	0	0	0	0	0	0
msp_0670	0	0	0	0	0	0	0	0	0	0	0	0	0	0	0	0	0	0	0	0	0	0	0	0	0	0	1.06363e-06	0	0	0	0	0	0	0	0	0	0	0	0	5.42531e-07	0	0	0	0	0	0	0	0	0
msp_0671	0	0	0	0	0	0	0	0	0	0	0	0	0	0	0	0	0	0	0	0	0	0	0	0	0	0	0	0	0	0	0	0	0	0	0	0	0	0	0	0	0	0	0	0	0	0	0	0	0
msp_0672	0	0	0	0	0	0	0	0	0	0	0	0	0	0	0	0	0	0	0	0	0	0	0	0	0	0	0	0	0	0	0	0	0	0	0	0	0	0	0	0	0	0	0	0	0	0	0	0	0
msp_0673	0	0	0	0	0	0	0	0	0	0	0	0	0	0	0	0	0	0	0	0	0	0	0	0	7.14971e-08	0	0	0	3.8634e-07	0	0	0	0	0	0	0	0	0	0	0	0	0	0	0	0	0	0	0	0
msp_0674	0	0	0	0	0	0	0	0	0	0	0	0	0	0	0	0	0	0	0	0	0	0	0	0	0	0	0	0	0	0	0	0	0	0	0	0	0	0	0	0	0	0	0	0	0	0	0	0	0
msp_0675	0	0	0	0	0	0	0	0	0	0	0	2.3314e-07	0	0	0	0	0	0	0	0	0	0	0	0	1.20755e-05	0	0	0	0	0	0	0	0	0	0	0	0	0	0	0	0	0	0	0	0	0	0	0	0
msp_0676	0	7.62085e-07	0	6.73783e-07	0	6.37966e-07	0	0	0	0	0	0	0	0	0	0	0	0	0	1.053e-07	0	0	0	0	2.76695e-06	0	0	0	4.02745e-07	0	0	0	0	1.3685e-06	0	0	0	0	0	0	0	0	0	2.26858e-06	7.94147e-08	0	0	0	0
msp_0677c	0	0	0	0	0	0	0	0	0	0	0	0	0	0	0	0	0	0	0	0	0	0	0	0	0	0	0	0	0	0	0	0	0	0	0	0	0	0	0	0	0	0	0	0	0	0	0	0	1.4575e-07
msp_0678	0	0	0	0	0	0	0	0	0	0	0	0	0	0	0	0	0	0	0	0	0	0	0	0	5.08744e-07	0	0	0	0	0	0	0	0	0	0	0	0	0	0	0	0	0	0	0	0	0	0	0	0
msp_0679	0	0	0	0	0	8.38365e-08	0	1.60026e-07	0	2.15207e-07	0	0	0	0	0	1.43795e-07	0	0	0	0	1.002e-07	0	0	0	2.24466e-07	0	2.62298e-08	0	2.52887e-07	5.89637e-08	0	0	0	0	0	0	0	0	0	0	0	0	0	4.34619e-07	0	0	6.31469e-08	0	0
msp_0680c	0	0	0	0	0	0	0	0	0	0	0	0	0	0	0	0	0	0	0	0	0	0	0	0	0	0	0	0	0	0	0	0	0	0	0	0	0	0	0	0	0	0	0	0	0	0	0	0	0
msp_0682	0	0	0	0	0	2.59078e-07	0	0	0	0	0	0	0	0	0	0	0	0	0	0	0	0	0	0	0	0	0	0	0	0	0	0	0	0	0	0	0	0	0	0	0	0	0	0	0	0	0	0	0
msp_0683	0	0	0	0	0	0	0	0	0	0	0	0	0	0	0	0	0	0	0	0	2.15342e-07	0	0	0	0	0	0	0	0	0	0	0	0	0	0	0	0	0	0	0	0	0	0	0	0	0	0	0	0
msp_0685	0	4.19224e-06	0	1.31052e-05	0	0	0	0	0	0	0	0	0	0	0	0	0	0	0	0	0	0	0	0	8.38972e-08	0	0	0	0	0	0	0	0	3.63543e-06	0	0	0	0	0	0	0	0	0	0	0	0	0	0	8.19598e-08
msp_0686	0	9.45496e-07	0	0	0	1.68892e-06	0	0	0	0	0	0	0	0	0	0	0	0	0	0	1.12208e-07	0	0	0	0	0	6.6776e-07	0	1.47653e-06	3.33991e-07	0	0	0	0	0	0	0	0	0	0	0	0	2.52823e-07	0	6.56382e-07	0	0	0	2.70125e-07
msp_0688	0	0	0	0	0	0	0	0	0	0	0	0	0	0	0	0	0	0	0	0	0	0	0	0	0	0	0	0	0	0	0	0	0	0	0	0	0	0	0	0	0	0	0	0	0	0	0	0	0
msp_0690	0	0	0	0	0	0	0	0	0	0	0	0	0	0	0	0	0	0	0	0	0	0	0	0	0	0	0	0	0	0	0	0	0	0	0	0	0	0	0	1.08058e-07	0	0	0	0	0	0	0	0	0
msp_0691	0	0	0	0	0	0	0	0	0	0	0	0	0	0	0	0	0	0	0	0	0	0	0	0	0	0	0	5.03287e-07	0	0	0	0	0	0	0	0	0	0	0	0	0	0	0	0	0	0	0	0	0
msp_0692	0	1.71738e-07	0	1.7321e-07	0	0	0	0	0	0	0	0	0	6.79174e-08	0	0	0	0	0	0	2.49399e-07	0	0	0	0	0	0	0	0	0	0	0	0	2.2693e-07	0	1.57325e-07	0	0	0	0	0	0	0	0	0	0	0	0	0
msp_0694	0	3.93654e-06	0	0	0	0	0	0	0	0	0	0	0	0	0	0	0	0	0	0	0	5.96425e-06	0	0	0	0	0	0	0	0	0	0	0	0	0	0	0	0	0	0	0	0	0	0	0	0	0	0	6.1743e-07
msp_0695	0	0	0	0	0	0	0	0	0	0	0	0	0	0	0	0	0	0	0	0	0	0	0	0	0	0	0	0	0	0	0	0	0	0	0	0	0	0	0	0	0	0	0	0	0	0	0	0	0
msp_0696	0	0	0	0	0	0	0	0	0	0	0	0	0	0	0	0	0	0	0	0	0	0	0	0	0	0	2.82988e-07	0	0	0	0	0	0	0	0	0	0	0	0	0	0	0	0	0	0	0	0	0	0
msp_0697	0	0	0	0	0	0	0	0	0	0	0	0	0	0	0	0	0	0	0	0	0	0	0	0	0	0	0	0	0	0	0	0	0	0	0	0	0	0	0	0	0	0	0	0	0	0	0	0	0
msp_0698	0	0	0	0	0	0	0	0	0	0	0	0	0	0	0	0	0	0	0	0	0	0	0	0	0	0	0	0	0	0	8.86242e-08	0	0	0	0	0	0	0	0	3.13137e-08	0	0	0	0	0	0	0	0	0
msp_0699	0	0	0	0	0	0	0	0	0	0	9.09241e-08	0	0	0	0	3.78725e-07	0	0	0	0	0	0	0	0	6.26712e-08	0	0	0	0	0	0	0	0	0	0	0	0	0	0	0	0	0	0	0	0	0	0	0	0
msp_0701	0	0	0	0	0	0	0	0	0	0	0	0	0	0	0	0	0	0	0	0	0	0	0	0	0	0	0	0	0	0	0	0	0	0	0	0	0	0	0	0	0	0	5.07863e-07	0	0	0	0	0	0
msp_0702	0	0	0	0	0	0	0	0	0	0	0	0	0	0	0	0	0	0	0	0	0	0	0	0	0	0	0	0	0	0	0	0	0	0	0	0	0	0	0	0	0	0	0	0	0	0	0	0	0
msp_0703	0	0	0	0	0	7.93408e-07	0	0	0	0	0	0	0	0	0	0	0	0	0	0	1.63864e-07	0	0	0	1.12743e-07	1.22438e-07	0	0	0	0	0	0	0	0	0	0	0	0	0	0	0	0	1.07135e-07	1.17824e-06	7.67803e-08	0	0	0	0
msp_0705	0	0	0	0	0	0	0	0	5.24779e-08	0	0	0	0	0	0	0	0	0	0	0	0	0	0	0	0	0	0	0	0	0	0	0	0	0	0	0	0	0	0	0	0	0	0	0	0	0	0	0	0
msp_0707	0	0	0	0	0	0	0	0	0	0	0	0	0	0	0	0	0	0	0	0	0	0	0	0	0	0	0	0	0	0	0	0	0	0	0	0	0	0	0	0	0	0	0	0	0	0	0	0	0
msp_0708	0	0	0	0	0	1.47e-07	0	0	0	0	0	0	0	0	0	0	0	0	0	0	0	0	0	0	1.45597e-07	0	0	0	0	0	0	0	0	0	0	0	0	0	0	0	0	0	0	0	0	0	0	0	0
msp_0709	0	0	0	0	0	0	0	9.35651e-08	0	2.9504e-06	0	0	0	0	0	0	0	0	0	0	0	0	0	0	7.23507e-07	0	0	0	2.92771e-06	0	0	0	0	0	0	0	0	0	0	0	0	0	0	0	0	0	0	0	2.02147e-07
msp_0710	0	0	0	0	0	0	0	0	0	0	0	0	0	0	0	0	0	0	0	0	0	0	0	0	0	0	0	0	0	0	0	0	0	0	0	0	0	0	0	0	0	0	0	0	0	0	0	0	0
msp_0712	0	0	0	0	0	0	0	0	0	0	0	7.02574e-07	0	0	2.3912e-07	0	0	0	3.31382e-08	0	0	9.59339e-08	0	0	1.91518e-06	1.70758e-06	0	0	0	1.12628e-07	0	6.17749e-08	0	0	0	0	0	0	1.47121e-07	4.50448e-07	0	0	0	4.31568e-07	0	0	0	0	2.70046e-07
msp_0713	9.70119e-08	0	0	0	0	0	0	0	0	0	0	0	0	0	9.62416e-08	0	0	0	0	0	0	0	0	0	0	0	0	2.07067e-07	0	0	0	0	0	0	0	0	0	0	0	0	0	0	0	0	0	0	0	0	0
msp_0714c	0	0	0	0	0	0	0	0	0	0	0	0	0	0	0	0	0	0	0	0	0	0	0	0	0	0	0	0	0	0	0	0	0	0	0	0	0	0	0	0	0	0	0	0	0	0	0	0	0
msp_0715c	0	0	0	0	0	0	0	0	0	0	0	0	0	0	0	0	0	0	0	0	0	0	0	0	0	0	0	0	0	0	0	1.64915e-07	0	0	0	0	0	0	0	0	0	0	0	0	0	0	0	0	0
msp_0716	0	0	0	0	0	0	0	0	0	0	0	0	0	0	0	0	0	0	0	0	1.99249e-07	0	0	0	0	0	1.04327e-06	0	0	0	0	0	0	1.24947e-07	0	0	0	0	0	0	0	0	0	4.80828e-06	2.1275e-07	0	0	0	1.1306e-07
msp_0717	0	0	0	0	0	0	0	0	0	0	0	0	0	0	0	0	0	0	0	0	0	0	0	0	0	0	0	0	0	0	0	0	0	0	0	0	0	0	0	0	0	0	0	0	0	0	0	0	0
msp_0719	0	0	0	0	0	0	0	0	0	0	0	0	0	0	0	0	0	0	0	0	0	0	0	0	0	0	4.98874e-07	0	0	0	0	0	0	0	0	0	0	0	0	0	0	0	0	0	0	0	0	0	0
msp_0720	0	0	0	0	0	0	0	0	0	0	0	0	0	0	0	0	0	0	0	0	0	0	0	0	0	0	0	0	0	0	0	0	0	0	0	0	0	0	0	0	0	0	1.44941e-05	0	0	0	0	0	0
msp_0722	0	8.8315e-08	0	0	0	0	0	0	2.39891e-07	0	2.23023e-07	0	0	0	1.9529e-08	0	0	0	0	0	0	1.41724e-07	0	0	0	0	0	0	1.21112e-07	0	7.95811e-08	0	0	8.88569e-08	8.28636e-08	2.37954e-07	1.34304e-07	0	0	0	0	0	0	0	1.30527e-07	0	0	0	0
msp_0723	0	2.61329e-07	0	1.0937e-07	8.08361e-08	8.07928e-08	0	0	0	0	7.89181e-07	0	0	1.18765e-07	0	2.40324e-07	9.4258e-08	1.12014e-07	0	0	0	0	0	0	0	0	1.16212e-07	0	4.64633e-07	4.71142e-07	0	0	0	1.30091e-07	0	1.8386e-07	0	1.20882e-07	0	0	0	0	0	1.7032e-07	2.55051e-07	0	1.06051e-07	0	2.07353e-07
msp_0724	0	0	0	0	0	0	0	0	0	0	0	0	0	0	0	0	0	0	0	0	0	0	0	0	0	0	0	0	0	0	0	0	0	0	0	0	0	0	0	4.29683e-07	0	0	0	0	0	0	0	0	0
msp_0728	0	0	0	0	0	7.02588e-07	0	0	0	0	0	0	0	1.72466e-06	0	0	0	0	0	0	0	0	0	0	0	0	0	0	0	6.55743e-07	0	0	0	0	0	0	0	0	0	0	0	0	0	0	0	0	3.17295e-06	0	0
msp_0729	0	0	0	0	0	0	0	0	0	0	0	0	0	0	0	0	0	0	0	0	0	0	0	0	7.39679e-07	0	0	0	0	0	0	0	0	0	0	0	0	0	0	0	0	0	0	2.21183e-07	0	0	0	0	0
msp_0730	0	0	0	0	0	0	0	0	0	0	0	0	0	0	0	0	0	0	0	0	0	0	0	0	0	0	0	0	0	0	0	0	0	0	0	0	0	0	0	0	0	0	0	0	0	0	0	0	0
msp_0732	0	0	0	0	0	0	0	0	0	0	0	0	0	0	0	0	0	0	0	0	0	0	0	0	0	0	0	0	0	0	0	0	0	0	0	0	0	0	0	0	0	0	0	0	0	0	0	0	0
msp_0733	0	0	0	1.06714e-07	0	0	0	0	1.11767e-07	1.96608e-07	0	0	0	1.12351e-07	0	0	0	0	0	0	0	0	4.39951e-07	0	0	0	0	0	0	0	0	0	0	0	0	0	0	0	0	0	0	0	0	0	0	0	0	0	0
msp_0734	0	0	0	0	0	0	0	0	0	0	0	0	0	0	0	0	0	0	0	0	0	0	0	0	0	0	0	0	0	0	0	0	0	0	0	0	0	0	1.00398e-07	0	0	0	0	0	0	0	0	0	0
msp_0735	0	0	0	0	0	0	0	0	0	0	0	0	0	7.0759e-08	0	0	0	0	0	0	0	0	0	0	0	0	0	0	0	0	0	0	0	0	0	0	0	0	0	0	0	0	0	0	0	0	0	0	0
msp_0737	0	0	0	0	0	0	0	0	0	0	0	0	0	0	0	0	0	0	0	0	0	0	0	0	0	0	0	0	0	0	0	0	0	0	0	0	0	0	0	0	0	0	0	0	0	0	0	0	0
msp_0739c	0	0	0	0	0	0	0	0	0	0	0	0	0	0	0	0	0	0	0	0	0	0	0	0	0	0	0	0	0	0	0	0	0	0	0	0	0	0	0	1.05699e-07	0	0	0	0	0	0	0	2.78249e-06	0
msp_0740	0	0	0	0	0	0	0	0	0	0	0	0	1.63847e-07	0	2.33047e-07	0	0	9.47273e-08	0	0	0	0	0	0	0	0	0	0	0	0	0	0	0	0	0	0	0	0	0	0	0	0	0	0	0	0	0	0	0
msp_0741	0	0	0	0	0	0	0	0	0	0	0	0	0	0	0	0	0	0	0	0	0	1.54589e-07	0	0	0	0	0	0	0	0	0	0	0	0	0	0	0	0	0	0	0	0	0	0	0	0	0	0	0
msp_0742	0	0	0	0	1.636e-07	0	0	0	0	0	0	0	0	0	4.66858e-07	0	0	0	0	0	0	3.95205e-07	0	0	1.72513e-07	2.44547e-07	0	0	0	0	3.81134e-07	0	0	0	0	0	0	3.29924e-07	0	0	0	0	0	2.48306e-07	0	0	0	0	8.26782e-07
msp_0743	0	2.75791e-07	0	0	2.63536e-06	0	0	0	0	0	0	0	0	0	0	0	0	0	0	0	0	0	0	0	0	0	0	0	0	0	0	0	0	0	0	0	0	0	0	0	0	0	0	0	0	0	0	0	0
msp_0744	0	0	0	0	0	0	0	0	0	0	0	0	0	0	0	0	0	0	0	0	0	0	0	0	0	0	0	0	0	0	0	0	0	0	0	0	0	0	0	1.93129e-06	0	0	0	0	0	0	0	0	0
msp_0745	0	0	0	0	0	0	0	0	0	0	0	0	0	0	0	0	0	0	0	0	0	0	0	0	0	0	0	0	0	0	0	0	0	0	0	0	0	0	0	2.22023e-07	0	0	0	0	0	0	0	0	0
msp_0747	0	8.73276e-07	0	1.81901e-07	5.04808e-07	0	0	0	0	0	0	0	0	0	0	0	3.138e-07	0	0	0	0	0	0	0	2.36589e-06	0	0	0	0	0	0	0	0	0	0	0	0	3.97467e-08	4.12471e-06	0	0	0	0	1.60318e-07	0	0	0	0	1.33086e-07
msp_0748	0	0	0	0	0	1.0167e-07	0	0	0	0	0	0	0	0	0	0	0	0	0	0	0	0	0	0	1.52326e-06	0	0	0	0	0	0	0	0	0	0	0	0	0	0	0	0	0	1.58648e-06	0	0	0	0	0	0
msp_0749	0	0	0	0	0	0	0	0	0	0	0	0	0	0	0	0	3.02252e-07	0	0	0	0	0	0	0	0	0	0	0	0	0	0	0	0	0	0	0	0	0	0	4.24592e-07	0	0	0	0	0	0	0	0	0
msp_0751	0	0	0	0	0	3.50895e-07	0	0	0	0	0	0	0	0	0	0	0	0	0	0	0	0	0	0	1.90232e-07	0	0	0	0	0	0	0	0	0	0	0	0	0	0	0	0	0	0	0	1.05347e-07	0	0	0	0
msp_0753	0	0	0	0	0	0	0	0	0	0	0	0	0	0	0	0	0	0	0	0	2.91173e-05	0	0	0	0	0	0	0	0	0	0	0	0	0	7.09996e-07	0	0	0	0	0	0	0	0	0	0	0	0	0	0
msp_0754c	0	0	0	0	0	0	0	0	0	0	0	0	0	0	0	0	0	0	0	0	0	0	0	0	0	0	0	0	0	0	0	0	0	0	0	0	0	0	0	0	0	0	0	0	0	0	0	0	0
msp_0756	0	0	0	0	0	0	0	1.28073e-07	8.28982e-07	1.50203e-07	0	0	0	0	0	0	0	0	0	0	0	0	0	0	0	0	0	0	9.08606e-08	0	0	0	0	0	0	0	0	0	0	0	0	0	0	9.49074e-08	0	0	0	0	0
msp_0757	0	0	0	0	0	0	0	0	0	0	0	0	0	2.59729e-06	0	0	0	0	0	0	0	0	0	0	0	0	0	0	0	0	0	0	0	0	0	3.46795e-07	0	1.45534e-07	0	0	0	0	0	0	0	0	0	0	0
msp_0759	0	0	0	0	0	0	0	0	0	0	0	0	0	0	0	0	0	0	0	0	0	0	0	0	0	0	0	0	0	0	0	0	0	0	0	0	0	0	0	0	0	0	0	0	0	0	0	0	0
msp_0760	0	0	0	0	0	0	0	0	0	0	0	0	0	0	0	0	0	0	9.36814e-08	0	0	0	0	0	0	0	0	0	0	0	0	0	0	0	0	0	0	0	0	0	0	0	0	0	0	0	0	0	0
msp_0761	0	6.30536e-07	0	0	0	0	0	0	0	5.42276e-08	3.70279e-08	0	0	0	0	0	0	9.22156e-08	0	0	0	0	0	0	1.9017e-07	0	1.34336e-06	0	1.1071e-07	6.29441e-07	0	0	0	0	0	0	0	0	1.08122e-07	0	0	0	0	0	0	0	1.40907e-07	0	0
msp_0762	0	0	0	0	0	0	0	0	0	0	0	0	0	0	0	0	0	0	0	0	0	0	0	0	0	0	0	0	0	0	0	0	0	0	0	0	0	0	0	8.83143e-07	0	0	0	0	0	0	0	0	0
msp_0763	0	1.78717e-06	0	1.08692e-06	4.67028e-07	1.21389e-07	0	8.09173e-06	0	2.69474e-06	4.63744e-06	0	1.19661e-07	1.31893e-06	1.18439e-05	1.64222e-05	3.07741e-07	3.66075e-06	0	5.00257e-07	1.04352e-06	1.63978e-05	0	0	2.27362e-07	2.02313e-06	7.47038e-06	0	3.66091e-06	2.75331e-07	1.42021e-06	0	0	6.00535e-06	1.15712e-05	7.61116e-07	1.59467e-06	1.80282e-07	1.91697e-07	0	0	0	2.47452e-07	1.31024e-06	5.62271e-07	0	0	0	3.22831e-07
msp_0764	0	0	0	0	0	0	0	0	0	0	0	0	0	0	0	0	0	0	0	0	0	0	0	0	0	0	0	0	0	0	0	0	0	0	0	0	0	0	0	0	0	0	0	0	0	0	0	0	0
msp_0765	0	0	0	0	1.47873e-06	0	0	0	0	0	0	0	0	0	0	0	8.72032e-06	0	0	0	0	0	0	0	0	0	0	0	0	0	0	0	0	0	0	0	0	6.52941e-06	0	0	0	2.16516e-05	0	0	0	0	0	0	0
msp_0766	0	0	0	0	0	0	0	0	0	0	0	0	0	0	0	0	0	0	0	0	0	0	0	0	0	0	1.32417e-07	0	0	0	0	0	0	0	0	0	0	0	0	4.39933e-07	0	0	0	0	0	0	0	0	0
msp_0767	0	0	0	0	0	0	0	0	0	0	0	3.1388e-07	0	0	0	0	0	0	2.34376e-06	0	0	0	0	0	0	0	2.22805e-07	0	0	0	0	0	0	0	0	0	0	0	0	0	0	0	0	0	0	0	1.64197e-07	0	0
msp_0768	0	0	0	0	0	0	0	0	0	0	0	0	0	0	0	0	0	0	0	0	0	0	0	0	0	0	0	0	0	0	0	0	0	0	0	0	0	0	0	0	0	0	0	0	0	0	0	1.46668e-07	0
msp_0769	0	0	0	1.22705e-07	0	0	0	1.20862e-07	4.59062e-07	1.14472e-06	0	0	0	0	4.68222e-07	1.17578e-07	3.33654e-07	0	0	0	1.00522e-07	6.91963e-08	9.72213e-07	0	0	2.02333e-07	0	1.14328e-07	4.29327e-07	0	0	0	2.63504e-07	1.20239e-06	6.10003e-07	1.00617e-07	1.71455e-07	0	0	0	0	0	2.6453e-07	0	0	0	0	0	5.627e-08
msp_0772	0	0	0	0	0	0	0	0	0	0	0	0	0	0	0	0	0	8.41864e-08	0	0	0	0	0	0	0	0	0	0	0	0	0	0	0	0	0	0	0	0	0	0	0	0	0	0	0	0	0	0	0
msp_0773	0	2.88529e-07	0	0	9.29441e-08	1.8304e-07	0	9.94241e-08	0	0	0	1.0968e-07	0	0	0	0	0	0	0	0	0	0	0	0	1.90118e-07	0	8.71398e-07	0	3.92997e-07	4.77557e-08	0	0	0	0	0	0	0	0	0	0	0	0	2.29944e-07	3.31145e-07	5.28346e-07	0	0	0	0
msp_0775	0	0	0	0	0	0	0	0	0	0	0	2.19545e-07	0	0	0	0	0	0	0	0	0	0	0	0	0	0	0	0	0	0	0	0	0	0	0	0	0	0	0	0	0	0	0	0	0	0	0	0	0
msp_0776	0	1.29773e-07	0	0	6.65945e-08	1.29653e-07	0	0	0	0	0	0	0	0	2.46875e-07	1.54739e-07	0	6.77498e-08	0	0	0	0	0	0	0	0	3.12877e-07	0	0	1.27538e-07	0	0	0	0	0	0	0	0	0	0	0	0	0	0	0	0	0	0	9.77555e-08
msp_0777	0	5.97768e-06	0	1.15858e-06	7.4464e-06	2.38345e-06	0	1.04388e-06	0	0	1.5974e-06	1.37442e-06	0	9.21532e-07	0	3.0873e-07	2.62695e-07	3.64591e-06	0	3.13098e-07	3.88817e-07	0	0	0	1.34901e-07	8.17285e-08	8.43012e-07	0	5.0697e-07	0	0	0	0	1.43815e-06	1.09401e-07	1.21744e-06	2.59683e-07	0	5.95888e-06	0	0	1.50169e-07	1.43079e-07	3.56354e-06	1.04456e-06	0	4.18164e-07	0	2.46647e-06
msp_0778	0	0	0	0	5.80797e-07	1.57976e-06	0	0	0	0	0	0	0	0	0	0	0	0	0	0	0	0	0	0	0	0	0	0	0	0	0	0	0	0	0	0	0	1.4638e-07	0	0	0	0	0	0	0	0	0	0	0
msp_0779	0	0	0	0	0	0	0	0	0	0	0	0	0	0	0	0	5.1014e-07	0	0	0	6.50737e-07	0	0	0	0	0	0	0	8.5993e-08	3.18891e-07	0	0	0	0	0	0	0	0	0	0	0	0	0	0	0	0	0	0	4.79267e-07
msp_0780	0	0	0	0	0	0	0	0	0	8.80474e-08	0	0	0	0	0	0	0	0	0	0	0	0	0	0	0	0	0	0	0	0	0	0	0	0	0	0	2.33511e-07	0	0	0	0	0	0	0	0	0	0	0	0
msp_0781	0	0	0	0	0	0	0	0	0	0	0	0	0	0	0	0	0	5.90766e-07	0	0	0	0	0	0	1.25554e-07	0	0	0	0	0	0	0	0	0	0	0	0	0	0	0	0	0	0	0	0	0	0	0	0
msp_0783	0	0	0	0	0	6.31795e-07	0	0	0	0	0	0	0	0	0	0	0	0	0	0	0	0	0	0	0	0	0	0	0	0	0	0	0	0	0	0	0	0	0	0	0	0	0	0	0	0	0	0	0
msp_0784	0	0	0	0	0	0	0	0	0	0	0	0	0	0	0	0	0	0	0	0	0	0	0	0	0	0	6.64331e-08	0	0	0	0	0	0	1.49603e-06	0	0	0	0	0	0	0	0	0	0	0	0	0	0	0
msp_0787	0	3.55221e-08	0	1.14759e-07	0	0	0	0	0	0	0	0	0	0	0	0	0	0	0	0	3.89134e-07	0	0	0	0	0	0	0	1.59717e-07	5.26318e-07	0	0	0	7.24751e-07	0	0	1.98576e-06	0	0	0	0	0	0	0	0	0	0	0	0
msp_0788	0	0	0	0	0	0	0	0	0	0	0	4.75289e-07	0	0	0	0	0	0	0	0	0	0	0	0	0	0	0	0	0	0	0	0	0	0	0	0	0	0	0	0	0	0	0	0	0	0	0	0	0
msp_0790	0	0	0	0	0	3.95408e-07	0	0	0	0	0	0	0	0	0	0	0	0	0	0	0	0	0	0	0	0	0	0	0	0	0	0	0	0	0	0	0	0	0	0	0	0	0	1.97539e-06	0	0	0	0	0
msp_0791	0	0	0	0	0	0	0	0	0	0	0	0	0	0	0	0	0	0	0	0	0	0	0	0	0	0	0	0	0	0	0	0	0	0	0	0	0	0	0	3.24216e-07	0	0	0	0	0	0	0	0	0
msp_0792	0	0	0	0	0	0	0	0	0	0	0	0	0	0	0	0	0	0	8.06576e-08	0	0	0	0	0	0	0	0	0	0	0	0	0	0	0	0	0	0	2.58105e-07	0	0	0	0	0	0	0	0	0	0	0
msp_0793	0	0	0	0	0	0	0	0	0	0	0	0	0	0	0	0	0	0	0	0	0	0	0	0	0	0	0	0	0	0	0	0	0	0	0	0	0	0	0	0	0	0	0	0	0	0	0	0	0
msp_0794	0	4.37411e-07	0	0	0	0	0	1.90483e-07	8.0045e-08	0	0	0	0	0	0	0	0	0	0	0	0	1.16773e-06	9.71998e-08	0	0	6.13183e-07	9.96276e-07	0	0	0	7.80374e-07	0	0	0	0	0	0	0	0	0	0	0	0	0	7.33175e-08	0	0	0	0
msp_0795	0	0	0	0	9.08215e-08	6.19928e-07	0	0	0	8.95332e-06	0	0	0	0	0	0	0	0	0	0	0	0	0	0	0	0	0	0	0	0	0	0	0	0	0	0	0	0	0	0	0	0	0	0	0	0	0	0	0
msp_0796	0	0	0	5.47848e-08	0	0	0	0	0	0	0	0	0	0	0	0	0	0	0	1.95727e-06	0	0	0	0	0	0	0	0	0	0	0	0	0	0	0	0	0	0	0	0	0	0	0	0	0	0	0	0	0
msp_0798	0	0	0	0	0	0	0	0	0	0	0	0	0	0	0	0	0	0	0	0	9.30234e-07	0	0	0	2.14096e-08	0	0	0	0	0	0	0	0	0	0	0	2.02243e-06	0	0	0	0	0	0	0	0	0	0	0	0
msp_0800	0	5.93664e-08	0	0	0	0	0	0	0	0	0	0	1.61266e-07	0	0	5.86792e-08	0	0	0	0	6.61135e-08	1.38472e-07	0	0	0	0	1.74103e-07	0	0	0	0	0	0	3.18595e-07	0	0	0	0	0	1.66275e-07	0	0	6.85733e-07	2.72537e-07	0	0	0	0	1.07479e-07
msp_0804	0	5.1798e-07	0	0	2.66946e-07	6.50395e-07	0	0	0	0	0	0	0	0	0	2.48323e-06	9.3018e-07	0	0	0	6.68585e-06	0	0	0	2.13242e-07	0	0	0	0	1.97224e-07	0	0	0	1.42629e-06	0	3.42042e-06	0	3.10524e-07	0	0	0	2.30204e-07	0	4.19425e-06	6.60446e-08	0	7.33592e-08	0	0
msp_0806	0	0	0	0	0	0	0	0	0	0	0	6.70773e-08	0	0	0	0	0	0	0	0	3.30062e-07	0	0	0	0	0	0	0	0	0	0	0	0	0	0	0	0	0	0	0	0	0	0	0	0	0	0	0	0
msp_0807	0	0	0	0	0	0	0	0	0	0	0	0	0	0	0	0	0	0	0	0	0	0	0	0	0	0	0	0	0	2.09263e-06	0	0	0	0	0	0	0	0	0	0	0	0	1.73026e-07	0	0	0	0	0	0
msp_0808	0	0	0	9.90043e-07	0	6.21764e-07	0	0	0	0	0	0	0	0	0	0	0	0	0	0	0	0	0	0	0	0	0	0	0	0	0	0	0	0	9.52895e-07	4.13045e-06	4.33207e-07	0	0	0	0	0	0	0	0	0	0	0	4.88694e-07
msp_0809	0	0	0	0	0	0	0	0	0	0	0	0	0	0	0	0	0	0	0	0	0	0	0	0	0	0	0	0	0	0	0	0	0	0	0	0	0	0	0	0	0	0	0	0	0	0	0	0	0
msp_0811	0	0	0	0	0	0	0	0	0	0	0	3.01851e-06	0	1.01639e-06	0	0	0	0	0	0	0	0	0	0	1.01894e-05	0	0	0	0	0	0	0	0	0	0	0	0	0	0	0	0	0	1.90039e-07	0	0	0	0	0	0
msp_0814	0	0	0	0	0	0	0	0	0	0	0	0	0	0	0	0	0	0	0	0	0	0	0	0	0	0	0	0	0	0	0	0	0	0	0	0	0	0	0	0	0	0	0	0	0	0	0	0	0
msp_0817	0	0	0	0	0	0	0	3.00275e-07	0	0	0	0	0	0	0	0	0	0	0	0	2.34104e-07	0	0	0	0	0	0	0	0	1.51172e-07	0	0	0	0	6.14027e-07	2.78947e-07	0	0	0	0	0	0	0	0	2.32737e-06	0	0	0	1.53326e-06
msp_0818	0	9.93814e-07	0	1.1086e-06	1.01859e-07	0	0	0	1.96686e-06	0	8.62609e-07	0	0	1.08497e-06	0	1.60987e-05	4.45771e-07	1.92412e-06	0	4.74157e-07	0	0	0	0	0	0	4.6104e-07	0	0	5.31558e-06	0	0	0	1.47955e-06	0	3.07146e-06	9.79475e-07	0	4.51649e-05	0	0	0	1.68363e-06	3.35919e-06	0	0	0	0	0
msp_0819	0	3.60691e-06	2.25004e-06	0	0	6.32197e-07	0	0	0	0	0	0	0	0	0	0	0	0	0	0	0	0	0	0	0	0	0	0	0	0	0	0	0	0	0	0	0	0	0	0	0	4.5627e-07	0	0	0	0	0	0	0
msp_0820	0	2.94018e-07	0	8.85299e-08	0	0	0	8.83522e-08	6.61041e-08	1.60504e-07	2.75434e-08	0	0	8.90743e-08	0	7.67505e-08	0	0	0	0	8.3669e-08	0	2.92535e-08	0	0	0	0	0	1.32486e-07	0	0	0	0	4.54568e-07	0	2.80198e-07	0	0	0	0	0	0	0	2.7592e-07	5.65453e-08	0	0	0	0
msp_0821	0	8.57496e-07	0	2.34924e-05	1.0529e-07	6.95765e-06	0	0	0	0	0	0	0	0	0	0	0	0	0	2.33223e-06	9.59513e-07	0	0	0	0	0	0	0	0	0	0	0	0	0	0	0	0	0	0	0	0	0	0	0	9.19214e-06	0	0	0	0
msp_0822	0	0	0	0	0	0	0	0	0	0	0	0	0	0	0	0	0	0	0	0	0	0	0	0	0	0	0	0	0	0	0	0	0	0	0	0	0	0	0	0	0	0	1.90473e-06	0	0	0	0	0	0
msp_0823	0	1.7282e-05	0	0	0	0	0	0	0	0	0	0	0	0	0	2.43752e-05	0	0	0	0	0	0	0	0	2.02977e-06	0	0	0	0	0	0	0	0	0	0	0	0	0	0	0	0	0	0	0	0	0	0	0	0
msp_0825	0	0	0	0	8.84535e-07	0	0	0	0	0	0	0	0	0	0	0	0	0	0	0	0	0	0	0	0	0	0	0	0	0	0	0	0	0	0	0	0	0	0	0	0	0	0	0	0	0	0	0	0
msp_0827	0	0	0	0	0	0	0	0	0	0	0	0	0	0	3.87067e-06	2.13653e-06	0	0	0	0	0	0	0	0	0	0	0	0	0	0	0	0	0	0	0	0	0	0	0	0	0	0	0	0	0	0	0	0	0
msp_0828	0	0	0	0	0	0	0	0	0	0	0	0	0	0	0	0	0	0	0	0	0	3.25736e-08	0	0	0	0	0	1.19736e-07	0	0	0	0	0	0	0	0	0	0	0	5.75395e-07	0	0	0	0	0	0	0	0	0
msp_0829	0	0	0	0	0	0	0	0	0	0	0	0	0	0	0	0	0	0	0	0	0	0	0	0	0	0	0	0	0	0	0	0	0	0	0	0	0	0	0	0	0	0	0	0	0	0	0	0	0
msp_0830	0	0	0	0	0	0	0	0	0	0	0	0	0	0	0	0	0	0	0	0	0	0	0	0	0	0	0	0	0	0	0	0	0	0	0	0	0	0	0	0	0	0	0	0	0	0	0	0	0
msp_0831	0	0	0	0	0	0	0	0	0	0	0	0	0	0	0	0	0	0	0	0	0	0	0	0	0	0	0	0	0	0	0	0	0	0	0	0	0	0	0	1.31744e-06	0	0	0	0	0	0	0	0	0
msp_0832	1.83137e-07	0	0	0	0	0	6.40323e-08	0	0	0	0	0	0	0	0	0	0	0	0	0	0	0	0	0	0	0	0	0	0	0	0	0	0	0	0	0	0	0	0	9.34067e-08	0	1.08738e-07	0	0	1.21041e-07	0	0	0	0
msp_0833	0	0	0	0	0	0	0	0	0	0	2.55995e-07	0	0	0	1.61989e-07	0	0	0	0	0	0	1.70175e-07	0	0	0	0	0	0	0	0	8.85857e-08	0	0	0	0	0	0	0	0	0	0	0	0	4.17588e-07	0	0	0	0	0
msp_0835	0	0	0	0	0	0	0	0	0	0	0	0	0	0	0	0	0	0	0	0	0	0	0	0	0	0	0	0	0	0	0	0	0	0	0	0	0	0	0	0	0	0	0	0	0	0	0	0	0
msp_0836	0	0	0	0	0	0	0	0	0	0	0	0	0	0	0	0	0	0	0	0	0	0	0	0	0	0	0	0	0	0	0	0	0	0	0	0	0	0	0	0	0	0	0	0	0	0	0	0	0
msp_0837	0	9.72874e-08	1.61901e-07	0	0	1.3006e-07	0	0	0	0	0	0	0	0	0	0	0	0	0	0	0	0	0	0	0	0	0	0	0	0	0	0	0	0	0	0	0	0	0	0	0	0	0	0	0	0	0	0	0
msp_0838	0	0	0	0	0	0	0	2.59297e-07	0	0	0	0	0	0	0	0	0	0	0	0	0	0	0	0	0	0	0	0	0	0	0	0	0	1.94275e-06	0	0	0	0	0	0	0	0	0	0	0	0	0	0	2.6147e-07
msp_0841	0	7.57964e-07	0	0	5.927e-07	3.12955e-07	0	0	0	0	0	0	0	0	0	3.41094e-08	0	0	0	0	0	0	0	0	7.97739e-06	0	8.37108e-07	0	0	0	0	0	0	0	0	0	0	0	0	0	0	0	3.73825e-07	0	1.067e-07	0	0	0	0
msp_0842	0	4.35196e-07	0	2.91807e-07	0	0	0	0	0	0	0	0	0	0	0	0	0	0	0	1.44861e-07	0	0	0	0	0	0	0	0	0	0	0	0	0	6.31491e-08	0	0	0	0	0	0	0	0	0	0	0	0	2.54496e-07	0	0
msp_0843	0	0	0	0	0	0	0	0	0	0	0	0	0	0	0	0	0	0	0	0	0	0	0	0	0	0	0	0	0	0	0	0	0	0	0	0	0	0	0	0	0	0	0	0	0	0	0	0	0
msp_0844c	0	0	0	0	0	0	0	0	0	0	0	0	0	0	0	0	0	0	0	0	0	0	0	0	0	0	0	0	0	0	0	0	0	0	0	0	0	0	0	0	0	0	0	0	0	0	0	0	1.69756e-06
msp_0845	0	0	0	0	0	0	0	0	0	0	0	2.73755e-06	0	8.81892e-07	0	0	0	0	0	0	0	0	0	0	0	0	0	0	0	0	0	0	0	0	0	0	0	0	0	0	0	0	0	0	8.46216e-07	0	0	0	0
msp_0846	0	0	0	0	3.11708e-07	0	0	0	0	0	0	0	0	0	0	0	0	0	0	0	0	0	0	0	0	0	0	0	0	0	0	0	0	0	0	0	0	0	0	0	0	0	0	0	9.76615e-07	0	0	0	0
msp_0847	0	0	0	0	0	0	0	0	0	0	0	0	0	0	0	0	0	0	0	0	0	0	0	0	0	0	0	0	0	0	0	0	0	0	0	0	3.52201e-07	0	0	0	0	0	0	0	7.45474e-07	0	0	0	0
msp_0848	0	0	0	0	0	0	0	0	0	0	0	0	0	0	0	0	0	0	0	0	0	0	0	0	0	0	0	0	0	0	1.28183e-07	0	0	0	0	0	0	0	0	2.33828e-07	0	0	0	0	0	0	0	0	0
msp_0850	0	0	0	1.20038e-07	0	4.94838e-07	0	1.3268e-07	0	0	0	0	0	0	0	8.88712e-08	0	0	0	0	0	0	0	0	1.10366e-05	0	8.92573e-08	0	1.41304e-07	4.90124e-07	0	0	0	0	0	0	2.99256e-07	0	0	0	0	0	1.60445e-06	2.48687e-07	3.80174e-06	0	0	0	0
msp_0851	0	0	0	0	0	0	0	0	0	0	0	0	0	0	0	0	0	0	0	0	0	0	0	0	0	0	0	1.66292e-07	0	0	0	0	0	0	0	0	0	0	0	0	0	0	0	0	0	0	0	0	0
msp_0852	0	0	0	0	0	0	0	0	0	0	0	0	0	0	0	0	0	0	0	0	0	0	0	0	0	0	0	0	0	0	6.2011e-08	0	0	0	0	0	0	0	0	0	0	0	0	0	0	0	0	0	0
msp_0853c	0	0	0	0	0	0	0	0	0	0	0	0	0	0	0	0	0	0	0	0	0	0	0	0	0	0	0	0	0	0	0	0	0	0	0	0	0	0	0	0	0	0	0	0	0	0	0	0	0
msp_0854	0	0	0	1.90235e-05	0	4.81704e-05	0	0	0	0	0	2.36226e-06	0	0	0	0	0	0	0	0	0	0	0	0	0	0	0	0	0	0	0	0	0	0	0	0	0	0	0	0	0	0	0	1.17128e-07	0	0	0	0	0
msp_0855	0	0	0	0	0	0	0	0	1.2711e-07	0	0	0	0	0	0	0	0	1.33407e-07	0	0	0	0	0	0	1.97834e-07	0	0	0	0	0	0	0	0	0	0	0	0	0	0	1.60497e-07	0	0	0	0	0	0	0	0	0
msp_0856	0	0	0	0	0	0	0	0	0	0	0	0	0	3.50437e-07	0	0	0	0	0	0	0	0	0	0	0	0	0	0	0	0	0	0	0	0	0	0	0	0	0	0	0	0	0	0	0	0	0	0	0
msp_0858	0	1.19908e-07	0	0	1.47969e-07	0	0	1.6273e-07	0	0	0	0	0	0	0	4.10477e-06	1.2354e-05	0	0	0	1.89553e-06	0	0	0	1.40559e-06	0	0	0	0	0	0	0	0	0	0	0	4.34059e-06	0	0	0	0	0	8.09832e-08	2.93734e-06	7.34662e-08	0	0	0	0
msp_0859	0	0	0	0	0	2.96684e-07	0	0	0	0	0	0	0	0	0	0	0	0	0	0	0	0	0	0	0	0	0	0	0	0	0	0	0	0	0	0	0	0	0	0	0	0	2.48047e-06	0	0	0	0	0	0
msp_0860	0	0	0	0	0	0	0	0	0	0	0	0	0	0	0	0	1.45501e-07	0	0	0	0	0	0	0	0	0	0	0	0	0	0	0	0	0	0	0	0	0	0	0	0	0	0	0	0	0	0	0	0
msp_0861	0	0	0	0	0	0	0	0	0	0	1.05178e-07	0	0	0	3.42738e-07	0	0	9.86214e-08	0	0	0	0	0	0	0	0	0	5.92222e-07	0	0	0	0	0	0	0	0	0	0	0	0	0	0	0	0	0	0	0	0	0
msp_0863	0	0	0	0	0	0	0	0	0	0	0	0	0	0	0	0	0	0	0	0	0	0	0	0	0	0	0	0	0	0	0	0	0	0	0	0	0	0	0	0	0	0	7.52325e-07	0	0	0	0	0	0
msp_0864	0	0	0	0	0	0	0	0	0	0	0	0	0	0	0	0	0	0	0	0	0	0	0	0	0	0	0	0	0	0	0	0	0	0	0	0	0	0	0	0	0	0	0	0	0	0	0	0	0
msp_0865	0	0	0	0	0	0	0	0	0	0	0	0	0	0	0	0	0	0	0	0	0	0	0	0	0	0	0	0	0	0	0	0	0	0	0	0	0	0	0	0	0	0	0	0	0	0	0	0	0
msp_0867	0	0	0	0	0	4.99232e-07	0	4.3572e-07	0	0	0	0	0	0	0	0	0	0	0	0	0	0	0	0	0	0	0	0	0	0	0	0	0	0	2.34418e-08	0	0	0	0	0	0	0	1.4125e-06	0	1.05805e-07	0	0	0	4.98739e-08
msp_0869	0	0	0	0	0	0	0	0	0	0	0	0	0	0	0	0	0	0	0	0	0	0	0	0	0	0	0	0	0	0	0	0	0	0	0	0	0	0	0	0	0	0	0	0	0	0	0	0	0
msp_0871	0	0	0	0	0	0	0	0	0	0	0	0	1.95553e-07	1.41731e-07	0	5.53553e-08	0	1.40396e-07	0	0	0	0	0	0	0	0	0	0	0	0	0	0	0	0	5.8008e-07	0	0	0	0	0	0	0	0	0	0	0	0	0	7.65578e-07
msp_0872	0	0	0	0	0	4.67089e-06	0	0	0	0	0	0	0	0	0	0	0	0	0	0	0	0	0	0	0	0	0	0	0	0	0	0	0	0	0	0	0	0	0	0	0	0	1.32206e-05	2.55007e-06	0	0	0	0	4.58979e-07
msp_0874	0	0	0	0	0	0	0	8.97311e-08	0	0	2.66377e-06	0	0	3.53798e-07	0	1.73718e-06	0	0	0	0	1.40611e-07	0	0	0	0	0	1.41255e-06	0	4.2622e-07	2.60781e-07	9.84813e-07	8.04643e-08	0	2.1126e-07	7.61362e-07	0	0	0	1.84196e-06	0	0	0	0	3.33881e-07	0	0	0	0	0
msp_0876	0	0	0	0	0	0	0	3.04578e-06	0	0	0	0	0	0	0	0	0	0	0	0	0	0	0	0	3.79956e-07	0	3.44358e-07	0	0	0	0	0	0	0	0	0	0	0	0	0	0	0	3.46048e-07	0	0	0	0	0	3.09594e-07
msp_0878	0	0	0	0	0	0	0	0	0	0	0	0	0	0	0	0	0	0	0	0	0	0	0	0	0	0	0	1.53106e-07	0	0	1.23897e-06	0	0	0	1.10009e-07	0	0	0	0	1.91871e-07	0	0	0	0	0	0	0	0	0
msp_0879	0	0	0	7.40304e-07	0	3.55991e-07	0	2.30533e-07	0	8.07085e-07	0	0	0	1.0249e-07	0	1.8896e-07	0	5.06837e-07	0	1.04395e-07	9.63984e-08	0	0	0	0	0	0	0	2.25983e-07	2.31282e-07	0	0	0	3.73795e-07	0	1.41168e-06	2.02007e-07	0	0	0	0	0	1.70579e-07	0	0	0	0	0	0
msp_0881	0	3.3162e-07	0	0	0	0	0	0	0	0	0	0	0	0	0	0	6.24176e-07	0	4.67315e-06	0	0	0	0	0	0	3.59917e-07	0	0	0	0	0	0	0	0	0	0	0	1.2768e-06	0	0	0	0	0	0	0	0	0	0	9.64306e-07
msp_0883	0	0	0	0	0	0	0	0	0	0	8.6463e-08	0	0	0	0	0	0	0	1.42379e-07	0	0	0	0	0	0	0	0	1.13761e-07	0	0	0	0	0	0	0	0	0	0	0	5.93123e-08	0	0	0	0	0	0	0	1.1957e-07	0
msp_0884	0	0	0	0	1.94475e-07	0	0	0	0	0	0	0	0	0	0	0	0	0	2.28059e-07	0	0	0	0	0	0	0	0	0	0	0	0	0	0	0	0	0	0	0	0	0	0	0	0	0	0	0	0	0	2.8297e-06
msp_0885	0	6.93718e-08	0	0	0	0	0	0	0	0	0	0	0	0	0	0	0	0	0	0	0	0	0	0	0	0	0	0	0	0	0	0	0	0	0	4.68546e-08	0	0	0	0	0	0	0	0	0	0	0	0	0
msp_0886	0	0	0	8.08689e-07	0	0	0	0	0	0	0	0	0	0	0	0	0	0	0	0	0	0	0	0	0	0	0	0	0	0	0	0	0	0	0	0	0	0	0	0	0	0	0	0	0	0	0	0	0
msp_0891	0	0	0	1.5306e-06	0	0	0	0	0	0	0	0	0	0	0	0	0	3.10959e-07	0	0	0	0	0	0	0	0	0	0	0	0	0	0	0	0	0	0	1.56035e-07	0	0	0	0	0	6.50574e-08	2.59475e-06	0	0	0	0	0
msp_0892	0	0	0	0	0	0	0	0	0	0	6.3673e-07	0	0	1.03489e-07	0	0	0	0	0	0	0	0	0	0	0	0	0	0	0	0	0	0	0	0	0	0	0	0	0	0	0	0	0	0	0	0	0	0	0
msp_0893	0	1.76473e-06	0	4.75825e-07	0	0	0	2.80156e-06	1.91321e-07	3.09297e-06	4.87168e-06	1.81901e-07	0	0	0	6.93335e-06	1.14541e-06	3.2934e-06	0	0	1.18089e-06	1.03611e-06	2.55992e-06	1.02834e-05	0	0	1.74935e-06	0	7.04586e-07	0	1.7889e-06	0	0	5.41597e-07	1.261e-07	2.43734e-06	1.53431e-06	7.87212e-07	0	0	0	0	0	9.16345e-07	1.44052e-06	0	0	0	3.04099e-06
msp_0895	0	0	0	0	0	0	0	0	0	0	0	0	0	0	0	0	0	0	0	0	0	0	0	0	0	0	0	0	0	0	0	0	0	0	0	0	0	0	0	0	0	0	0	0	0	0	0	0	0
msp_0897	0	0	0	0	0	0	0	0	0	0	0	0	0	0	0	0	0	0	0	1.97469e-06	0	0	0	0	0	0	0	0	0	2.20109e-07	0	0	0	0	0	0	0	0	0	0	0	1.21529e-07	0	7.56029e-06	0	0	0	0	0
msp_0898	0	1.60883e-07	0	0	0	0	0	3.3823e-07	8.4383e-07	3.94178e-07	0	0	0	3.37606e-07	1.65006e-07	1.40281e-07	0	0	0	8.91644e-08	4.14929e-07	0	5.31534e-07	0	0	0	0	0	3.0643e-07	0	0	1.62699e-07	0	2.15119e-07	0	1.4296e-07	6.88168e-08	8.99969e-08	0	0	0	1.38128e-07	0	5.7289e-08	0	0	0	0	8.33188e-08
msp_0899	0	0	0	0	0	0	0	0	0	0	0	0	0	0	0	0	0	0	0	0	0	0	0	0	0	0	0	0	0	0	0	0	0	0	0	0	0	0	0	0	0	0	0	0	0	0	0	0	0
msp_0900	0	0	0	0	0	0	0	0	0	0	0	0	0	0	0	0	0	0	0	0	0	0	0	0	0	0	0	0	0	0	0	0	0	0	0	0	0	0	0	0	0	0	0	5.95196e-07	1.02408e-07	0	0	0	0
msp_0902	0	0	0	0	4.28293e-07	6.18903e-07	0	0	0	0	0	0	0	0	0	0	0	0	0	0	0	0	0	0	0	0	0	0	0	0	0	0	0	0	0	0	0	0	0	0	0	0	0	0	0	0	0	0	0
msp_0903	0	8.93465e-07	0	9.24086e-07	5.16114e-07	7.56349e-07	0	2.00261e-06	1.07191e-06	2.18241e-07	4.68874e-06	0	0	4.09856e-06	0	1.62698e-06	3.3789e-07	4.99455e-06	0	4.98576e-08	4.51615e-07	2.78372e-06	0	0	1.03692e-07	0	5.65733e-07	0	5.87577e-07	3.17282e-07	0	0	0	3.98766e-06	2.90805e-07	5.39836e-07	2.21581e-07	2.04341e-07	3.12142e-07	0	0	1.12049e-07	0	6.27318e-07	3.7715e-06	0	0	0	1.6133e-07
msp_0904	0	2.59129e-07	0	0	0	0	0	0	0	0	0	0	0	0	0	0	0	0	0	0	0	0	0	0	8.44311e-08	0	3.49246e-07	0	0	0	0	0	0	0	0	0	0	0	0	0	0	0	0	0	0	0	0	0	0
msp_0906	0	0	0	0	0	0	0	0	0	3.39371e-07	0	0	0	1.17864e-07	0	0	4.29873e-08	0	0	0	1.5758e-07	0	3.14064e-07	0	0	0	0	0	0	8.20135e-08	0	0	0	3.71201e-07	0	2.42666e-07	0	2.44555e-07	0	0	0	0	0	3.08694e-07	0	0	0	0	0
msp_0907	0	0	0	0	0	1.04903e-07	0	0	0	0	0	0	0	0	0	0	0	0	0	0	9.26884e-07	0	0	0	0	0	0	0	0	0	0	0	0	0	0	0	6.44242e-07	0	0	0	0	0	0	0	0	0	0	0	0
msp_0908	0	0	0	0	0	0	0	0	0	0	0	0	0	0	9.36663e-08	0	0	0	0	0	0	0	0	0	7.54629e-08	0	1.12979e-07	0	8.92297e-08	7.60611e-08	0	0	0	0	0	0	0	0	0	6.88871e-08	0	0	0	0	0	0	1.01854e-07	0	0
msp_0909	0	0	0	0	0	0	0	0	0	0	0	0	0	0	0	0	0	0	0	0	0	0	0	0	0	0	0	0	0	0	0	0	0	0	0	0	0	0	0	0	0	0	0	0	0	0	0	0	0
msp_0910	1.93972e-07	0	0	0	0	0	0	0	0	0	0	0	0	0	0	0	0	0	0	0	0	1.14653e-07	0	0	0	0	0	0	0	0	1.23537e-06	0	0	0	0	1.94178e-07	0	0	0	0	0	0	0	0	0	0	0	0	0
msp_0911	0	0	0	0	0	4.43061e-06	0	0	0	0	0	0	0	0	0	0	0	0	0	0	0	0	0	0	0	0	0	0	0	0	0	0	0	0	0	0	0	0	9.34241e-08	0	0	0	0	0	0	0	0	0	0
msp_0913	0	0	0	0	0	0	0	0	0	0	0	0	0	0	0	0	0	0	0	0	0	0	0	0	0	0	0	0	0	0	0	0	0	0	0	0	0	0	0	0	0	0	0	0	0	0	0	0	0
msp_0914	0	0	0	0	0	0	0	0	0	0	0	0	0	0	0	0	0	0	0	0	0	0	0	0	0	0	4.39381e-07	0	0	0	0	0	0	0	0	0	0	0	0	0	0	0	0	0	0	0	0	0	0
msp_0916	0	0	0	0	0	0	0	0	0	0	0	0	0	0	0	0	0	0	0	0	0	0	0	0	0	0	0	0	0	0	0	0	0	0	0	0	0	0	0	0	0	0	0	0	0	0	0	0	0
msp_0917	0	0	0	0	0	0	0	2.74158e-06	0	0	1.96952e-06	0	1.51147e-07	0	0	5.60122e-07	0	2.9386e-06	0	0	0	0	0	0	0	0	0	0	1.92304e-07	0	0	0	0	0	0	0	0	0	0	0	0	0	0	0	0	0	0	0	0
msp_0922	0	0	0	0	3.96969e-06	8.47879e-07	0	0	0	0	0	0	0	0	0	0	0	0	0	0	0	0	0	0	0	6.16752e-07	0	0	0	0	0	0	0	0	0	0	1.64243e-07	0	0	0	0	0	1.6452e-07	0	2.07221e-06	0	0	0	0
msp_0925	0	7.28836e-07	0	0	8.18533e-07	0	0	0	0	0	0	1.05602e-07	0	0	0	0	0	0	0	0	0	0	0	0	1.79137e-06	0	0	0	0	0	6.22987e-07	2.37352e-07	0	0	0	0	0	0	1.27877e-07	0	0	0	0	9.26191e-08	0	0	0	0	0
msp_0926	0	0	0	0	0	0	0	0	0	0	0	0	0	0	0	0	0	0	0	0	0	0	0	0	0	0	0	0	0	0	0	0	0	0	0	0	0	0	0	0	0	0	0	0	0	0	0	1.10923e-07	0
msp_0928	0	2.44408e-06	0	0	0	0	0	2.40818e-06	0	0	0	0	0	0	0	0	0	0	0	0	0	0	0	0	0	0	0	0	0	0	0	0	0	0	0	0	0	0	0	0	0	2.93495e-07	0	0	0	0	0	0	0
msp_0929	0	0	0	0	0	0	0	0	0	0	0	1.77107e-07	0	0	0	0	0	0	0	1.93749e-07	0	0	0	0	0	0	0	0	0	0	0	0	0	0	0	0	0	0	0	0	0	0	0	0	0	0	0	0	0
msp_0930	0	1.29584e-07	0	0	0	0	0	2.6846e-07	5.27127e-07	4.73998e-07	1.98692e-07	0	0	0	1.91764e-07	1.16494e-07	0	0	0	1.6382e-07	1.33907e-07	0	3.88981e-07	0	0	0	0	0	4.16115e-07	0	8.02223e-08	0	0	3.83218e-07	9.45557e-08	2.1283e-07	1.92138e-07	2.44957e-08	0	0	0	0	0	2.10775e-07	2.91571e-07	0	0	0	6.80716e-08
msp_0931	0	0	0	2.14222e-07	0	0	0	1.41894e-07	0	0	2.25532e-07	0	0	3.60071e-07	0	2.11486e-07	0	0	0	0	0	0	0	0	0	0	0	0	0	0	0	0	0	0	0	0	0	0	0	0	0	0	1.77144e-07	2.89612e-07	2.11649e-07	0	0	0	0
msp_0932	0	0	0	1.43198e-07	0	0	0	2.7542e-06	0	0	0	0	0	0	0	0	0	0	0	0	0	0	0	0	7.84762e-08	7.67016e-07	3.6725e-06	0	0	0	0	0	0	8.84668e-07	0	0	0	0	0	0	0	0	0	6.83261e-07	0	0	0	0	4.36194e-07
msp_0935	0	0	0	0	0	0	0	0	0	0	0	0	0	0	0	0	0	0	0	0	0	0	0	0	0	0	0	0	0	0	0	0	0	0	0	0	0	0	0	0	0	0	0	0	0	0	0	1.27768e-07	0
msp_0938	0	0	0	0	0	1.01329e-07	0	3.68305e-07	0	0	0	0	0	0	0	0	0	0	0	0	0	0	0	0	0	0	0	0	0	0	0	0	0	0	0	0	0	0	0	0	0	0	0	0	0	0	0	0	0
msp_0939	0	0	0	0	0	0	0	0	0	0	0	0	0	0	0	0	0	0	0	0	0	0	0	0	0	0	0	0	0	0	0	0	0	0	0	0	0	0	0	0	0	0	0	0	0	0	0	0	0
msp_0940	0	0	0	0	0	0	0	0	0	0	0	0	0	0	0	0	0	0	0	0	0	0	0	0	1.77907e-07	0	0	0	0	0	0	0	0	0	0	0	0	0	0	0	0	0	0	0	0	0	0	0	0
msp_0941	0	0	0	0	4.44998e-07	0	0	0	0	0	0	0	0	0	0	0	0	0	0	3.02319e-06	0	0	0	0	0	0	0	0	0	0	0	0	0	0	0	0	0	0	0	0	0	0	0	0	0	0	0	0	0
msp_0942	0	1.1963e-07	0	0	0	0	0	1.50017e-07	0	0	0	0	0	9.87906e-08	0	2.74054e-07	0	0	0	0	0	8.70741e-08	0	0	0	0	0	0	0	0	0	0	0	0	0	0	0	0	0	0	0	0	0	0	0	0	8.81839e-07	0	0
msp_0943	0	6.49151e-08	0	6.89368e-07	0	0	0	0	0	0	0	0	0	1.27808e-06	0	0	0	0	0	0	1.32327e-07	0	0	0	6.16403e-07	0	0	0	2.97818e-07	4.47059e-07	0	0	0	0	0	0	0	7.059e-07	0	0	0	0	0	0	0	0	0	0	8.29577e-07
msp_0944	0	0	0	6.46941e-07	0	0	0	0	0	0	0	0	0	0	0	0	0	0	0	0	0	0	0	0	0	0	0	0	0	0	0	0	0	0	0	0	0	0	0	0	0	0	0	0	0	0	2.49833e-07	0	0
msp_0945	0	0	0	0	0	0	0	1.2748e-07	2.19275e-07	0	0	0	0	0	0	0	0	0	0	0	0	0	0	0	0	0	0	0	2.03516e-07	0	1.62788e-07	0	0	0	0	9.18261e-08	0	0	0	0	0	0	5.39526e-07	3.72637e-07	0	0	0	0	9.6291e-08
msp_0947	0	0	0	0	0	0	0	0	0	2.04533e-06	0	0	0	0	0	0	0	0	0	0	0	0	0	0	1.06185e-06	0	0	0	7.76446e-08	0	0	0	0	0	7.424e-07	7.09135e-07	0	0	0	0	0	0	0	0	0	0	0	0	0
msp_0948	0	0	0	0	0	7.80242e-07	0	0	0	0	0	7.14782e-07	0	0	0	0	2.54562e-06	0	0	0	0	0	0	0	0	0	0	0	0	0	0	0	0	0	0	0	0	0	8.8704e-07	0	0	0	0	0	0	0	0	0	0
msp_0949	0	0	0	0	0	0	0	0	0	0	0	0	0	0	0	0	0	1.3986e-07	0	0	0	0	0	0	0	0	0	0	0	0	0	0	0	0	0	0	0	0	0	2.78511e-07	0	0	0	0	0	0	0	0	0
msp_0950c	0	0	0	0	0	2.20123e-07	0	0	0	0	0	0	0	0	0	0	0	0	0	0	0	0	0	0	0	0	1.40782e-07	0	0	0	0	0	0	0	0	0	0	0	0	0	0	0	0	0	1.30361e-07	0	0	0	0
msp_0951	0	0	0	0	0	0	0	0	0	0	0	0	0	0	0	0	9.91397e-07	0	0	0	0	5.65857e-06	0	0	0	0	0	0	0	0	0	0	0	0	0	0	0	0	0	0	0	0	0	0	0	0	0	0	0
msp_0953	0	0	0	1.71116e-07	0	3.44037e-07	0	7.01658e-07	0	0	0	0	0	0	0	0	0	0	0	0	3.98133e-08	0	0	0	0	0	0	0	0	0	0	0	0	0	0	0	0	0	0	0	0	0	0	0	0	0	0	0	1.17296e-07
msp_0955	0	0	0	0	0	0	0	0	0	0	0	0	0	0	0	0	0	2.83279e-06	0	0	0	0	0	0	0	0	0	0	0	9.20993e-07	0	0	0	0	5.70591e-06	0	0	4.45194e-07	0	0	0	0	0	0	1.40736e-07	0	0	0	0
msp_0957	0	0	0	0	0	0	0	0	0	0	0	0	0	0	0	0	0	0	0	0	0	0	0	0	0	0	1.71712e-07	0	0	0	0	0	0	0	0	0	0	0	0	0	0	0	0	0	0	0	0	0	0
msp_0959	0	0	0	1.37752e-07	9.65979e-08	0	0	0	0	0	0	0	0	0	0	2.46826e-07	0	0	0	0	0	9.56746e-07	0	0	0	0	3.45669e-07	0	1.39581e-07	0	0	0	0	0	0	0	3.97495e-07	0	1.13308e-06	0	0	0	0	7.35269e-07	0	0	0	0	1.34573e-07
msp_0960	0	0	0	0	0	0	0	0	0	0	0	0	0	1.12544e-07	0	0	0	2.62193e-07	0	0	0	0	0	0	0	0	0	0	0	0	0	0	0	0	0	0	0	0	0	0	0	0	0	0	0	0	0	0	0
msp_0961	0	5.57647e-07	0	0	0	0	0	0	0	3.96541e-07	0	0	0	0	0	0	0	0	0	0	0	0	0	0	0	0	0	0	0	2.04444e-07	0	0	0	0	0	0	0	0	0	0	0	0	0	0	0	0	0	0	0
msp_0962	0	0	0	0	0	3.43233e-07	0	0	0	0	0	0	0	0	0	0	0	0	0	0	0	0	0	0	0	0	0	0	0	0	0	0	0	0	0	0	0	6.5838e-06	0	0	0	0	0	0	0	0	0	0	0
msp_0963c	0	0	0	0	7.98481e-08	0	0	0	0	0	0	0	0	0	0	0	0	0	0	0	8.0762e-08	0	0	0	0	0	0	0	0	0	0	0	0	0	0	0	0	0	0	1.18299e-07	0	0	0	0	0	0	2.63942e-07	1.05669e-06	0
msp_0964	0	0	0	0	4.11023e-06	0	0	2.50879e-07	0	0	0	0	0	0	0	0	0	0	0	0	0	0	0	0	0	0	0	0	0	0	0	0	0	0	0	0	0	0	0	0	0	0	0	0	0	0	0	0	0
msp_0965	0	0	0	0	1.31771e-07	0	0	0	0	0	0	0	0	0	0	0	0	0	0	0	0	0	0	0	0	0	0	0	0	0	0	0	0	0	1.8453e-07	0	0	0	0	0	0	0	0	0	0	0	0	0	0
msp_0966	0	0	0	0	0	0	0	0	0	0	0	0	0	0	0	0	0	1.38692e-06	0	0	0	0	0	0	0	0	0	0	0	0	0	0	0	0	0	0	0	0	0	0	0	0	0	0	0	0	0	0	0
msp_0967	0	0	0	0	2.70056e-08	0	0	0	0	0	0	2.89973e-07	0	0	0	0	8.25191e-08	0	0	0	0	0	0	0	0	0	0	0	0	0	0	0	0	0	0	0	0	0	0	2.71306e-07	0	0	0	0	0	0	0	0	0
msp_0968c	0	0	0	0	0	0	0	0	0	0	0	0	0	0	0	0	0	0	0	0	0	0	0	0	0	6.12922e-07	0	0	0	0	0	0	0	0	0	0	0	0	0	0	0	0	0	0	0	0	0	0	0
msp_0969	0	0	0	0	0	0	0	0	0	0	0	0	0	0	0	0	0	0	0	0	0	0	0	0	0	0	0	0	0	0	0	0	0	0	0	0	0	0	0	4.4937e-06	0	0	0	0	0	0	0	0	0
msp_0970	0	0	0	0	0	0	0	1.78324e-07	0	0	0	0	0	0	0	1.53841e-07	2.27701e-08	0	0	0	0	2.84055e-07	0	0	1.48983e-07	0	4.58668e-07	0	0	0	0	0	0	0	0	0	0	0	0	0	0	0	0	1.5262e-07	0	0	0	0	0
msp_0972	0	0	0	0	0	0	0	0	0	0	0	0	0	0	0	0	0	0	0	0	0	0	0	0	0	0	0	0	0	0	0	0	0	0	0	0	0	0	0	0	0	0	0	0	0	0	0	0	0
msp_0974c	0	0	0	0	0	0	0	0	0	0	0	0	0	0	0	0	0	0	0	0	0	0	0	0	0	0	0	0	0	0	0	0	0	0	0	0	0	0	0	0	0	0	0	0	0	0	0	0	0
msp_0976	0	0	0	0	0	0	0	3.82558e-08	0	0	0	0	0	0	0	0	0	0	0	0	0	0	0	0	0	0	0	0	1.82149e-07	0	0	0	0	2.49704e-07	0	0	0	0	0	0	0	0	0	1.42357e-07	0	0	0	0	0
msp_0977	1.40351e-07	0	0	0	0	0	0	0	0	0	0	0	0	0	1.48607e-07	0	0	1.74155e-07	0	0	0	0	0	0	0	0	0	0	0	0	0	0	2.94702e-07	1.4785e-07	0	0	0	0	0	0	0	0	0	0	0	0	0	0	0
msp_0979	0	0	0	0	2.23732e-07	0	0	8.76448e-08	0	3.4255e-07	1.3085e-07	7.90221e-08	1.311e-07	1.38186e-07	0	0	0	0	0	0	0	5.44283e-07	0	0	7.65498e-08	0	1.02754e-07	0	1.56538e-07	0	1.20371e-06	0	0	1.26492e-07	0	0	0	0	0	0	0	0	0	1.49808e-07	0	0	0	0	0
msp_0981	0	0	0	0	0	0	0	0	0	0	0	0	0	0	0	0	0	0	0	0	0	0	0	0	0	0	0	0	0	0	0	0	0	0	0	0	0	0	0	0	0	0	0	0	0	0	0	0	0
msp_0982	0	0	0	0	0	0	0	0	0	0	0	0	0	0	0	0	0	0	0	0	0	0	0	0	0	0	7.13192e-08	0	0	0	0	0	0	0	0	0	0	0	0	0	0	0	0	0	0	0	0	0	0
msp_0983	0	0	0	0	0	0	0	0	0	0	0	0	0	0	0	0	0	0	0	0	0	3.52239e-07	0	0	0	0	0	0	0	0	0	0	0	0	0	0	0	0	1.30564e-06	0	0	0	0	0	0	0	0	0	0
msp_0984	0	0	0	0	0	0	0	0	0	0	0	0	0	0	0	0	0	0	0	0	0	4.61571e-07	0	0	0	0	0	0	0	0	0	0	0	0	0	0	0	0	0	0	0	0	0	0	0	0	0	0	0
msp_0985	0	0	0	0	8.84984e-07	2.64178e-07	0	0	0	0	0	0	0	0	0	0	0	0	0	2.62824e-06	0	0	0	0	0	0	0	0	0	0	0	0	0	0	0	1.46088e-06	0	0	0	0	0	0	5.97461e-06	0	3.5669e-06	0	0	0	0
msp_0986	0	1.16643e-07	0	2.00804e-07	7.30651e-08	0	0	2.30478e-07	3.50387e-07	3.95629e-07	5.20349e-07	6.59294e-08	9.12543e-08	3.13942e-07	6.71096e-07	3.71757e-07	0	1.72857e-07	0	0	8.85907e-08	1.13061e-07	2.00608e-07	0	0	2.59916e-07	0	0	2.04104e-07	1.47794e-06	6.55206e-07	0	0	3.47896e-07	1.81787e-07	1.0125e-07	8.94712e-08	0	2.84919e-07	1.95684e-07	0	0	0	1.98814e-07	1.8473e-07	0	0	9.61492e-08	2.33262e-08
msp_0988	0	0	0	0	0	0	0	0	0	0	0	0	0	0	0	0	0	0	0	0	0	0	0	0	0	0	0	0	0	0	0	0	0	0	0	1.56406e-07	0	0	0	0	0	0	0	0	0	0	0	0	0
msp_0989	0	0	0	0	0	0	0	0	0	0	5.86131e-07	0	0	0	0	0	0	0	0	0	0	0	0	0	0	0	0	0	0	0	0	0	0	0	0	0	0	0	0	0	0	0	0	0	0	0	0	0	0
msp_0990	0	0	0	0	2.13935e-06	0	0	0	0	0	0	0	0	0	0	9.29198e-07	0	0	0	0	0	0	0	0	3.16358e-07	0	0	0	0	0	0	0	0	1.03049e-06	0	0	0	0	0	0	0	0	0	0	0	0	0	0	0
msp_0992	0	0	0	0	0	0	0	0	0	0	0	0	0	0	0	0	0	0	0	0	0	0	0	0	0	0	0	0	0	0	0	0	0	0	0	0	0	0	0	0	0	0	0	0	0	0	0	0	0
msp_0993	0	0	0	0	0	0	0	0	0	0	0	0	0	0	0	0	0	0	0	0	0	0	0	0	0	0	3.06439e-07	0	0	0	0	0	0	0	0	0	0	0	0	0	0	0	1.58016e-06	0	0	0	0	0	0
msp_0995	0	0	0	0	6.60399e-07	0	0	7.08093e-07	0	0	0	0	0	0	0	0	0	0	0	0	0	0	0	0	0	0	0	0	0	0	0	0	0	0	0	0	0	0	0	0	0	0	0	0	0	0	0	0	0
msp_0996	0	0	0	0	0	2.48547e-07	0	0	0	0	0	0	0	0	0	0	0	0	0	0	0	0	0	0	0	0	0	0	0	0	0	0	0	0	0	0	0	0	0	0	0	0	0	0	0	0	0	0	0
msp_0999	0	0	0	0	0	0	0	0	0	0	0	0	0	0	0	0	0	0	0	0	0	0	0	0	0	0	0	0	0	0	0	0	0	0	0	0	0	0	0	3.42041e-07	0	0	0	0	0	0	0	0	0
msp_1001	0	0	0	0	0	0	0	0	0	0	0	0	0	0	0	0	0	0	0	0	0	0	0	0	0	0	0	0	0	0	0	0	0	0	0	0	0	0	0	0	0	0	0	0	0	0	1.78405e-07	0	0
msp_1003	0	0	0	0	0	6.11273e-07	0	0	0	0	0	0	0	0	0	0	0	0	0	0	0	0	0	0	0	0	0	0	0	0	0	0	0	0	0	0	0	0	0	0	0	0	0	9.82404e-06	0	0	0	0	0
msp_1005	0	0	0	0	0	9.29628e-07	0	0	0	0	0	0	0	0	0	0	0	0	0	0	0	0	0	0	3.08225e-07	0	2.87055e-06	0	0	1.00704e-06	0	0	0	0	8.10709e-06	0	0	0	0	0	0	0	0	5.20496e-06	0	0	0	0	0
msp_1006	0	0	0	0	0	0	0	0	0	0	0	0	0	0	1.4705e-07	0	0	0	0	0	0	0	0	0	4.64669e-07	0	0	0	0	0	0	9.78795e-08	0	0	0	0	0	0	0	0	0	0	0	0	0	0	0	0	0
msp_1008	0	0	0	0	0	0	0	0	0	0	0	0	0	0	0	0	0	1.55792e-06	0	0	0	0	0	0	0	0	0	0	0	4.13639e-07	0	0	0	0	0	0	0	0	0	0	0	0	0	0	0	0	0	0	0
msp_1009	2.54992e-07	0	0	0	0	0	0	3.64081e-08	0	0	0	0	0	0	0	0	0	4.47552e-07	0	0	0	0	0	0	0	0	4.18036e-07	0	6.66254e-07	6.82658e-08	0	0	0	0	0	0	0	0	0	0	0	0	0	0	1.04369e-07	0	8.34134e-08	0	0
msp_1011	0	0	0	0	0	0	0	0	0	0	0	0	0	0	0	0	0	0	0	0	0	0	0	0	0	0	0	0	0	0	0	0	0	0	0	0	0	0	0	0	0	0	0	0	0	0	0	0	0
msp_1012	0	0	0	0	0	0	0	0	0	0	0	0	0	0	0	0	0	0	0	0	0	0	0	0	3.49155e-07	0	0	0	0	0	0	0	0	0	0	0	0	0	3.2024e-07	0	0	0	0	0	0	0	0	0	0
msp_1013	0	0	0	0	0	0	0	0	0	0	0	0	0	0	0	0	0	0	0	0	0	0	0	0	0	0	0	0	0	0	0	0	0	0	0	0	0	0	0	0	0	0	0	0	0	0	1.16795e-07	0	0
msp_1014	0	0	0	0	3.40244e-07	0	0	1.29008e-06	0	0	0	0	0	0	0	0	0	0	0	0	0	0	0	0	0	0	0	0	0	0	0	0	0	0	0	0	0	0	0	0	0	0	0	0	0	0	0	0	0
msp_1016	0	0	0	0	0	0	0	0	0	0	0	0	0	0	0	0	0	0	0	0	0	0	0	0	0	0	0	0	0	0	0	0	0	0	0	0	0	0	0	0	0	0	0	0	0	0	0	0	0
msp_1018	0	0	0	0	0	0	0	0	0	0	0	0	0	0	0	0	0	0	0	0	0	0	0	0	0	0	5.80913e-08	0	0	0	0	0	0	0	0	0	0	0	0	0	0	0	0	0	0	0	0	0	0
msp_1019	0	0	0	0	0	0	0	0	0	0	0	0	0	1.52057e-07	5.35839e-08	0	0	0	0	0	0	0	0	0	0	0	0	0	0	0	0	0	0	0	0	0	0	0	0	0	0	0	0	0	0	0	0	0	0
msp_1021	0	0	0	0	0	0	0	2.83443e-07	0	0	5.84563e-07	0	0	2.22514e-07	0	1.6009e-07	0	1.14471e-07	0	0	0	0	0	0	0	3.81399e-07	0	0	6.34013e-07	0	1.77374e-07	0	0	0	9.69251e-07	2.46048e-07	0	0	1.98144e-07	0	0	0	0	3.89202e-07	1.60934e-07	0	0	0	0
msp_1022	0	0	0	0	0	0	0	0	0	0	0	0	0	0	0	0	0	0	0	0	0	0	0	0	0	0	1.61288e-07	0	0	0	0	0	0	0	0	0	0	0	0	0	0	0	0	0	8.81307e-07	0	0	0	0
msp_1025	0	0	0	0	0	0	0	0	0	0	0	0	0	0	0	0	0	0	0	0	0	0	0	0	0	0	0	0	0	0	0	0	0	0	0	0	0	0	0	0	0	0	0	0	0	0	0	0	1.44129e-06
msp_1027	0	0	0	0	0	5.51191e-07	0	0	0	0	0	0	0	0	0	0	0	0	0	0	0	0	0	0	0	0	0	0	0	0	0	0	0	0	0	0	0	0	0	0	0	0	7.89412e-07	0	0	0	0	0	0
msp_1029	0	0	0	0	0	0	0	0	0	0	0	0	0	0	0	0	0	0	0	0	0	0	0	0	0	0	3.96046e-06	0	0	0	0	0	0	0	0	0	0	0	0	0	0	0	0	0	0	0	0	0	0
msp_1031	0	0	0	0	7.64324e-06	6.04289e-06	0	6.75717e-06	0	0	0	2.6078e-06	0	0	0	0	0	0	0	0	0	1.30364e-06	0	0	1.77173e-07	0	0	0	0	0	0	0	0	3.40535e-06	0	0	7.26098e-06	0	0	0	0	0	9.12809e-07	0	0	0	0	0	3.72671e-06
msp_1032	0	1.30096e-07	0	0	1.82362e-07	0	0	1.62302e-07	0	0	0	0	0	0	0	0	0	0	0	0	0	4.42575e-07	0	0	0	0	0	0	0	0	0	0	0	1.56104e-07	5.36507e-07	0	0	0	3.4604e-07	0	0	0	0	1.49882e-07	0	0	0	0	0
msp_1033	0	0	0	0	0	0	0	0	0	0	0	0	0	0	0	0	0	0	0	0	0	0	0	0	0	0	0	0	0	0	9.9352e-07	0	0	0	0	0	0	0	0	0	0	0	0	0	0	0	0	0	0
msp_1034	0	0	0	0	0	0	0	0	0	0	0	0	0	0	0	0	0	0	0	0	0	0	0	0	0	0	0	6.26267e-07	0	0	0	0	0	0	0	0	0	0	0	0	0	0	0	0	0	0	0	0	0
msp_1037	0	0	0	0	0	0	0	0	0	0	0	0	0	0	0	0	0	0	0	0	0	0	0	0	0	0	0	0	0	0	0	0	0	0	0	0	0	0	0	0	0	0	0	0	0	0	0	0	0
msp_1038	0	0	0	0	0	0	0	0	0	0	0	0	0	0	0	0	0	0	0	0	0	0	0	0	0	0	0	0	0	0	1.56146e-07	0	0	0	2.52967e-07	0	0	0	0	0	0	0	0	0	0	0	0	0	0
msp_1039	0	0	0	0	0	0	0	0	0	0	1.06053e-07	0	0	0	0	0	0	0	0	0	0	0	0	0	0	0	0	0	0	0	0	0	0	0	0	0	0	0	0	0	0	0	0	0	0	0	0	0	0
msp_1040c	0	0	0	0	0	0	0	0	0	0	0	0	0	0	0	0	0	0	0	0	0	0	0	0	0	0	0	0	0	0	0	0	0	0	0	0	0	0	0	0	0	0	0	0	0	0	0	0	0
msp_1042	0	0	0	0	0	0	0	0	0	0	0	7.70163e-06	0	0	0	0	0	0	0	0	0	0	0	0	0	1.28479e-05	0	0	0	0	8.31612e-08	0	0	0	0	0	0	0	0	0	0	0	0	0	0	0	0	0	0
msp_1043	0	0	0	4.05773e-06	0	5.89481e-07	0	0	0	0	0	0	0	0	0	0	0	0	0	0	0	0	0	0	0	0	0	0	0	1.97644e-05	0	0	0	0	0	1.45584e-06	0	0	0	0	0	0	0	0	0	0	0	0	0
msp_1047	0	5.81835e-06	0	0	2.24643e-06	2.4339e-07	0	0	0	0	0	0	0	0	0	0	0	0	0	0	0	0	0	0	0	0	0	0	0	0	0	0	0	0	0	0	0	0	0	0	0	0	0	7.23353e-07	0	0	0	0	2.87553e-07
msp_1049	0	0	0	0	0	1.31922e-07	0	0	0	0	0	2.62308e-07	0	0	0	0	7.93869e-07	0	0	0	0	0	0	0	0	0	0	0	0	0	0	0	0	0	0	6.73805e-07	0	0	0	0	0	0	0	0	0	0	0	0	0
msp_1051	0	0	0	0	0	0	0	0	0	0	0	0	0	0	0	0	0	0	0	0	0	0	0	0	1.00044e-07	0	0	0	0	0	0	0	0	0	0	0	0	0	0	0	0	0	0	0	0	0	0	0	0
msp_1053	0	0	0	0	0	0	0	0	0	0	0	0	0	0	0	0	0	0	0	0	0	0	0	0	0	0	0	0	0	0	0	0	0	0	0	0	0	0	0	0	0	0	0	0	0	0	0	0	0
msp_1054	0	0	0	0	0	0	0	0	0	0	0	0	0	0	0	1.34643e-05	0	0	0	0	0	0	0	0	2.68708e-06	0	0	0	0	1.81459e-06	0	0	0	0	0	0	0	0	0	0	0	0	0	0	0	0	0	0	0
msp_1056	0	0	2.64003e-06	0	0	0	0	0	0	0	0	0	0	0	0	0	0	0	0	0	0	0	0	0	0	0	0	0	0	0	0	0	0	0	0	0	0	0	0	0	0	0	0	0	0	0	0	0	0
msp_1057c	0	0	0	0	0	0	0	0	0	0	0	0	0	0	0	0	0	0	0	0	0	0	0	0	0	0	0	0	0	0	0	0	0	0	0	0	0	0	0	0	0	0	0	0	0	0	0	2.85145e-07	0
msp_1060c	0	0	0	0	0	0	0	0	0	0	0	0	0	0	0	0	0	3.98588e-08	0	0	0	0	0	0	4.20023e-07	0	0	0	0	0	0	0	0	0	0	0	0	0	0	0	0	0	3.46336e-07	0	0	0	2.02961e-07	0	0
msp_1061c	0	0	0	0	4.26064e-07	0	0	0	0	0	0	0	0	0	0	0	0	0	0	0	0	0	0	0	0	0	0	0	0	0	0	0	0	0	0	0	0	0	0	0	0	0	0	0	0	0	0	0	0
msp_1062	0	0	0	0	0	0	0	1.69657e-07	0	0	0	0	0	0	9.9459e-07	2.04289e-07	2.25065e-07	0	0	0	8.33984e-07	0	0	0	0	0	0	0	0	0	0	0	0	0	5.24144e-07	0	0	0	0	0	0	0	0	0	0	0	0	0	1.47771e-07
msp_1066	0	1.27915e-05	0	0	0	0	0	0	0	0	0	0	0	0	0	0	0	0	0	0	0	0	0	0	0	0	0	0	0	0	0	0	0	0	0	0	0	0	0	0	0	0	0	0	0	0	0	0	0
msp_1067	0	0	0	0	0	0	0	0	0	0	0	0	0	0	0	0	0	0	0	0	0	0	0	0	0	0	0	0	0	0	0	0	0	0	0	0	0	0	0	0	0	0	0	0	0	0	0	0	0
msp_1068	0	0	0	3.1643e-05	8.87516e-07	0	0	0	0	0	0	0	0	0	0	0	0	0	0	0	0	0	0	0	0	0	0	0	0	0	0	0	0	0	0	0	0	0	0	0	0	0	0	0	0	0	0	0	0
msp_1069	0	0	0	6.24993e-07	0	0	0	0	0	0	0	0	0	0	0	0	0	0	0	0	0	0	0	0	0	0	0	0	0	0	0	0	0	0	0	0	0	0	0	0	0	0	1.06514e-06	0	0	0	0	0	0
msp_1070	0	0	0	0	0	0	0	0	0	0	0	0	0	0	0	0	0	0	0	0	0	0	0	0	0	0	0	0	0	0	0	0	0	0	0	0	0	0	0	0	0	0	0	0	0	0	0	0	0
msp_1071	0	0	0	0	0	0	0	0	0	0	0	0	0	0	0	0	0	0	0	0	1.06408e-06	0	0	0	0	0	0	0	0	0	0	0	0	0	0	0	0	0	0	0	0	0	0	0	3.45509e-07	0	0	0	0
msp_1074	0	0	0	0	5.76892e-06	0	0	0	0	0	0	0	0	0	0	0	0	1.15381e-07	0	6.47944e-07	0	0	0	0	0	0	0	0	0	0	0	0	0	0	0	0	0	0	0	0	0	0	0	0	0	0	0	0	0
msp_1075	0	0	0	0	0	3.19536e-06	0	0	0	0	0	0	0	0	0	0	0	0	0	0	0	0	0	0	0	0	0	0	0	0	0	0	0	0	0	0	0	0	0	0	0	0	0	0	0	0	0	0	0
msp_1076	0	0	2.20421e-07	0	0	0	0	0	0	0	0	0	0	0	0	2.20336e-07	0	0	0	0	0	0	0	0	4.61251e-07	7.34916e-07	0	0	0	0	0	0	0	0	0	0	0	1.27054e-07	0	0	0	0	0	0	0	0	0	0	0
msp_1079	0	0	0	0	0	2.83091e-07	0	0	0	0	0	0	0	0	0	0	0	0	0	0	0	0	0	0	0	0	0	0	0	0	0	0	0	0	0	0	0	0	0	0	0	0	0	0	0	0	0	0	0
msp_1082	0	0	0	0	0	0	0	0	0	0	0	0	0	0	0	0	0	0	0	0	0	0	0	0	0	0	0	0	0	0	0	0	0	0	0	0	0	0	0	0	0	0	0	0	0	0	0	0	0
msp_1086	0	0	0	0	0	0	0	0	0	0	0	0	0	0	0	0	0	0	0	0	0	0	0	0	7.09074e-08	0	0	0	0	0	0	0	0	0	0	0	0	0	0	0	0	0	0	0	0	0	0	0	0
msp_1087	0	0	0	0	1.09569e-07	0	0	0	0	0	0	0	0	0	0	0	0	0	0	0	0	0	0	0	0	0	0	0	0	0	0	0	0	0	0	0	0	0	0	0	0	0	0	0	0	0	0	0	0
msp_1089	1.93974e-07	0	0	0	0	0	0	0	0	0	0	0	0	0	0	0	0	0	0	0	0	0	0	0	0	0	0	5.09028e-08	0	0	2.97758e-07	0	0	0	0	0	0	0	0	0	0	0	0	0	0	0	0	0	0
msp_1090	0	0	0	0	0	0	0	0	0	0	0	0	0	0	0	0	0	0	0	0	0	0	0	0	7.2432e-07	0	0	0	0	0	0	0	0	0	0	0	0	0	0	0	0	0	0	0	0	0	0	0	0
msp_1091	0	0	0	0	0	0	0	0	0	0	0	0	0	0	0	0	0	0	0	0	0	0	0	0	0	0	0	0	0	0	0	0	0	0	0	0	0	0	0	2.47245e-07	0	0	0	0	0	0	0	0	0
msp_1093	0	0	0	0	0	0	0	0	0	0	0	0	0	0	0	0	0	0	0	0	0	0	0	0	0	0	0	0	0	0	0	0	0	0	0	0	0	0	0	0	0	0	0	0	0	0	0	0	0
msp_1094	0	0	0	0	0	0	0	0	0	0	0	0	0	0	0	0	0	0	0	0	0	0	0	0	0	0	0	0	0	0	2.85981e-08	0	0	0	0	0	0	0	0	0	0	0	2.65419e-07	3.23401e-08	0	0	0	0	0
msp_1095	0	0	0	0	0	0	0	0	0	0	0	0	0	0	0	0	0	0	0	0	0	0	0	0	0	0	0	0	0	0	0	0	0	0	0	0	0	0	0	0	0	0	0	2.79775e-06	0	0	0	0	0
msp_1096	0	0	0	0	0	0	0	0	0	0	0	0	0	0	0	0	0	0	0	0	0	0	0	0	0	0	0	0	0	0	0	0	0	0	0	0	0	0	0	0	0	0	0	5.65682e-06	0	0	0	0	0
msp_1097	0	0	0	0	0	0	0	0	0	0	0	0	0	0	0	0	0	3.25566e-07	0	0	0	0	0	0	0	0	0	0	0	0	0	0	0	0	0	0	0	0	0	0	0	0	0	0	0	0	0	0	0
msp_1098	0	0	0	3.68459e-07	0	0	0	0	0	0	0	0	0	0	0	0	0	0	0	0	0	0	0	0	0	0	0	0	0	0	0	0	0	0	0	0	0	0	0	0	0	0	0	7.37575e-08	0	0	0	0	0
msp_1100	0	0	0	0	0	0	0	0	0	0	0	0	0	0	0	0	0	0	0	4.01503e-08	0	0	0	0	0	0	0	0	2.13034e-07	0	0	0	0	0	0	0	0	0	0	0	0	0	0	0	0	0	0	0	0
msp_1101	0	0	0	0	0	0	0	0	0	0	0	0	0	0	0	0	0	0	0	0	0	0	0	0	0	0	0	0	0	0	0	0	0	0	0	0	0	0	0	0	0	0	0	0	0	0	0	0	0
msp_1102	0	0	0	0	0	0	0	0	0	0	0	0	0	0	0	0	0	0	0	0	0	0	0	0	6.06509e-07	0	0	0	0	0	0	0	0	0	0	0	0	0	0	0	0	0	0	0	0	0	0	0	0
msp_1103	0	0	0	0	0	0	0	0	0	0	0	0	0	0	0	0	0	0	0	0	0	0	0	0	0	0	0	0	0	0	0	0	0	0	0	0	0	0	0	0	0	0	5.44097e-08	0	0	0	0	0	0
msp_1104	0	0	0	0	0	0	0	0	0	0	0	0	0	0	0	0	0	0	0	0	0	0	0	0	0	0	0	0	0	0	0	0	0	0	0	0	0	0	0	0	0	0	0	0	0	0	0	0	0
msp_1105	0	0	0	0	0	0	0	0	0	0	0	0	0	0	0	0	0	0	0	0	0	0	0	0	0	0	0	0	0	0	0	0	0	0	0	0	0	0	0	0	0	0	0	0	0	0	0	0	0
msp_1107	0	0	0	0	0	0	0	0	0	0	0	0	0	0	0	0	0	0	0	0	0	0	0	0	0	0	0	0	0	0	0	0	0	0	0	0	0	0	0	0	0	0	0	0	0	0	0	0	0
msp_1109	0	0	0	0	0	0	0	0	0	0	0	0	0	0	0	0	0	0	0	0	0	0	0	0	0	0	0	0	0	0	0	0	0	0	0	0	0	0	0	0	0	0	0	0	0	0	0	0	0
msp_1110	0	0	0	0	0	0	0	0	0	0	0	0	0	0	0	0	0	0	0	0	0	0	0	0	0	0	0	0	0	0	0	0	0	0	0	0	0	0	0	0	0	0	0	0	1.02328e-06	0	0	0	0
msp_1111	0	1.56575e-05	1.41219e-06	0.000359077	1.27579e-06	4.49649e-06	0	9.60644e-07	0	0.000100359	0	1.56733e-06	8.47533e-07	8.831e-05	0	2.56032e-07	8.26315e-07	0	0	0	0	1.78028e-07	0	0	0	9.20305e-05	1.99496e-07	0	0	0	0	0	3.03017e-05	7.42335e-07	0	0	0	7.27151e-06	6.37778e-05	1.28736e-05	0	3.18009e-06	0	0	0	6.01696e-06	2.55222e-07	0	8.91498e-07
msp_1112	0	0	0	0	0	0	0	0	0	0	0	0	0	0	0	0	0	0	0	0	0	0	0	0	0	0	0	0	0	3.40541e-06	0	0	0	0	0	0	0	7.65966e-07	0	0	0	0	0	0	0	0	0	0	0
msp_1114	0	0	0	0	0	0	0	0	0	0	0	0	0	5.73725e-08	0	0	0	0	0	0	0	1.20495e-06	6.36887e-08	0	0	0	0	0	1.00263e-07	0	0	0	9.97324e-08	0	0	0	0	0	0	0	0	8.26991e-08	0	0	6.66442e-08	0	0	0	0
msp_1115	0	0	0	0	0	9.50331e-07	0	0	0	0	0	0	0	0	0	0	0	0	0	0	0	0	0	0	0	0	0	0	0	0	0	0	0	0	0	0	0	0	0	0	0	0	0	1.52859e-07	0	0	0	0	0
msp_1118	0	0	0	0	0	0	0	0	0	0	0	0	0	0	0	0	0	0	0	0	0	0	0	0	0	0	0	0	0	0	0	0	0	0	0	0	0	0	0	0	0	0	0	0	0	0	0	0	0
msp_1120	0	0	0	0	0	0	0	7.20072e-07	0	0	0	0	0	0	0	1.13197e-07	0	0	0	0	0	0	0	0	0	0	0	0	0	0	0	0	0	0	0	0	0	0	0	0	0	0	0	0	0	0	0	0	0
msp_1122	0	0	0	0	0	0	0	0	0	0	0	0	0	0	0	0	0	0	0	0	0	0	0	0	0	0	0	0	0	0	0	0	0	0	0	1.18472e-06	0	0	0	0	0	0	0	0	0	0	0	0	0
msp_1124	0	0	0	0	0	0	0	0	0	0	0	2.76514e-07	0	0	0	0	0	0	0	0	0	0	0	0	0	0	0	0	0	0	0	0	0	0	0	0	0	0	0	0	0	0	0	0	0	0	0	0	0
msp_1125	0	0	0	0	0	0	0	0	0	0	0	0	0	0	0	0	0	0	0	0	0	0	0	0	0	6.09341e-08	0	0	0	0	0	0	0	0	2.32534e-07	0	0	0	0	0	0	0	0	0	0	0	0	0	0
msp_1126	0	0	0	0	2.46559e-07	0	0	0	0	0	0	0	0	0	0	0	0	0	0	0	0	0	0	0	0	0	0	0	0	0	0	0	0	0	0	0	0	0	0	0	0	0	0	0	0	0	0	0	0
msp_1127	0	0	0	0	1.12622e-07	0	0	0	0	0	0	2.87207e-07	0	0	0	0	0	0	0	0	0	1.54744e-07	0	0	0	2.29054e-07	0	0	0	0	0	0	0	0	0	0	0	0	0	0	0	0	0	0	0	0	0	2.77421e-07	0
msp_1128	0	2.04542e-07	0	0	0	0	0	0	0	0	0	0	0	0	0	0	0	0	0	0	0	0	0	0	0	0	0	0	0	0	0	0	0	0	0	0	0	0	0	0	0	0	0	0	0	0	0	0	0
msp_1129	0	0	0	0	0	0	0	0	0	0	0	0	0	0	0	0	0	0	0	0	0	0	0	0	0	0	0	0	0	0	0	0	0	0	0	0	0	0	0	0	0	0	0	0	0	0	0	0	0
msp_1132	0	0	0	0	0	0	0	0	0	0	0	0	0	0	0	0	0	0	0	0	0	0	0	0	1.53185e-07	0	0	0	0	0	0	0	0	0	0	0	0	0	0	0	0	0	0	0	0	0	0	0	0
msp_1135	0	0	0	0	0	2.9739e-08	0	0	0	0	0	0	0	0	0	0	0	0	0	0	0	0	0	0	0	0	0	0	0	0	0	0	0	0	0	0	0	0	0	0	0	0	0	0	0	0	0	0	0
msp_1138	0	0	0	0	0	1.9665e-07	0	0	0	0	0	0	0	0	0	0	0	0	0	0	0	0	0	0	0	0	0	0	0	8.81235e-06	0	0	0	0	0	0	0	0	0	0	0	0	0	0	0	0	0	0	0
msp_1139	0	0	0	0	0	0	0	0	0	0	0	0	0	1.16261e-07	0	0	0	0	0	0	0	0	0	0	0	0	0	0	0	0	0	0	0	0	4.96111e-07	0	0	0	0	0	0	0	0	0	0	0	0	0	0
msp_1141	0	0	0	0	0	0	0	0	0	0	0	0	0	0	0	0	0	0	0	0	0	0	0	0	0	0	0	0	0	0	0	0	0	0	0	0	0	0	0	0	0	0	0	0	0	0	0	0	0
msp_1143	0	0	0	0	0	0	0	1.16794e-07	0	1.09463e-07	5.35424e-08	0	0	0	1.80858e-06	0	0	0	0	0	1.17058e-07	0	0	0	0	0	0	0	0	0	0	0	0	0	0	0	0	1.03883e-07	0	0	0	0	0	1.16209e-07	0	0	0	0	0
msp_1147	0	0	0	0	0	0	0	0	0	0	0	0	0	0	0	0	0	0	0	0	0	0	0	0	0	0	0	0	0	0	0	0	0	0	0	0	0	0	0	0	0	0	0	0	0	0	0	0	0
msp_1150	0	0	0	0	0	0	0	0	0	0	0	0	0	0	0	0	0	0	0	0	0	0	0	0	0	0	0	0	0	0	0	0	0	0	0	0	0	0	0	0	0	0	0	0	6.83026e-07	0	0	0	0
msp_1153	0	0	0	0	0	0	0	0	0	0	0	0	0	0	0	0	0	0	0	0	3.42851e-07	0	0	0	0	0	0	0	0	0	0	4.77432e-07	0	0	0	0	0	0	0	2.61662e-06	0	0	0	0	0	0	0	0	0
msp_1154	0	0	0	0	0	0	0	0	0	0	0	0	0	0	0	0	0	0	0	0	0	0	0	0	0	0	0	0	0	0	0	0	0	0	0	0	0	0	0	0	0	0	0	0	0	0	0	0	0
msp_1155	0	0	0	0	0	0	0	4.19505e-07	0	0	0	0	0	0	2.18619e-07	0	0	0	0	0	1.30523e-07	0	0	0	0	0	0	0	0	0	0	0	0	0	0	0	0	0	4.85759e-07	0	0	0	0	0	0	0	0	0	0
msp_1156	0	0	0	0	0	0	0	0	0	0	0	0	0	0	0	0	0	0	0	0	0	0	0	0	0	0	0	0	0	0	0	0	0	0	0	0	0	0	0	0	0	0	0	0	0	0	0	4.19439e-07	0
msp_1158	0	0	0	0	0	0	0	0	0	0	0	0	0	0	0	0	0	0	0	0	0	0	0	0	0	0	0	0	0	0	0	0	0	0	0	0	0	0	0	1.59698e-07	0	0	0	0	0	0	0	0	0
msp_1160	0	5.2673e-06	0	0	0	0	0	0	0	0	0	0	0	0	0	0	0	0	0	0	0	0	0	0	0	0	0	0	0	0	0	0	0	0	0	0	0	0	0	0	0	0	0	7.52408e-06	0	0	0	0	0
msp_1162	0	0	0	0	0	0	0	0	0	0	0	0	0	0	0	0	0	0	0	0	0	0	0	0	0	0	0	0	0	2.48531e-07	0	0	0	0	0	0	0	0	0	0	0	0	0	0	0	0	0	0	0
msp_1163	0	0	0	0	0	0	0	0	0	0	0	0	0	0	0	0	0	0	0	0	0	0	0	0	0	0	0	0	0	0	0	0	0	0	0	0	0	0	0	0	0	0	0	0	0	0	0	0	0
msp_1166	0	0	0	0	2.95295e-06	0	0	0	0	0	0	0	0	0	0	0	6.26644e-06	0	0	0	5.9067e-07	0	0	0	0	0	0	0	0	0	0	0	0	0	0	0	0	1.09806e-07	0	0	0	0	0	3.07026e-06	0	0	0	0	1.86636e-06
msp_1168	0	0	0	0	0	0	0	0	0	0	0	0	0	0	0	0	0	0	0	0	0	0	0	0	0	0	0	0	0	0	0	0	0	0	0	0	0	0	0	0	0	0	0	0	0	0	0	7.0798e-08	0
msp_1169c	0	0	0	0	0	0	0	0	0	0	0	0	0	0	0	0	0	0	0	0	0	0	0	0	0	0	0	0	0	0	0	0	0	0	0	0	0	0	0	0	0	0	0	0	0	0	0	0	0
msp_1170	0	0	0	0	1.57e-06	0	0	0	0	0	0	0	0	0	0	0	0	0	0	0	0	4.00714e-07	0	0	0	0	0	0	0	0	0	0	0	0	0	0	0	0	0	0	0	0	4.3555e-07	0	0	0	0	0	0
msp_1171	0	0	0	0	0	0	0	0	0	0	0	0	0	0	0	0	0	0	0	0	0	0	0	0	0	0	0	0	0	0	0	0	0	0	0	0	0	0	0	0	0	0	0	0	0	0	0	0	0
msp_1172	0	0	0	0	0	0	0	0	0	0	0	0	0	0	0	0	0	0	0	0	0	0	0	0	0	0	0	0	0	0	0	0	0	0	0	0	0	0	0	0	0	0	0	0	0	0	0	0	0
msp_1173c	0	0	0	0	0	0	0	0	2.30653e-07	0	0	0	0	0	0	0	0	0	0	0	0	0	0	0	0	0	0	0	0	0	0	0	0	0	0	0	0	0	0	0	0	0	0	0	0	0	0	0	0
msp_1175	0	7.21137e-07	0	0	0	1.16865e-07	0	0	0	0	0	0	0	0	0	0	0	0	0	0	0	0	0	0	0	0	0	0	0	0	0	0	0	0	0	0	0	0	0	0	0	0	4.2725e-06	0	0	0	0	0	0
msp_1176	0	0	0	0	0	2.8324e-08	0	0	0	0	0	0	0	0	0	0	0	0	0	0	0	0	0	0	0	0	0	0	0	4.67861e-07	0	0	0	0	0	0	0	0	0	0	0	0	4.83339e-07	0	0	0	0	0	8.31713e-08
msp_1177	0	0	0	0	0	0	0	0	0	0	2.09587e-07	7.42227e-07	0	0	3.72762e-07	2.19969e-07	0	8.15241e-07	0	0	0	0	0	0	2.24454e-07	0	0	0	0	2.39921e-07	0	0	0	2.12144e-07	0	0	0	0	0	0	0	0	3.43358e-07	0	0	0	3.13846e-07	7.06083e-07	0
msp_1179	0	0	0	0	0	0	0	0	0	0	0	0	0	0	0	1.32921e-06	0	0	0	2.75006e-07	0	0	0	0	0	0	0	0	0	0	0	0	0	0	0	2.44808e-06	0	0	0	0	0	0	0	0	0	0	0	0	0
msp_1180	0	0	0	0	0	0	0	0	0	0	0	0	0	0	0	0	0	0	0	0	0	0	0	0	1.58899e-06	0	0	0	0	0	0	0	0	0	0	0	0	0	0	0	0	0	1.68177e-07	0	0	0	0	0	0
msp_1182	0	0	0	0	0	0	0	0	0	0	0	0	0	0	0	0	0	0	0	0	0	0	0	0	0	0	0	0	0	0	0	0	0	0	0	0	0	0	0	0	0	0	0	0	0	0	0	0	0
msp_1184	0	0	0	0	0	0	0	0	0	0	0	0	0	0	0	0	0	0	0	0	0	0	0	0	0	0	0	0	0	0	0	0	0	0	0	0	0	0	0	0	0	0	0	5.92613e-07	0	0	0	0	0
msp_1185	0	0	0	0	0	0	0	0	0	0	0	0	0	0	0	0	0	0	0	0	0	0	0	0	0	0	0	0	0	0	0	0	0	0	0	0	0	0	0	0	0	0	0	0	0	0	0	0	0
msp_1186	0	0	0	0	0	0	0	0	0	0	0	0	0	0	0	0	0	0	0	0	0	0	0	0	0	0	0	0	0	0	0	0	0	0	0	0	0	0	0	0	0	0	0	0	0	0	0	0	0
msp_1187	0	0	0	0	0	0	0	0	0	0	0	0	0	0	0	0	0	0	0	0	0	0	0	0	0	0	0	0	0	0	0	0	0	0	0	0	0	0	0	0	0	0	0	0	0	0	0	0	0
msp_1189	0	0	0	0	0	0	0	0	0	1.29205e-06	0	0	0	0	0	0	0	0	0	0	0	0	0	0	0	0	0	0	0	0	0	0	0	0	0	0	0	0	0	0	0	0	4.89528e-07	0	0	0	0	0	0
msp_1191c	0	0	0	0	0	0	0	0	0	0	0	0	0	0	0	0	0	0	0	0	0	0	0	0	0	0	0	0	0	0	0	0	0	0	0	0	0	0	0	0	0	0	0	0	0	0	0	0	3.75258e-07
msp_1192	0	0	0	0	0	0	0	0	0	0	0	0	0	0	0	0	0	0	0	0	0	0	0	0	6.12437e-06	0	0	0	0	0	0	0	0	0	0	0	0	0	0	0	0	0	0	1.68141e-07	0	0	0	0	0
msp_1196	0	0	0	0	0	0	0	0	0	0	0	0	3.53375e-07	0	0	0	0	0	0	0	0	0	0	0	0	0	0	0	0	0	0	0	0	0	0	0	0	0	0	0	0	0	0	0	0	0	0	0	0
msp_1198	0	0	0	0	0	0	0	0	0	0	0	0	0	0	0	0	0	0	0	0	0	0	0	0	0	0	0	0	0	0	0	0	0	0	0	0	0	0	0	0	0	0	0	0	0	0	0	0	0
msp_1200	0	0	0	0	0	0	0	0	0	0	0	0	0	0	0	0	0	0	0	0	0	0	0	0	0	0	0	0	0	0	0	0	0	0	0	0	0	0	0	0	0	0	0	0	0	0	1.21113e-06	0	0
msp_1201	0	0	0	8.73809e-07	0	0	0	0	0	0	0	0	0	0	0	0	0	0	0	0	0	0	0	0	0	0	0	0	0	1.53699e-06	0	0	0	0	0	0	2.9507e-06	0	0	0	0	0	0	0	0	0	0	0	0
msp_1202	0	0	0	0	0	0	0	0	0	0	0	0	0	0	0	0	0	0	0	0	0	0	0	6.63999e-08	0	0	0	0	0	0	0	0	0	0	0	0	0	0	0	0	0	0	0	0	0	0	0	0	0
msp_1204	0	0	0	0	0	0	0	0	0	0	0	1.50096e-05	0	0	0	0	0	0	0	0	0	0	0	0	0	0	0	0	0	0	0	0	0	0	0	0	0	0	0	0	0	0	0	0	0	0	0	0	0
msp_1205	0	3.72666e-07	0	0	0	0	0	0	0	0	0	1.80318e-05	0	0	0	0	0	0	0	0	0	0	0	0	0	0	3.61161e-06	0	0	2.89017e-05	0	0	0	0	0	0	0	0	0	9.78093e-08	0	0	0	0	0	0	0	0	0
msp_1206	0	0	0	0	0	0	0	0	0	0	0	0	0	0	0	0	0	0	0	0	0	0	0	0	0	0	0	0	0	0	0	0	0	0	0	0	0	0	0	0	0	0	0	0	0	0	0	0	0
msp_1208	0	0	0	0	0	0	0	0	0	0	0	0	0	0	0	0	0	0	0	0	0	0	0	0	0	0	0	0	0	0	0	0	0	0	0	0	0	0	0	2.09076e-07	0	0	0	0	0	0	0	0	0
msp_1210	0	0	0	0	0	0	0	0	0	0	0	0	0	0	0	0	0	0	0	0	0	0	0	0	0	0	0	0	0	0	0	0	0	0	0	4.6702e-06	0	0	0	0	0	0	0	0	0	0	0	0	0
msp_1211	0	0	0	0	0	0	0	0	0	0	0	0	0	0	0	0	0	0	0	0	0	0	0	0	0	0	0	0	0	0	0	0	0	0	0	0	0	0	0	0	0	0	0	0	0	0	0	0	0
msp_1214	0	0	0	0	0	0	0	0	0	0	0	0	0	0	0	0	0	0	0	0	0	0	0	0	0	0	0	0	0	0	0	0	0	0	0	0	0	0	0	0	0	0	0	0	0	0	0	0	0
msp_1217	0	0	0	0	0	0	0	0	0	0	0	0	0	0	0	0	0	0	0	0	0	0	0	0	0	0	0	0	0	0	0	0	0	0	0	0	0	0	0	0	0	0	0	0	0	0	0	0	0
msp_1218	0	0	0	0	0	0	0	0	0	0	0	0	0	0	0	0	0	0	0	0	0	0	0	0	0	0	0	0	0	0	0	0	0	0	0	0	0	0	0	0	0	0	0	0	0	0	0	0	0
msp_1219	0	0	0	0	0	0	0	0	0	0	0	0	0	0	0	0	0	0	1.93628e-07	0	0	0	0	0	0	0	0	0	0	0	0	1.36114e-07	0	0	0	0	0	0	0	0	0	0	0	0	0	0	0	0	0
msp_1220	0	0	0	0	0	0	0	0	0	0	0	0	0	0	0	0	0	0	0	0	0	0	0	0	8.88479e-08	0	0	0	0	0	0	0	0	0	0	0	0	0	0	0	0	0	0	0	0	0	0	0	0
msp_1222	0	0	0	0	0	0	0	0	0	0	0	0	0	0	0	0	0	0	0	0	0	0	0	0	0	0	0	0	0	2.03575e-07	0	0	0	0	0	0	0	0	0	0	0	0	0	0	0	0	0	0	0
msp_1225	0	0	0	0	0	0	0	0	0	0	0	0	0	0	0	0	0	0	0	0	0	0	0	0	0	0	0	0	0	0	0	0	0	0	0	9.82183e-06	0	2.21267e-07	0	0	0	0	0	0	0	0	0	0	0
msp_1226	0	0	0	0	0	0	0	0	0	0	0	0	0	0	0	0	0	0	0	0	0	0	0	0	0	0	0	0	0	0	0	0	0	0	0	0	0	0	0	0	0	0	0	0	0	0	0	0	0
msp_1230	0	0	0	0	0	0	0	0	0	0	0	0	0	0	0	0	0	0	0	0	0	0	0	0	0	0	0	0	0	0	0	0	0	0	0	0	0	0	0	0	0	0	0	0	0	0	0	0	0
msp_1231	0	4.91743e-06	0	0	0	6.47041e-07	0	0	0	0	0	0	0	0	0	0	0	0	0	0	0	0	0	0	0	0	0	0	0	0	0	0	0	0	0	0	0	0	0	0	0	0	0	0	0	0	0	0	0
msp_1232	0	0	0	0	0	0	0	0	0	0	0	0	0	0	0	0	0	0	0	0	0	0	0	0	0	0	0	0	0	0	0	0	0	0	0	0	0	0	0	0	0	0	0	0	0	0	0	0	0
msp_1235	0	0	0	1.82716e-07	0	0	0	0	0	9.46395e-07	0	0	0	0	0	0	0	0	0	7.69952e-08	0	0	0	0	0	0	0	0	0	0	0	0	0	0	0	0	0	0	0	0	0	0	0	0	0	0	0	0	0
msp_1236	0	0	0	0	0	0	0	1.20668e-07	0	0	0	0	0	1.01097e-07	0	8.52999e-08	0	0	0	0	0	0	8.34683e-08	0	0	0	0	0	0	0	0	0	0	2.18294e-07	0	0	9.9784e-08	0	0	0	0	0	0	0	0	0	0	0	0
msp_1237	0	0	0	0	0	1.14859e-07	0	0	0	0	0	3.97554e-07	0	0	4.39858e-07	0	0	0	0	0	0	0	0	0	0	0	0	1.60863e-07	0	0	0	0	0	0	0	0	0	0	0	0	0	0	0	0	0	0	0	0	0
msp_1240	0	0	0	0	0	0	0	0	0	0	0	0	0	0	0	0	0	0	0	0	0	0	0	0	0	0	0	0	0	0	0	0	0	0	0	0	0	0	0	0	0	0	0	0	0	0	0	0	0
msp_1242	0	0	0	0	0	0	0	0	0	0	0	0	0	0	0	0	0	0	0	0	0	0	0	0	0	0	0	0	0	0	0	0	0	0	0	0	0	0	0	0	0	0	0	0	0	0	0	0	0
msp_1243	0	1.8911e-06	0	0	0	0	0	0	0	0	0	0	0	0	0	0	0	0	0	0	0	0	0	0	0	0	3.89934e-05	0	0	0	0	0	0	0	0	0	0	0	0	0	0	0	0	1.80041e-06	2.4073e-06	0	0	0	0
msp_1244	0	1.83415e-07	0	0	3.96021e-07	0	0	9.1184e-07	1.95474e-06	0	4.78545e-06	0	0	9.86709e-07	7.28887e-06	2.50987e-06	5.66899e-07	1.33083e-06	0	2.81969e-07	0	2.40313e-06	3.27562e-07	4.52957e-07	4.73474e-06	1.50741e-07	7.83365e-06	0	5.15417e-06	1.2799e-06	2.22776e-06	2.55338e-07	0	2.33484e-06	6.54906e-07	3.12802e-07	1.3867e-06	0	4.14524e-06	8.51145e-07	0	0	2.16416e-06	1.54947e-06	5.81596e-07	0	1.47564e-06	0	7.05e-08
msp_1245	0	0	0	0	0	0	0	0	0	0	0	0	1.15916e-07	0	0	0	0	0	0	0	0	0	0	0	0	0	0	0	0	0	0	0	0	0	0	0	0	0	0	0	0	0	0	0	0	0	0	0	0
msp_1246	0	6.09459e-06	0	0	0	0	0	4.75968e-06	0	0	0	8.69624e-08	0	0	0	0	0	0	0	0	0	0	0	0	0	0	0	0	0	0	0	0	0	0	0	0	0	0	0	0	0	0	0	0	0	0	0	0	0
msp_1247	0	0	0	0	0	0	0	0	0	0	0	0	0	0	0	0	0	0	0	0	0	0	0	0	0	0	0	0	0	0	0	0	0	0	0	0	0	0	0	0	0	0	0	0	0	0	0	0	0
msp_1248	0	0	0	0	0	0	0	0	0	0	0	0	0	0	0	0	0	0	0	0	0	0	0	0	0	0	0	0	0	0	0	0	0	0	0	0	0	0	0	0	0	0	0	0	0	0	0	0	0
msp_1250	0	0	0	0	0	0	0	0	0	0	0	0	0	0	0	0	0	0	0	0	0	0	0	0	0	0	0	0	0	0	0	0	0	0	0	0	0	0	0	0	0	0	0	0	0	0	0	0	0
msp_1251	0	0	0	0	0	0	0	0	0	0	0	1.11694e-07	0	0	0	0	0	0	0	0	0	0	0	0	0	0	0	0	0	0	0	0	0	0	0	0	0	0	0	0	0	0	0	0	0	0	0	0	0
msp_1252	0	0	0	0	0	0	0	0	0	0	0	0	0	0	0	0	0	0	0	0	0	0	0	0	0	0	0	0	0	0	0	0	0	0	1.90265e-06	1.05071e-06	0	0	0	0	0	0	0	0	0	0	0	0	0
msp_1253	0	0	0	0	0	0	0	0	0	0	0	0	0	0	0	0	0	0	0	0	0	0	0	0	0	0	0	0	0	0	0	0	0	0	0	0	0	0	0	0	0	0	1.81472e-06	0	0	0	0	0	0
msp_1256	0	1.33197e-06	0	0	0	0	0	0	0	0	2.44162e-07	0	0	0	0	0	0	0	0	0	0	0	0	0	0	0	1.96174e-07	0	0	0	0	0	0	0	0	0	0	0	3.93699e-07	0	0	0	0	0	0	0	0	0	0
msp_1257	0	0	0	0	0	0	0	0	0	0	0	0	0	0	0	0	0	0	0	0	0	0	0	0	0	0	0	0	0	0	0	0	0	0	0	0	0	0	0	0	0	0	0	0	0	0	0	0	0
msp_1258	0	0	0	0	0	0	0	0	0	0	0	0	0	0	0	0	0	0	0	0	1.14615e-06	0	0	0	0	0	0	0	0	0	0	0	0	0	0	0	0	0	0	0	0	0	0	0	0	0	0	0	0
msp_1260	0	3.35052e-07	0	0	0	0	0	0	0	0	0	0	0	0	0	0	0	0	0	0	0	0	0	0	0	0	0	0	0	0	0	0	0	0	0	0	0	0	0	0	0	0	0	1.59068e-07	0	0	0	0	0
msp_1261	0	0	0	0	0	0	0	0	0	0	0	0	0	0	0	0	0	0	0	0	0	0	0	0	0	0	0	0	0	0	0	0	0	0	0	0	0	0	0	0	0	0	0	0	0	0	0	0	0
msp_1262	0	0	0	0	0	0	0	0	0	0	0	0	0	0	0	0	0	0	0	0	0	0	0	0	0	0	0	0	0	0	0	0	0	0	0	0	0	0	0	0	0	0	0	0	0	0	0	0	0
msp_1263c	0	0	0	0	0	0	0	0	0	0	0	0	0	0	0	0	0	0	0	0	0	0	0	0	0	0	0	0	0	0	0	0	0	0	0	0	0	2.72769e-06	0	0	0	0	0	0	0	0	0	0	0
msp_1264c	1.72898e-06	0	0	0	0	0	0	0	0	0	0	0	2.13863e-07	0	0	0	0	0	1.67362e-07	0	0	0	0	0	0	0	0	0	0	2.86673e-07	0	0	0	0	0	0	0	0	0	1.0649e-06	0	0	0	0	0	7.58867e-07	0	0	0
msp_1265	1.81577e-06	0	0	0	0	0	0	0	0	0	0	0	0	0	0	0	0	0	6.84883e-07	0	0	2.79326e-07	0	0	0	2.64973e-07	0	1.51555e-07	0	0	0	0	6.7402e-07	0	0	0	0	0	0	0	0	0	0	0	2.13627e-07	0	0	0	0
msp_1266	0	0	0	0	0	0	0	0	0	0	0	0	0	0	0	0	0	0	0	0	0	0	0	0	0	0	0	0	0	0	0	0	0	0	0	0	0	0	0	0	0	0	0	0	0	0	0	0	0
msp_1267	0	0	0	0	0	0	0	0	0	0	0	0	0	0	0	0	0	0	0	0	0	0	0	0	0	0	0	0	0	0	0	0	0	0	0	0	0	0	0	0	0	0	0	0	0	0	0	0	0
msp_1268	0	0	0	0	0	0	0	0	0	0	0	0	0	0	0	0	0	0	3.35746e-08	0	0	0	0	0	0	0	0	0	0	0	0	0	0	0	0	0	0	0	0	0	0	0	0	0	0	0	0	0	0
msp_1269	0	0	0	0	0	0	0	0	0	0	0	0	0	0	0	0	0	0	0	0	0	0	0	0	0	0	0	0	0	0	0	0	0	0	3.18462e-07	0	0	0	0	0	0	0	0	0	0	0	0	0	0
msp_1270	0	0	0	0	0	0	0	1.12816e-07	0	0	1.1333e-07	1.03996e-07	0	0	0	0	0	0	0	0	0	2.40744e-07	0	0	0	0	9.90749e-08	0	0	2.00965e-07	7.34974e-08	0	0	0	3.11935e-07	0	0	0	6.28595e-07	0	0	0	8.93697e-08	1.1044e-07	0	0	5.91577e-07	0	0
msp_1271	0	0	0	0	0	0	0	0	0	0	0	0	0	0	0	0	0	0	0	0	0	0	0	0	0	0	0	0	0	0	0	0	0	0	0	0	0	0	0	0	0	0	0	2.82953e-06	0	0	0	0	0
msp_1273	0	0	0	0	0	0	0	0	0	0	0	0	0	0	0	0	0	0	0	0	0	0	0	0	0	0	0	0	0	0	0	0	0	0	0	0	0	0	0	0	0	0	0	0	0	0	0	0	0
msp_1274	0	0	0	0	0	0	0	0	0	0	0	0	0	0	0	0	0	0	0	0	0	0	0	0	0	0	0	0	0	0	0	0	0	0	0	0	0	0	0	0	0	0	0	0	0	0	0	0	0
msp_1275	0	0	0	0	0	0	0	0	0	0	0	0	0	2.25034e-07	0	0	0	0	0	0	0	0	0	0	0	0	0	0	0	0	0	0	0	0	0	0	0	0	0	0	0	0	0	0	0	0	0	0	0
msp_1276	0	0	0	0	0	0	0	0	0	0	0	0	0	0	0	0	0	0	0	0	0	3.29251e-07	0	0	0	0	0	0	0	0	0	0	0	0	0	0	0	0	0	5.55121e-07	0	0	0	0	0	0	0	0	0
msp_1279	0	0	0	0	0	0	0	0	0	1.0268e-07	0	0	9.90376e-08	0	8.18363e-08	0	0	0	1.41503e-07	0	0	0	0	0	0	0	0	3.74357e-07	2.35809e-07	0	0	0	1.65456e-07	0	0	0	0	0	0	0	0	0	0	0	1.0265e-07	0	0	5.33205e-07	0
msp_1280	0	0	0	0	0	0	0	0	0	0	0	0	0	0	0	0	0	0	0	0	0	0	0	0	0	0	0	0	0	0	0	0	0	0	0	0	0	0	0	0	0	0	0	0	0	0	0	0	0
msp_1281	0	0	0	0	0	4.67365e-06	0	0	0	0	0	0	0	0	0	0	0	0	0	0	0	0	0	0	0	0	0	0	0	0	0	0	0	0	0	0	0	0	0	0	0	0	0	0	0	0	0	0	0
msp_1282	0	0	0	0	0	0	0	0	0	0	0	0	0	0	0	0	0	0	0	0	0	0	0	0	0	0	0	0	0	0	0	0	0	0	0	0	0	0	0	0	0	0	0	0	0	0	0	0	0
msp_1283	0	0	0	0	0	0	0	0	0	0	0	0	0	0	0	0	0	0	0	0	0	0	0	0	0	0	0	0	0	0	0	0	0	0	0	0	0	0	0	0	0	0	0	0	0	0	0	0	0
msp_1285	0	0	0	0	0	0	0	0	0	0	0	0	0	0	0	0	0	0	0	0	0	0	0	0	0	0	0	0	0	0	0	0	0	0	0	0	0	0	0	0	0	0	0	0	0	0	0	0	0
msp_1286	0	0	0	0	0	0	0	0	0	0	0	0	0	0	0	0	0	0	0	0	0	0	0	0	0	0	0	0	0	0	0	0	0	0	0	0	0	0	0	0	0	0	0	0	0	0	0	0	0
msp_1287	0	0	0	0	0	0	0	0	0	6.58789e-08	1.52794e-07	0	0	0	8.05281e-08	0	0	0	1.84041e-07	0	0	6.54953e-08	4.8107e-07	0	2.68934e-08	9.62026e-08	0	1.31773e-07	0	0	2.8619e-07	1.99053e-07	2.94517e-07	0	0	0	0	2.57003e-07	0	1.68431e-07	0	0	0	8.74001e-07	0	1.91572e-07	0	0	2.49483e-07
msp_1288	0	0	0	0	0	0	0	0	0	0	0	0	0	0	0	0	0	0	0	0	0	0	0	0	0	0	0	0	0	0	0	0	0	0	0	0	0	0	0	0	0	0	0	0	0	0	0	0	0
msp_1290	0	0	0	0	0	0	0	0	0	0	0	7.86994e-08	0	0	0	0	0	0	0	0	0	0	0	0	0	0	0	0	0	6.59854e-07	0	0	0	0	0	0	0	0	0	0	0	0	0	0	0	0	0	0	1.12986e-07
msp_1291	0	0	0	0	0	0	0	0	0	0	4.61357e-07	0	0	0	0	4.08067e-07	0	0	0	0	0	2.82069e-07	0	0	0	0	0	0	2.53032e-07	0	0	0	0	0	0	0	0	0	0	0	0	0	0	0	0	0	0	0	0
msp_1292	0	0	0	0	0	0	0	0	0	0	0	0	0	0	0	0	0	0	0	0	0	0	0	0	0	0	0	0	0	0	0	0	0	0	0	0	0	0	0	0	0	0	0	0	0	0	0	0	0
msp_1293	0	2.2854e-07	0	0	0	0	0	2.77676e-07	0	0	0	0	0	0	0	0	0	0	0	0	0	0	0	0	2.49758e-07	0	1.85922e-07	0	0	0	0	0	0	0	0	0	0	0	3.76924e-07	2.68232e-07	0	0	0	0	0	0	0	0	0
msp_1299	0	0	0	0	0	0	0	0	0	0	0	0	0	0	0	0	0	0	0	0	0	0	0	0	0	0	0	0	0	0	0	0	0	0	0	0	0	0	0	0	0	0	0	0	0	0	9.68869e-07	0	0
msp_1302	0	5.65793e-08	0	0	0	0	0	3.26292e-07	7.35256e-07	0	0	0	0	0	0	2.41127e-07	0	9.83772e-08	0	0	0	0	0	0	0	0	0	0	9.24912e-07	0	0	0	0	4.84572e-07	5.38918e-08	1.62786e-07	0	1.51784e-07	0	0	0	0	0	4.32571e-07	0	0	0	0	9.82703e-08
msp_1303	0	0	0	0	0	0	0	0	0	0	0	0	0	0	0	0	0	0	0	0	0	0	0	0	0	0	0	0	0	0	0	0	0	0	0	0	0	0	0	0	0	0	6.26257e-07	0	0	0	0	0	0
msp_1306c	0	0	0	0	0	0	0	0	0	0	0	0	0	0	0	0	0	0	0	0	0	0	0	0	0	0	0	0	0	0	0	0	0	0	0	0	0	0	0	0	0	0	0	0	0	0	0	0	0
msp_1307	0	0	0	0	0	0	0	0	0	0	0	0	0	0	0	0	0	0	0	0	0	0	0	0	0	0	0	0	0	0	0	0	0	0	0	0	0	0	0	0	0	0	0	0	0	0	0	0	0
msp_1308	0	0	0	0	0	0	0	0	0	0	0	0	0	0	0	0	0	0	0	0	0	0	0	0	0	0	0	0	0	0	0	0	0	0	0	0	0	0	0	0	0	0	0	0	0	0	0	0	0
msp_1311	0	0	0	0	0	0	0	0	0	0	0	0	0	0	0	0	0	0	0	0	0	0	0	0	6.07947e-08	0	3.50187e-08	0	8.4488e-08	0	0	0	0	0	0	0	0	0	0	0	0	0	0	1.58727e-08	0	0	0	0	0
msp_1312	0	0	0	0	0	0	0	0	0	0	0	0	0	0	0	0	0	0	0	0	0	0	0	0	0	5.36699e-08	0	0	0	0	0	0	0	0	0	0	0	0	0	0	0	0	0	0	0	0	0	0	0
msp_1313	0	0	0	0	0	0	0	0	0	0	0	0	0	0	0	0	0	0	0	0	0	0	0	0	0	0	0	0	0	0	0	0	0	0	0	0	0	0	0	0	0	0	0	0	0	0	0	0	0
msp_1314	0	0	0	0	0	0	0	0	0	0	0	0	0	0	0	0	0	0	0	0	0	0	0	0	0	0	0	0	0	0	0	0	0	0	0	0	0	0	0	0	0	0	0	0	0	0	0	0	0
msp_1315	0	0	0	0	0	0	0	0	0	0	0	0	0	0	0	0	0	0	0	0	0	0	0	0	0	0	0	0	0	0	0	0	0	1.43017e-07	0	0	0	0	0	0	0	0	0	0	0	0	0	0	0
msp_1318	0	0	0	0	0	0	0	0	0	0	0	0	0	0	0	0	0	0	0	0	0	0	0	0	0	0	0	0	0	0	0	0	0	0	0	0	0	0	0	0	0	0	0	0	0	0	0	0	0
msp_1319	0	0	0	0	0	0	0	0	0	0	0	0	0	0	0	0	0	0	0	0	0	0	0	0	2.90361e-05	0	0	0	0	0	0	0	0	0	0	0	0	0	0	0	0	0	0	0	0	0	0	0	0
msp_1320c	0	0	0	0	0	0	0	0	0	0	0	0	0	0	0	0	0	0	0	0	0	0	0	0	0	0	0	0	0	0	0	0	0	0	0	0	0	0	0	0	0	0	0	0	0	0	0	0	0
msp_1322	0	0	0	1.09869e-07	0	0	0	0	0	0	0	0	0	0	0	0	0	0	0	0	0	0	0	0	0	0	0	0	0	0	0	0	0	0	0	0	0	0	0	0	0	0	0	0	0	0	0	0	0
msp_1323	0	0	0	0	0	0	0	4.78666e-07	3.98692e-07	0	5.23026e-08	0	0	0	0	0	0	0	0	0	0	0	6.03046e-07	0	0	0	0	0	0	0	0	0	0	0	0	0	0	0	0	0	0	1.47814e-07	0	0	0	0	0	0	0
msp_1324	0	0	0	3.05862e-07	0	0	0	0	0	0	0	1.05551e-06	0	0	0	0	0	0	0	0	0	0	0	0	0	0	0	0	0	0	0	0	0	0	0	0	0	0	0	0	0	0	0	0	0	0	0	0	0
msp_1325	0	0	0	0	0	0	0	0	0	0	0	0	0	0	0	0	0	0	0	0	0	0	0	0	0	0	0	0	0	0	0	0	0	0	0	0	0	0	0	0	0	0	0	0	0	0	0	0	5.10088e-07
msp_1328	0	0	0	0	0	0	0	0	0	0	0	0	0	0	0	0	0	0	0	0	0	0	0	0	0	0	0	0	0	0	0	0	0	0	0	0	0	0	0	0	0	0	0	0	0	0	0	0	5.75649e-07
msp_1329	0	0	0	0	0	0	0	0	0	0	0	0	0	0	0	0	0	0	2.68307e-06	0	0	0	0	0	0	0	0	0	0	0	0	0	0	0	0	0	0	0	0	0	0	0	0	0	0	0	0	0	0
msp_1331	0	0	0	0	0	0	0	0	0	0	0	2.8179e-07	0	0	0	0	0	0	0	0	0	0	0	0	0	0	0	0	0	0	0	0	0	0	0	0	0	0	0	0	0	0	0	0	0	0	0	0	0
msp_1332	0	0	0	0	0	0	0	0	0	0	0	0	0	0	0	0	0	0	0	0	0	0	0	0	1.61691e-07	0	0	0	0	0	0	0	0	0	0	0	0	0	0	0	0	0	0	0	0	0	0	0	0
msp_1333	0	0	0	0	0	0	0	0	0	0	0	0	0	0	0	0	0	0	0	0	0	0	0	0	0	0	0	0	0	2.06694e-05	0	0	0	0	0	0	0	0	0	0	0	0	0	0	0	0	0	0	0
msp_1336	0	0	0	0	0	0	0	0	0	0	0	0	0	0	0	0	0	0	0	0	0	0	0	0	0	0	0	0	0	0	0	0	0	0	0	0	0	0	0	0	0	0	0	0	0	0	0	2.93489e-07	0
msp_1339	0	0	0	0	0	0	0	0	0	0	0	0	0	0	0	0	0	0	0	0	0	0	0	0	0	0	4.18567e-07	0	0	0	0	0	0	1.37613e-07	0	0	0	0	0	0	0	0	0	0	0	0	0	6.78496e-07	0
msp_1340	0	0	0	0	0	0	0	0	0	0	0	0	0	0	0	0	0	0	0	0	0	0	0	0	0	0	0	0	0	0	0	0	0	0	0	0	0	0	0	0	0	0	0	0	0	0	0	0	0
msp_1341	0	0	0	0	0	0	0	0	0	0	0	0	0	0	0	0	0	0	0	0	0	0	0	0	0	0	0	0	0	0	0	0	0	0	0	0	0	0	0	0	0	0	0	0	0	0	0	0	0
msp_1342	0	0	0	0	0	0	0	0	0	0	0	0	0	8.13894e-08	0	5.20734e-07	0	0	0	0	2.8068e-07	0	0	0	0	0	0	0	0	0	0	0	0	0	0	1.71232e-07	0	0	8.58136e-07	0	0	0	0	0	0	0	0	0	0
msp_1343	0	0	0	1.21268e-07	0	0	0	0	0	0	0	0	0	0	0	0	0	0	0	0	0	0	0	0	0	0	0	0	0	0	0	0	0	0	0	0	0	0	0	0	0	0	6.63576e-08	0	0	0	0	0	0
msp_1346c	0	4.79657e-07	0	0	0	0	0	0	0	0	0	0	0	0	0	0	0	0	0	0	0	0	0	0	0	0	0	0	0	0	0	0	0	0	0	0	0	0	0	0	0	0	0	0	0	0	0	0	0
msp_1347c	0	0	0	0	0	0	0	0	0	0	5.52474e-07	0	0	0	0	0	0	0	0	0	0	2.74944e-07	0	0	2.89548e-07	0	0	0	0	0	0	0	0	0	0	0	0	0	0	0	0	0	0	0	0	0	0	0	0
msp_1348	0	0	0	0	0	0	0	0	0	0	0	0	0	0	0	0	0	0	0	0	0	0	0	0	0	0	0	0	0	0	0	0	0	0	0	0	0	0	0	0	0	0	0	0	0	0	0	0	0
msp_1349	3.87722e-08	1.344e-07	0	0	0	0	0	0	1.2901e-07	1.14941e-07	0	0	0	0	0	0	0	2.78007e-07	0	0	0	0	4.83336e-08	0	0	0	0	0	0	0	1.93629e-07	0	1.99621e-07	1.56624e-07	0	9.42349e-08	0	0	0	2.60939e-07	0	0	0	9.98562e-08	0	0	0	0	0
msp_1354	0	0	0	0	0	8.001e-08	0	0	0	0	0	0	0	0	0	0	0	0	0	0	0	0	0	0	0	0	0	0	0	0	0	0	0	0	0	0	0	0	0	0	0	0	0	0	0	0	0	0	0
msp_1356	0	0	0	0	0	0	0	0	0	0	0	0	0	0	0	0	0	0	0	0	0	0	0	0	0	0	0	0	0	0	0	0	0	0	0	0	0	0	0	0	0	0	0	0	0	0	2.1359e-07	0	0
msp_1359	0	0	0	0	0	0	0	0	0	0	0	0	0	0	0	0	3.19537e-06	0	0	0	0	0	0	0	0	0	0	0	0	0	0	0	0	0	0	0	0	0	0	0	0	0	0	0	0	0	0	0	0
msp_1360	0	0	0	0	0	0	0	0	0	0	0	0	0	0	0	0	0	0	0	0	0	0	0	0	0	0	0	0	0	0	0	0	0	0	0	0	0	0	0	0	0	0	0	0	0	0	0	0	0
msp_1361	0	0	0	0	0	0	0	0	0	0	0	0	0	0	0	0	0	0	0	0	0	0	0	0	0	0	0	0	0	0	0	0	0	0	0	0	0	0	0	0	0	0	0	0	0	0	0	2.04782e-07	0
msp_1368	0	0	0	0	0	0	0	0	0	0	0	0	0	0	0	0	0	0	0	0	0	0	0	0	0	0	0	0	0	0	0	0	0	0	0	0	0	0	0	0	0	0	9.45937e-07	0	0	0	0	0	0
msp_1369	0	0	0	0	0	0	0	0	0	0	0	0	0	0	0	0	0	0	0	0	0	0	0	0	0	0	0	0	0	0	0	0	0	0	0	0	0	0	0	0	0	0	0	0	0	0	0	0	0
msp_1372	0	0	0	0	0	0	0	0	0	1.3637e-07	0	0	0	0	0	0	0	0	0	0	0	0	0	0	0	0	0	0	0	0	0	0	0	0	0	0	0	0	0	0	0	0	0	0	0	0	0	0	0
msp_1373	0	0	0	0	0	0	0	0	0	0	0	0	0	0	0	0	0	0	0	0	0	0	0	0	0	0	0	0	0	0	0	0	0	0	0	1.70679e-06	0	0	0	0	0	0	0	0	0	0	0	0	0
msp_1376	0	0	0	0	0	0	0	0	0	0	0	2.74142e-07	0	0	0	0	0	0	0	0	0	0	0	0	0	0	0	0	0	0	0	0	0	0	0	0	0	0	0	0	0	0	0	1.05049e-06	0	0	0	0	0
msp_1379	0	0	0	0	0	6.19368e-07	0	0	0	0	0	0	0	0	0	0	0	0	0	0	0	0	0	0	0	0	0	0	0	0	0	0	0	0	0	0	0	0	0	0	0	0	0	0	0	0	0	0	0
msp_1381	0	0	0	0	0	0	0	0	0	0	0	0	0	0	0	0	0	1.01716e-07	0	0	0	0	0	0	0	0	0	0	0	0	0	0	0	0	0	0	0	0	0	0	0	0	0	0	0	0	0	0	0
msp_1382	0	0	0	0	0	0	0	0	0	0	0	4.10668e-07	0	0	0	0	0	0	0	0	0	0	0	0	0	0	0	0	0	0	0	0	0	0	0	0	0	0	0	0	0	0	0	0	0	0	0	0	0
msp_1384	0	0	0	0	0	0	0	0	0	0	0	0	0	0	0	0	0	0	0	0	0	0	0	0	0	0	0	0	0	0	0	0	0	0	0	0	0	0	0	0	0	0	0	0	0	0	0	0	0
msp_1385	0	0	0	0	0	9.81492e-08	0	1.38199e-07	0	0	0	0	0	0	0	2.91774e-07	0	0	0	0	0	0	0	0	0	0	0	0	0	0	0	0	0	0	0	0	0	0	0	0	0	0	0	0	0	0	0	0	0
msp_1386	0	7.07616e-07	0	0	0	0	0	0	0	0	0	0	0	0	0	0	0	0	0	0	0	0	0	0	0	0	0	0	0	0	0	0	0	0	0	0	0	0	0	0	0	0	0	0	0	0	0	0	0
msp_1389	0	0	0	0	0	8.96841e-08	0	0	0	0	0	0	0	0	0	0	0	1.3634e-07	0	0	0	0	0	0	0	0	0	0	2.12508e-07	0	0	0	0	0	0	0	0	0	0	7.5647e-07	0	8.42474e-08	0	1.97389e-07	1.02053e-07	0	0	0	0
msp_1393	0	0	0	0	0	0	0	0	0	0	0	0	0	1.52473e-07	0	0	0	0	0	0	0	0	0	0	0	0	0	0	0	0	0	0	0	0	0	0	0	0	0	0	0	0	0	0	0	0	0	0	0
msp_1394	0	0	0	0	0	0	0	0	0	0	0	0	0	0	0	0	0	0	0	0	0	0	0	0	0	0	0	0	0	0	0	0	0	0	0	0	0	0	0	0	0	0	0	0	0	0	0	0	0
msp_1398	0	0	0	0	0	0	0	0	0	0	0	0	0	0	0	0	0	0	0	0	0	0	0	0	0	0	0	0	0	0	0	0	0	0	0	0	0	0	0	0	0	0	0	0	3.06044e-05	0	0	0	0
msp_1401c	0	0	0	0	0	0	0	0	0	0	0	0	0	0	0	0	0	0	0	0	0	0	0	0	0	0	0	0	0	0	0	0	0	0	0	0	0	0	0	8.1876e-07	0	0	0	0	0	0	0	0	0
msp_1402	0	0	0	0	0	0	0	0	0	0	0	0	0	0	0	0	0	0	0	0	0	0	0	0	0	2.4682e-07	0	0	0	0	0	0	0	0	0	0	0	0	0	0	0	0	0	0	0	0	0	0	0
msp_1403	0	0	0	0	0	0	0	0	0	0	0	0	0	0	0	0	0	0	0	0	0	0	0	0	0	0	0	0	0	0	0	0	0	0	0	0	0	0	0	0	0	0	0	0	0	0	0	0	0
msp_1404	0	0	0	0	0	0	0	0	0	0	0	0	1.00344e-07	0	0	0	0	0	0	0	0	0	0	0	0	0	0	0	0	0	0	0	0	0	0	0	0	0	0	0	0	0	0	0	0	0	0	0	0
msp_1408	0	0	0	0	0	0	0	0	0	0	0	0	0	0	0	0	0	0	0	0	0	0	0	0	0	0	0	0	0	0	0	0	0	0	0	0	0	0	0	0	0	0	0	0	0	0	0	0	0
msp_1412	0	0	0	0	0	0	0	0	0	0	0	0	0	0	0	0	0	0	0	0	0	0	0	0	0	0	0	4.91025e-08	0	0	0	0	2.09982e-07	0	0	0	0	0	0	3.29562e-07	0	0	0	0	0	0	0	2.08081e-07	0
msp_1413	0	0	0	0	0	0	0	0	0	0	0	0	0	0	0	0	0	0	0	0	0	0	0	0	0	0	0	0	0	0	0	0	0	0	0	0	0	0	0	0	0	0	0	0	0	0	0	0	0
msp_1414	0	0	0	0	0	0	0	0	0	0	0	0	0	0	0	0	0	0	0	0	0	0	0	0	0	0	0	0	0	0	0	0	0	0	0	0	0	0	0	0	0	0	0	0	0	0	0	0	0
msp_1416	0	0	0	0	0	6.00745e-07	0	0	0	0	0	0	0	0	0	0	0	0	0	0	0	0	0	0	0	0	0	0	0	0	0	0	0	0	0	0	0	0	0	0	0	0	0	0	0	0	0	0	0
msp_1417	0	0	0	0	0	0	0	0	0	0	0	0	0	0	0	0	0	0	0	0	0	0	0	0	0	0	0	0	0	0	0	0	0	0	0	0	0	0	0	0	0	0	0	0	0	0	0	0	0
msp_1418c	0	0	0	0	0	0	0	0	0	0	0	0	0	0	0	0	0	0	0	0	0	0	0	0	0	0	0	0	0	0	0	0	0	0	0	0	0	0	0	0	0	0	0	0	0	0	0	0	2.29925e-06
msp_1419	0	0	0	0	0	0	0	0	0	0	0	0	0	0	0	0	0	0	0	0	0	0	0	0	0	0	0	0	0	0	0	0	0	0	0	0	0	0	0	0	0	0	0	0	0	0	0	0	0
msp_1422	0	0	0	0	0	0	0	0	0	0	0	0	0	0	0	0	0	0	0	0	0	0	0	0	0	0	0	0	0	0	0	0	0	0	0	0	0	0	0	0	0	0	0	1.16107e-07	0	0	0	0	0
msp_1424	0	0	0	0	0	0	0	0	0	0	0	0	0	0	0	0	0	0	0	0	0	0	0	0	0	0	0	0	0	0	0	0	0	0	0	0	0	0	0	0	0	0	0	0	0	0	0	0	0
msp_1425	0	0	0	0	0	6.18078e-07	0	0	0	0	0	0	0	0	0	0	0	0	0	0	0	0	0	0	0	0	0	0	0	0	0	0	0	0	0	0	0	0	0	0	0	0	0	0	0	0	0	0	0
msp_1426	0	0	0	0	0	0	0	0	0	0	0	0	0	0	0	0	0	0	0	0	0	0	0	0	0	0	0	0	0	0	0	0	0	0	0	0	0	0	0	0	0	0	0	0	0	0	0	0	0
msp_1428	0	0	0	0	0	0	0	8.13084e-08	0	0	0	0	0	0	0	0	0	0	0	0	0	0	0	0	0	0	0	0	0	0	0	0	0	0	0	0	0	0	0	0	0	0	0	0	0	0	0	0	0
msp_1429	0	0	0	0	0	0	0	0	0	0	0	0	0	0	0	0	0	0	0	0	0	0	0	0	0	0	0	0	0	0	0	0	0	0	0	0	0	0	0	0	0	0	0	0	0	0	0	0	0
msp_1431	0	0	0	0	0	0	0	0	0	0	0	0	0	0	0	0	0	0	0	0	0	0	0	0	0	0	0	0	0	0	0	0	0	0	0	0	0	0	0	0	0	0	0	0	0	0	0	0	0
msp_1432	0	0	0	0	0	0	0	0	0	0	0	0	0	0	0	0	0	0	0	0	0	0	0	0	0	3.81534e-07	0	0	0	0	0	0	0	0	0	0	0	0	0	0	0	0	0	0	0	0	0	0	0
msp_1436	0	0	0	0	0	0	0	0	0	0	0	0	0	0	0	0	0	0	0	0	0	0	0	0	0	0	0	0	0	0	0	0	1.04097e-06	0	0	0	0	0	0	0	0	0	0	0	0	0	0	0	0
msp_1440	0	0	0	0	2.60678e-07	0	0	0	0	0	0	0	0	0	0	0	0	0	0	0	0	0	0	0	0	0	0	0	0	0	0	0	0	0	0	0	0	0	0	0	0	0	0	0	0	0	0	0	0
msp_1441c	0	0	0	0	0	0	0	0	0	0	0	0	0	0	0	0	0	0	0	0	0	0	0	0	0	2.70548e-07	0	0	0	0	0	0	0	0	0	0	0	0	0	0	0	0	0	0	0	0	0	0	2.43901e-07
msp_1442	0	0	0	0	0	0	0	0	0	0	0	0	0	0	0	0	0	0	0	0	0	0	0	0	2.21508e-07	0	0	0	0	2.33945e-07	0	0	0	0	0	0	0	0	0	0	0	0	0	0	0	0	0	0	0
msp_1444	0	0	0	0	0	0	0	0	0	0	0	1.8637e-07	0	0	0	0	0	1.85957e-07	0	0	0	0	0	0	1.56583e-07	0	0	0	0	9.72658e-07	0	0	0	0	0	0	0	0	0	0	0	0	0	0	0	0	0	0	0
msp_1447	0	0	0	0	0	0	0	0	0	0	0	0	0	0	0	0	0	0	0	0	0	0	0	0	0	0	0	0	0	0	0	0	0	0	0	0	0	0	0	0	0	0	0	0	0	0	0	0	0
msp_1448	0	0	0	0	0	1.32947e-06	0	0	0	0	0	0	0	0	0	0	0	0	0	0	0	0	0	0	0	0	0	0	0	0	0	0	0	0	0	0	0	0	0	0	0	0	0	0	0	0	0	0	0
msp_1449	0	0	0	0	0	0	0	0	0	0	0	0	0	0	0	0	0	0	0	0	0	0	0	0	0	0	0	0	0	0	0	0	0	0	0	0	0	0	0	0	0	0	0	5.42427e-07	0	0	0	0	0
msp_1452	0	0	0	0	0	1.54468e-07	0	0	0	0	0	0	0	0	0	0	0	0	0	0	0	0	0	0	0	0	0	0	0	0	0	0	0	0	0	0	0	0	0	0	0	0	0	0	0	0	0	0	0
msp_1453	0	0	0	0	0	0	0	0	0	0	0	0	0	0	0	0	0	0	0	0	0	0	0	0	0	0	0	0	0	0	0	0	0	0	0	0	0	0	0	0	0	0	0	0	0	0	0	0	0
msp_1454	0	0	0	0	0	0	0	0	0	0	0	0	0	0	0	0	0	0	0	0	0	0	0	0	0	0	0	0	0	0	0	0	0	0	0	0	0	0	0	0	0	0	0	0	0	0	0	0	0
msp_1455	0	0	0	0	0	0	0	0	0	0	0	0	0	0	0	0	0	0	0	0	0	0	0	0	0	0	0	0	0	0	0	0	0	0	0	0	0	0	0	0	0	0	0	0	0	0	0	0	0
msp_1456c	0	0	0	0	0	0	0	0	0	0	0	0	0	0	0	0	0	0	0	0	0	0	0	0	0	0	0	0	0	0	0	0	0	0	0	0	0	0	0	0	0	0	0	0	0	0	0	0	0
msp_1457	0	0	0	0	0	0	0	0	0	0	0	0	0	0	0	0	0	0	0	0	0	0	0	0	0	0	0	0	0	0	0	0	0	0	0	0	0	0	0	0	0	0	0	0	0	0	0	2.10083e-06	0
msp_1460	0	0	0	0	0	0	0	0	0	0	0	0	0	0	0	0	0	0	0	0	0	0	0	0	0	0	0	0	0	0	0	0	0	0	0	0	0	0	0	0	0	0	0	0	0	0	0	0	0
msp_1461	0	0	0	0	0	0	0	0	0	0	0	0	0	0	0	0	0	0	0	0	0	0	0	0	0	0	0	0	0	0	0	0	0	0	0	0	0	0	0	0	0	0	0	0	0	0	0	0	0
msp_1462	0	0	0	0	0	0	0	0	0	0	0	0	0	0	0	0	0	0	0	0	0	0	0	0	1.45045e-07	0	0	0	0	0	0	0	0	0	0	0	0	0	0	0	0	0	0	0	0	0	0	0	0
msp_1464	0	0	0	0	0	0	0	0	0	0	0	0	0	0	0	0	0	0	0	0	0	0	0	0	0	0	0	0	0	0	0	0	0	0	0	0	0	0	0	0	0	0	0	0	0	0	0	0	0
msp_1465	0	1.96774e-07	0	0	0	0	0	0	0	0	0	0	0	0	0	0	0	0	0	0	0	0	0	0	0	0	0	0	0	0	0	0	0	0	0	0	0	0	0	0	0	0	0	0	0	0	0	0	0
msp_1467	0	0	0	0	0	0	0	0	0	0	0	0	0	0	0	0	0	0	0	0	0	0	0	0	0	0	0	0	0	0	0	0	0	0	0	0	0	0	0	0	0	0	0	0	0	0	0	0	0
msp_1468	0	0	0	0	0	1.10539e-06	0	0	0	0	0	0	0	0	0	0	0	0	0	0	0	0	0	0	0	0	0	0	0	0	0	0	0	0	0	0	0	0	0	0	0	0	0	0	0	0	0	0	0
msp_1469	0	0	0	0	0	0	0	1.74714e-07	0	0	0	0	0	0	0	0	0	0	0	0	0	0	0	0	0	0	0	0	0	0	0	0	0	0	0	0	0	0	0	0	0	0	0	0	0	0	0	0	0
msp_1473c	0	0	0	0	0	0	0	0	0	0	0	0	0	0	0	0	2.67585e-07	0	0	0	0	0	0	0	0	0	0	0	3.09366e-07	0	0	0	0	0	0	2.59318e-07	0	0	0	0	0	0	0	0	0	0	0	0	0
msp_1474	0	3.94806e-05	0	0	0	0.000106672	0	0	0	0	0	0	0	0	0	0	0	0	0	0	0	0	0	0	0	0	0	0	0	0	0	0	0	0	0	0	0	0	0	0	0	0	0	0	0	0	0	0	2.63492e-05
msp_1477	0	0	0	0	0	0	0	0	0	0	0	0	0	0	6.59106e-07	0	0	0	0	0	0	5.35063e-07	0	0	0	0	0	0	0	0	6.95754e-07	0	0	0	0	0	0	0	0	0	0	0	0	0	0	0	0	0	0
msp_1479	0	0	0	0	0	0	0	0	0	0	0	0	0	0	0	0	0	0	0	0	0	0	0	0	0	0	0	0	0	0	0	0	0	0	0	0	0	0	0	0	0	0	0	0	0	0	0	0	0
msp_1481	0	0	0	0	0	1.98181e-07	0	0	0	0	0	0	0	0	0	0	0	0	0	0	0	0	0	0	0	0	0	0	0	0	0	0	0	0	0	0	0	0	0	0	0	0	0	0	0	0	0	0	0
msp_1483	0	0	0	0	0	0	0	0	0	0	0	0	0	0	0	0	0	0	0	0	0	0	0	0	0	0	0	0	0	0	0	0	0	0	0	0	0	0	0	0	0	0	0	0	0	0	0	0	0
msp_1485	0	0	0	0	0	0	0	0	0	0	0	1.41918e-07	0	0	0	0	0	0	0	0	0	0	0	0	0	0	0	0	0	0	0	0	0	0	0	0	0	0	0	0	0	0	0	0	0	0	0	0	0
msp_1486	0	0	0	0	0	0	0	0	0	0	0	0	0	0	0	0	0	0	0	0	0	0	0	0	0	0	0	0	0	0	0	0	0	0	0	0	0	0	0	0	0	0	0	0	0	0	1.29235e-07	0	0
msp_1492	0	0	0	0	0	1.70294e-07	0	0	0	0	0	0	0	1.6903e-07	0	0	0	0	0	0	0	0	0	0	4.35905e-07	0	0	0	0	1.45488e-07	0	0	0	1.69614e-07	0	1.88297e-07	0	0	0	0	0	0	0	0	0	0	0	0	0
msp_1494c	0	0	0	0	0	0	0	0	0	0	0	0	0	0	0	0	0	0	0	0	0	0	0	0	0	0	0	0	0	0	0	0	0	0	0	0	0	0	0	0	0	0	0	0	0	0	0	0	0
msp_1495	0	0	0	0	0	0	0	0	0	0	0	0	0	0	0	0	0	0	0	0	0	0	0	0	0	0	0	0	0	0	0	0	0	0	0	0	0	0	0	0	0	0	0	0	0	0	0	0	0
msp_1496	0	0	0	0	0	0	0	0	0	0	0	0	0	0	0	0	0	0	0	0	0	0	0	0	0	0	0	0	0	0	0	0	0	0	0	0	0	0	0	0	0	0	6.01208e-07	0	0	0	0	0	0
msp_1498	0	0	0	0	0	0	0	0	0	0	0	0	0	0	0	0	0	0	0	0	0	0	0	0	0	0	0	0	0	0	0	0	0	0	0	0	0	0	0	0	0	0	0	0	0	0	0	0	0
msp_1500	0	0	0	0	0	9.59154e-07	0	0	0	0	0	0	0	0	0	0	0	0	0	0	0	0	0	0	0	0	0	0	0	0	0	0	0	0	0	0	0	0	0	0	0	0	0	0	0	0	0	0	0
msp_1502	0	0	0	0	0	0	0	0	0	0	0	0	0	0	0	0	0	0	0	0	0	0	0	0	0	0	0	0	0	0	0	0	0	0	0	0	0	0	0	0	0	0	0	0	0	0	0	0	0
msp_1505	0	0	0	0	0	0	0	0	0	0	0	0	0	0	0	0	0	0	0	0	0	0	0	0	0	0	0	0	0	0	0	0	0	0	0	0	0	0	0	0	0	0	0	0	0	0	0	0	0
msp_1509	0	0	0	0	0	0	0	0	0	0	0	0	0	0	0	0	0	0	0	0	0	0	0	0	0	0	0	0	0	0	0	0	0	0	0	0	0	0	0	0	0	0	0	0	3.9651e-07	0	0	0	0
msp_1511c	0	0	0	0	1.35419e-06	0	0	0	0	0	0	0	0	0	0	0	0	0	0	0	0	0	0	0	0	0	0	0	0	0	0	0	0	0	0	0	0	0	0	0	0	0	0	0	0	0	0	0	0
msp_1514	0	0	0	0	0	3.76225e-07	0	0	0	0	0	0	0	0	0	0	0	0	0	0	0	0	0	0	0	0	0	0	0	0	0	0	0	0	0	0	0	0	0	0	0	0	0	0	0	0	0	0	0
msp_1516	0	0	0	0	0	0	0	0	0	0	0	0	0	0	0	0	0	0	0	0	0	0	0	0	0	0	0	0	0	0	0	0	0	0	0	0	0	0	0	0	0	0	0	0	0	0	0	0	0
msp_1520	0	0	0	0	0	0	0	0	0	0	0	0	0	0	0	0	0	0	0	0	0	0	0	0	0	0	0	0	0	0	0	0	0	0	0	0	0	0	0	0	0	0	0	0	0	0	0	0	0
msp_1522	0	0	0	0	0	0	0	0	0	0	0	0	0	0	0	0	0	0	0	0	0	0	0	0	0	0	0	0	0	0	0	0	0	0	0	0	0	0	0	0	0	0	0	0	0	0	0	0	0
msp_1526	0	0	0	0	0	0	0	0	0	0	0	0	0	0	0	0	0	0	0	0	0	0	0	0	0	0	0	0	0	0	0	0	0	0	0	0	0	0	0	0	0	0	0	0	0	0	0	0	0
msp_1527	0	0	0	0	0	0	0	0	0	0	0	0	0	0	0	0	0	0	0	0	0	0	0	0	0	0	0	0	0	0	0	0	0	0	0	0	0	0	0	0	0	0	0	0	0	0	0	0	0
msp_1528	0	0	0	0	0	0	0	0	0	0	0	0	0	0	0	0	0	0	0	0	0	0	0	0	0	0	0	0	0	0	0	0	0	0	0	0	0	0	0	1.48754e-07	0	0	0	0	0	0	0	0	0
msp_1530c	0	0	0	0	0	0	0	0	0	0	0	0	0	0	0	0	0	0	0	0	3.54403e-05	0	0	0	0	0	0	0	0	2.25226e-07	0	0	0	0	0	0	0	0	0	0	0	0	0	0	0	0	0	0	0
msp_1531c	0	0	0	0	0	0	0	0	0	0	0	0	0	0	0	0	0	0	0	0	0	3.13199e-07	0	0	0	0	5.79074e-06	0	0	0	9.65784e-08	0	0	0	0	0	0	0	0	0	0	0	0	0	0	0	0	0	0
msp_1533	0	0	0	0	0	0	0	0	5.52895e-07	0	0	0	0	0	0	0	0	0	0	0	0	0	0	0	0	0	0	0	0	0	0	0	0	0	0	2.2646e-07	0	0	0	0	0	0	0	0	0	0	0	0	0
msp_1535	0	1.24821e-07	0	0	0	0	0	0	0	0	0	0	0	0	0	0	0	0	0	0	0	0	0	0	0	0	0	0	0	0	0	0	0	0	0	0	0	0	0	0	0	0	0	0	0	0	0	0	0
msp_1536	0	0	0	0	0	0	0	0	0	0	0	0	0	0	0	0	0	0	0	0	0	0	0	0	0	0	0	0	0	0	0	0	0	0	0	0	0	0	0	0	0	0	0	0	0	0	0	0	0
msp_1540	0	0	0	0	0	0	0	0	0	0	0	0	0	0	0	0	0	0	0	0	0	0	0	0	0	0	0	0	0	0	0	0	0	0	0	0	0	0	0	0	0	0	0	0	0	0	0	0	0
msp_1541	0	0	0	0	0	0	0	0	0	0	0	0	0	0	0	0	0	0	0	0	0	0	0	0	0	0	0	0	0	0	0	0	0	0	0	0	0	0	0	0	0	0	0	0	0	0	0	1.1551e-07	0
msp_1543	0	0	0	0	0	0	0	0	0	0	0	0	0	0	0	0	0	0	0	0	0	0	0	0	0	0	0	0	0	0	0	0	0	0	0	0	0	0	0	0	0	0	0	0	0	0	0	0	1.48501e-06
msp_1550	0	0	0	0	0	2.03123e-06	0	0	0	0	0	0	0	0	0	0	0	0	0	0	0	0	0	0	2.40752e-06	0	0	0	0	0	0	0	0	0	0	0	0	0	0	0	0	0	0	0	0	0	5.83472e-06	0	0
msp_1551	0	0	0	0	0	0	0	0	0	0	0	0	0	0	0	0	0	0	0	0	0	0	0	0	0	0	0	0	0	0	0	0	0	0	0	0	0	0	0	0	0	0	3.99878e-07	0	0	0	0	0	0
msp_1553	0	0	0	0	0	0	0	0	0	0	0	0	0	0	0	0	0	0	0	0	0	0	0	0	0	0	0	0	0	0	0	0	0	0	0	0	0	0	0	0	0	0	0	0	0	0	0	0	0
msp_1555c	0	0	0	0	0	0	0	0	0	0	0	0	0	0	0	0	0	0	0	0	0	0	0	0	0	0	0	0	0	0	0	0	0	0	0	0	0	0	0	0	0	0	0	0	0	0	0	0	0
msp_1556	0	0	0	0	0	0	0	0	0	0	1.04327e-07	0	0	0	0	0	0	0	0	0	0	0	0	0	0	0	0	0	0	0	6.22978e-08	0	0	0	0	0	0	0	0	5.10385e-08	0	0	0	0	0	0	0	0	0
msp_1558	0	0	0	0	0	0	0	0	0	0	0	0	0	0	1.55215e-07	0	0	0	0	0	0	0	0	0	0	0	0	0	0	0	0	0	0	0	0	0	0	0	0	0	0	0	0	0	0	0	0	0	0
msp_1564	0	0	0	0	0	0	0	0	0	0	0	0	0	0	0	0	0	0	0	0	0	0	0	0	0	0	0	0	0	0	0	0	0	0	0	0	0	0	0	0	0	0	1.44293e-07	0	0	0	0	0	0
msp_1568	0	2.04212e-06	0	0	1.66875e-07	0	0	1.31254e-06	0	0	0	0	0	0	0	0	6.98916e-06	0	0	0	0	0	4.92391e-06	0	0	0	0	0	0	0	0	0	0	0	0	0	0	9.06912e-07	0	0	0	0	0	0	0	0	0	0	0
msp_1570	0	0	0	0	0	0	0	0	0	0	0	0	8.29289e-06	0	0	0	0	0	0	0	0	0	0	0	0	0	0	0	0	0	0	0	0	0	0	0	0	0	0	0	0	0	0	0	0	0	0	0	0
msp_1575	0	0	0	0	0	0	0	0	0	0	0	0	0	0	0	0	0	0	0	0	0	0	0	0	0	0	0	0	0	0	0	0	0	0	0	0	0	0	0	0	0	0	0	0	0	0	0	0	0
msp_1579c	0	0	0	0	0	0	0	2.49396e-07	0	0	2.62251e-07	0	0	0	0	0	0	0	0	0	0	0	0	0	0	0	4.5165e-07	0	0	0	0	0	0	0	0	0	0	0	0	0	0	0	0	0	0	0	0	0	0
msp_1583	0	0	0	0	0	0	0	0	0	0	0	0	0	0	0	0	0	0	0	0	0	0	0	0	0	0	0	0	0	0	0	0	0	0	0	0	0	0	0	0	0	0	0	0	0	0	0	0	0
msp_1584	0	0	0	0	0	0	0	0	0	0	0	0	0	0	0	0	0	0	0	0	0	0	0	0	0	0	0	0	0	0	0	0	0	0	0	0	0	0	3.40046e-07	0	0	0	0	0	0	0	0	0	0
msp_1588	0	0	0	0	0	0	0	0	0	0	0	0	0	0	0	0	0	0	0	0	0	0	0	0	0	0	0	0	0	0	0	0	0	0	0	0	0	0	2.13021e-07	0	0	0	0	0	0	0	0	0	0
msp_1589	0	0	0	0	0	7.05016e-06	0	0	0	0	0	0	0	0	0	0	0	0	0	0	5.2176e-07	0	0	0	0	0	0	0	0	0	0	0	0	0	0	0	0	0	0	0	0	0	0	0	0	0	0	0	0
msp_1590c	3.62169e-07	0	0	0	0	0	0	0	0	0	0	0	0	0	0	0	0	3.5712e-07	0	0	0	0	0	0	0	0	0	0	0	0	0	0	0	0	0	0	0	0	0	0	0	0	0	0	0	0	0	0	0
msp_1592	0	0	0	0	0	0	0	0	0	0	0	0	0	0	0	0	0	0	0	0	0	0	0	0	0	0	0	0	0	0	0	0	0	0	0	0	0	0	0	0	0	0	0	0	0	0	0	0	0
msp_1594	0	0	0	0	0	0	0	0	0	0	0	0	0	0	0	0	0	0	0	0	0	0	0	0	0	0	0	0	0	0	0	0	0	0	0	0	0	0	0	0	0	0	0	0	0	0	0	0	0
msp_1595	0	0	0	0	0	0	0	0	0	0	0	0	0	0	0	0	0	0	0	0	0	0	0	0	0	0	0	0	0	0	0	0	0	0	0	0	0	0	0	0	0	0	0	0	0	0	0	0	0
msp_1596	0	0	0	0	0	0	0	2.17394e-07	0	0	0	0	0	0	0	0	4.85452e-07	0	0	0	0	0	0	0	0	0	7.98714e-06	0	0	0	0	0	0	0	0	0	0	0	0	0	0	0	0	0	0	0	4.24602e-07	0	0
msp_1597	0	0	0	0	0	0	0	0	0	0	0	0	0	0	0	0	0	0	0	0	0	0	0	0	0	0	0	0	0	0	0	0	0	0	0	0	0	0	0	0	0	0	0	0	0	0	0	0	0
msp_1599	0	0	0	0	0	0	0	0	0	0	0	0	0	0	0	0	0	0	0	0	0	0	0	0	0	0	0	0	0	0	0	0	0	0	0	0	0	0	0	0	0	0	0	0	0	0	0	0	0
msp_1600	0	0	0	0	0	0	0	0	0	0	0	0	0	0	0	0	0	0	0	0	0	0	0	0	0	0	0	0	0	0	0	0	0	0	0	0	0	0	0	1.85654e-07	0	0	0	0	0	0	0	9.98203e-07	0
msp_1603c	0	0	0	0	0	0	0	0	0	0	0	0	0	0	0	0	0	0	0	0	0	0	0	0	0	0	0	0	0	0	0	0	0	0	0	0	0	0	0	0	0	0	0	0	0	0	0	0	3.16432e-07
msp_1605	0	0	0	0	0	0	0	0	0	0	0	0	0	0	0	0	0	0	0	0	0	0	0	0	0	0	0	0	0	0	0	0	0	0	0	0	0	0	0	0	0	0	7.1683e-07	0	0	0	0	0	0
msp_1609c	0	0	0	0	0	0	0	0	0	0	0	0	0	0	0	0	0	2.59009e-07	0	0	0	0	0	0	0	0	0	0	0	0	0	0	0	0	0	0	0	0	0	0	0	0	9.10914e-08	0	0	0	0	0	0
msp_1613	0	0	0	0	0	0	0	0	0	0	0	0	0	0	0	0	0	0	0	0	0	0	0	0	0	0	0	0	0	0	0	0	0	0	0	0	0	1.33903e-07	0	0	0	0	0	0	0	0	0	0	0
msp_1614	0	0	0	0	0	0	0	0	0	0	0	0	0	0	0	0	0	0	0	0	0	0	0	0	0	0	0	0	0	0	0	0	0	0	0	0	0	0	0	0	0	0	0	0	0	0	0	0	0
msp_1622	0	0	0	0	0	0	0	9.95607e-08	0	0	0	0	0	0	0	0	0	0	0	0	0	0	0	0	0	0	0	0	0	0	0	0	0	0	0	0	0	0	0	0	0	0	0	1.54386e-07	0	0	0	0	0
msp_1623	0	0	0	0	0	0	0	0	0	0	0	0	0	0	5.67172e-07	0	0	0	0	0	0	0	0	0	0	0	0	0	0	0	0	0	0	0	0	0	0	0	0	0	0	0	2.47762e-06	0	0	0	0	0	0
msp_1626	0	0	0	0	0	1.833e-06	0	0	0	0	0	0	0	0	0	0	0	0	0	0	0	0	0	0	0	0	0	0	0	0	0	0	0	0	0	0	0	0	0	0	0	0	0	0	0	0	0	0	0
msp_1629	0	0	0	0	0	0	0	0	0	0	0	0	0	0	0	0	0	0	0	0	0	0	0	0	0	0	0	0	0	0	0	0	0	0	0	0	0	0	0	0	0	0	0	0	3.37238e-07	0	0	0	0
msp_1637	0	0	0	0	0	0	0	0	0	0	0	0	0	0	0	0	0	0	0	0	0	0	0	0	0	0	0	0	0	0	0	0	0	0	0	0	0	0	0	0	0	0	0	0	0	0	0	0	0
msp_1638	0	0	0	0	0	0	0	0	0	0	0	0	0	0	0	0	0	0	0	0	0	0	0	0	0	0	0	0	0	0	0	0	0	0	0	0	0	0	0	0	0	0	0	0	0	0	0	0	0
msp_1641	0	1.89816e-07	0	0	0	0	0	3.32939e-07	3.13672e-07	1.52005e-07	2.2068e-07	0	0	2.01492e-07	1.53595e-07	2.13252e-07	1.00288e-07	0	0	0	1.63048e-07	0	1.62365e-07	0	0	0	0	0	4.133e-07	0	1.65341e-07	0	0	1.93731e-07	1.06304e-07	9.99672e-08	0	4.59214e-08	0	0	0	0	0	1.63451e-07	1.13086e-07	0	0	0	0
msp_1643c	0	0	0	0	0	0	0	0	0	0	0	0	0	0	0	0	0	0	0	0	0	0	0	0	0	0	0	0	0	0	0	0	0	0	0	0	0	0	0	0	0	0	0	0	0	0	0	0	0
msp_1648	0	0	0	0	0	0	0	0	0	0	0	0	0	0	0	0	0	0	0	0	0	0	0	0	0	0	0	0	0	0	0	0	0	0	0	0	0	0	0	0	0	0	0	0	0	0	0	0	0
msp_1650	0	0	0	0	0	0	0	0	0	0	0	0	0	0	0	0	0	0	0	0	0	0	0	0	0	0	0	0	0	0	0	0	0	0	0	0	0	0	0	0	0	0	0	0	0	0	0	0	0
msp_1652	0	0	0	0	0	0	0	0	0	0	0	0	0	0	0	0	0	0	0	0	0	0	0	0	0	0	0	0	0	0	0	0	0	0	0	0	0	0	0	0	0	0	0	0	0	0	0	0	0
msp_1654	0	0	0	0	0	0	0	0	0	0	0	0	0	0	0	0	0	0	0	0	0	0	0	0	0	0	0	0	0	0	0	0	0	0	0	0	0	0	0	0	0	0	0	0	0	0	0	0	0
msp_1655c	0	0	0	0	0	0	0	0	0	0	0	0	0	0	0	0	0	0	0	0	0	0	0	0	0	0	0	0	0	0	3.63717e-07	0	0	0	0	0	0	0	0	0	0	0	0	0	0	0	0	0	0
msp_1657	0	0	0	0	0	0	0	0	0	0	0	0	0	0	0	0	0	0	0	0	1.35468e-06	0	0	0	0	0	0	0	0	0	0	0	0	0	0	0	0	0	0	0	0	0	4.77856e-08	0	0	0	0	0	0
msp_1663	0	0	0	0	0	0	0	0	0	0	0	0	0	0	0	0	0	0	0	0	0	0	0	0	0	0	0	0	0	0	0	0	0	0	0	0	0	0	0	0	0	0	0	0	0	0	0	0	0
msp_1664	0	0	0	0	0	0	0	0	0	0	0	0	0	0	0	0	0	0	0	0	0	0	0	0	0	0	0	0	0	0	0	0	0	0	0	0	0	0	0	0	0	0	0	0	0	0	0	0	0
msp_1665	0	0	0	0	0	0	0	0	0	0	0	0	0	0	0	0	0	0	0	0	0	0	0	0	0	0	0	0	0	0	0	0	0	0	0	0	0	0	0	0	0	0	0	0	0	0	0	0	2.44237e-07
msp_1666	0	0	0	0	0	0	0	0	0	0	0	0	0	0	0	0	0	0	0	0	0	0	0	0	0	0	0	0	0	0	0	0	0	0	0	0	0	0	0	0	0	0	0	0	0	0	0	0	0
msp_1667	0	0	0	0	0	0	0	0	0	0	0	0	0	0	0	0	0	0	0	0	0	0	0	0	0	0	0	0	0	0	0	0	0	0	0	0	0	0	0	0	0	0	0	0	0	0	0	0	0
msp_1668	0	0	0	0	0	0	0	0	0	0	0	0	0	0	0	0	0	0	0	0	0	0	0	0	0	0	0	0	0	0	0	0	0	0	0	0	0	0	0	0	0	0	0	0	0	0	0	0	0
msp_1669	0	0	0	0	0	3.99068e-07	0	0	0	0	0	0	0	0	0	0	0	0	0	0	0	0	0	0	0	0	0	0	0	0	0	0	0	2.97031e-07	0	0	0	0	0	0	0	0	0	0	0	0	0	0	0
msp_1672	0	0	0	0	0	0	0	0	0	0	0	0	0	0	0	0	0	0	0	0	0	0	0	0	0	0	0	0	0	0	0	0	0	2.7891e-06	0	0	0	0	0	0	0	0	0	0	0	0	0	0	0
msp_1674	0	0	0	0	0	0	0	0	0	0	0	0	0	0	0	0	0	0	0	0	0	0	0	0	0	0	0	0	0	0	0	0	0	0	0	0	0	0	0	0	0	0	0	0	0	0	0	0	0
msp_1676	0	0	0	0	0	0	0	0	0	0	0	0	0	0	0	0	0	0	0	0	0	0	0	0	0	0	0	0	0	0	0	0	0	0	0	0	0	0	0	0	0	0	0	0	0	0	0	0	0
msp_1679	0	0	0	0	0	0	0	0	0	0	0	0	0	0	0	0	0	0	0	0	0	0	0	0	0	0	0	0	0	0	0	0	0	0	0	0	0	0	0	0	0	0	0	0	0	0	0	0	0
msp_1680	0	0	0	0	0	0	0	0	0	0	0	8.92587e-08	0	0	0	0	0	0	0	0	0	0	0	0	0	0	0	0	0	0	0	0	0	0	0	0	0	0	4.9697e-06	0	0	0	0	0	0	0	0	0	0
msp_1686	0	0	0	0	0	0	0	0	0	0	0	0	0	0	0	0	0	0	0	0	0	0	0	0	0	0	0	0	0	0	0	0	0	0	0	0	0	0	0	0	0	0	0	0	0	0	0	0	0
msp_1689	0	0	0	0	0	0	0	0	1.88577e-07	0	0	0	0	0	0	3.26339e-07	0	0	0	0	0	0	0	0	0	0	0	0	0	0	0	0	0	0	0	0	0	0	0	0	0	0	0	0	0	0	0	0	0
msp_1696c	0	0	0	0	0	0	0	0	0	0	0	0	5.85737e-07	0	0	0	0	0	0	0	0	0	0	0	0	0	0	0	0	0	0	0	0	0	0	0	0	0	0	0	0	0	0	0	0	0	0	0	0
msp_1699	0	0	0	0	5.54947e-07	0	0	0	0	0	0	0	0	0	0	0	0	0	0	0	0	0	0	0	0	0	0	0	0	0	0	0	0	0	0	0	0	0	0	0	0	0	0	0	0	0	0	0	0
msp_1700	0	0	0	0	0	0	0	0	0	0	0	0	0	0	0	0	0	0	0	0	0	0	0	0	0	0	0	0	0	0	0	0	0	0	0	0	0	0	0	0	0	0	0	0	0	0	0	0	0
msp_1702	0	0	0	0	0	0	0	0	0	0	0	0	0	0	0	0	0	0	0	0	0	0	0	0	0	0	0	0	0	0	0	0	0	0	0	0	0	0	0	0	0	0	0	0	0	0	0	0	0
msp_1704c	7.89588e-07	0	0	0	0	0	0	0	0	0	0	0	0	0	0	0	0	0	0	0	0	0	0	0	0	3.11033e-07	0	0	0	0	0	0	0	0	0	0	0	0	0	0	0	0	0	0	0	0	0	0	0
msp_1705	0	0	0	0	0	0	0	0	0	0	0	0	0	0	0	0	0	0	0	0	0	0	0	0	0	0	0	0	0	0	0	0	0	0	0	0	0	0	0	0	0	0	0	0	0	0	0	0	0
msp_1706	0	0	0	0	0	0	0	0	0	0	0	0	0	0	0	0	0	0	0	0	0	0	0	0	0	0	0	0	0	0	0	0	0	0	0	0	0	0	0	1.1458e-06	0	0	0	0	0	0	0	0	0
msp_1707	0	0	0	0	0	0	0	0	0	0	0	0	0	0	0	0	0	0	0	0	0	0	0	0	0	0	0	0	0	0	0	0	0	0	0	0	0	0	0	0	0	0	0	0	0	0	0	0	0
msp_1712	0	0	0	2.27522e-07	0	0	0	0	0	0	0	0	0	0	0	0	0	0	0	0	0	0	0	0	0	0	0	0	0	0	0	0	0	0	0	0	0	0	0	0	0	0	0	0	0	0	0	0	0
msp_1714	0	0	0	0	0	0	0	0	0	0	0	0	0	0	0	0	0	2.48839e-07	0	0	0	0	0	0	0	0	0	0	0	0	0	0	0	0	0	0	0	0	0	0	0	0	0	0	0	0	0	0	0
msp_1715	0	0	0	0	0	0	0	0	0	0	0	0	0	0	0	0	0	0	0	0	0	0	0	0	0	0	3.33722e-07	0	0	0	0	0	0	6.00103e-07	0	0	0	0	0	0	0	0	0	0	0	0	0	0	0
msp_1716	0	2.13606e-07	0	0	0	0	0	0	0	0	0	0	0	0	0	0	0	0	0	0	0	0	0	0	0	0	0	0	0	0	0	0	0	0	0	0	0	0	0	0	0	0	0	0	0	0	0	0	0
msp_1724	0	0	0	0	0	0	0	0	0	0	0	0	0	0	1.92318e-07	0	0	0	0	0	0	0	0	0	0	0	0	0	0	0	4.65971e-08	0	0	0	0	0	0	0	0	0	0	0	0	0	0	0	0	0	0
msp_1726	0	0	0	0	0	0	0	0	0	0	0	0	0	0	0	0	0	0	0	0	0	0	0	0	0	0	0	0	0	0	0	0	0	0	0	0	0	0	0	0	0	0	0	0	0	0	0	0	0
msp_1732	0	0	0	0	0	0	0	0	0	0	0	0	0	0	0	0	0	0	0	0	0	0	0	0	0	0	0	0	0	0	0	0	0	0	0	0	0	0	0	0	0	0	0	0	0	0	0	0	0
msp_1733	0	0	0	0	0	0	0	0	0	0	0	0	0	0	0	0	0	0	0	0	0	0	0	0	0	0	0	0	0	0	0	0	0	0	0	0	0	0	0	0	0	0	1.01759e-06	0	0	0	0	0	0
msp_1738	0	0	0	0	0	0	0	0	0	0	0	0	0	0	0	0	0	0	0	0	0	0	0	0	0	0	0	0	0	0	0	0	0	0	0	0	0	0	0	0	0	0	0	0	0	0	0	0	0
msp_1739	0	0	0	0	0	0	0	0	0	0	0	1.16561e-06	0	0	0	0	0	0	0	0	0	0	0	0	0	0	0	0	0	0	0	0	0	0	0	0	0	0	0	0	0	0	0	0	0	0	0	0	0
msp_1741	0	0	0	0	0	0	0	0	0	0	0	0	0	0	0	0	0	0	0	0	0	0	0	0	0	0	0	0	0	0	0	0	0	0	0	0	0	0	0	0	0	0	0	0	0	0	0	0	0
msp_1745	0	0	0	0	0	0	0	0	0	0	0	0	0	0	0	0	0	0	0	0	0	0	0	0	0	0	0	0	0	0	0	0	0	0	0	0	0	0	0	0	0	0	0	0	0	0	0	0	0
msp_1746	0	0	0	0	0	0	0	0	0	0	0	0	0	0	0	0	0	0	0	0	0	0	0	0	0	0	0	0	0	0	0	0	0	0	0	0	0	0	0	0	0	0	0	0	0	0	0	0	0
msp_1748	0	0	0	0	1.19209e-07	0	0	0	0	0	0	0	0	0	0	0	0	0	0	0	0	4.4126e-08	0	0	0	0	0	0	0	0	0	0	0	0	0	0	0	0	0	0	0	0	0	0	0	0	0	0	0
msp_1754	0	0	0	0	0	0	0	0	0	0	0	3.50579e-07	0	0	0	0	0	0	0	0	0	0	0	0	0	0	0	0	0	0	0	0	0	0	0	0	0	0	0	0	0	0	0	0	0	0	0	0	0
msp_1759	0	0	0	0	0	0	0	0	0	0	0	0	0	0	0	0	0	0	0	0	0	0	0	0	0	0	0	0	0	0	0	0	0	0	0	0	0	0	0	0	0	0	0	0	0	0	0	0	0
msp_1760	0	0	0	0	0	0	0	0	0	0	0	0	0	0	0	0	0	0	0	0	0	0	0	0	0	0	0	0	0	0	0	0	0	0	0	0	0	0	0	0	0	0	0	0	0	0	0	0	0
msp_1763	0	0	0	0	0	0	0	0	0	0	0	0	0	0	0	0	0	0	0	0	0	0	0	0	0	0	0	0	3.87357e-07	0	0	0	0	0	0	0	0	0	0	0	0	0	0	0	0	0	0	0	0
msp_1766	0	0	0	0	1.34264e-07	0	0	0	0	0	0	0	0	0	0	0	0	0	0	0	0	0	0	0	0	0	0	0	0	0	0	0	0	0	0	5.052e-08	0	0	0	0	0	0	0	0	0	0	0	0	0
msp_1767	0	0	0	0	0	0	0	0	0	0	0	0	0	0	0	0	0	0	0	0	0	0	0	0	0	0	0	0	0	0	0	0	0	0	0	0	0	0	0	0	0	0	4.17694e-07	0	0	0	0	0	0
msp_1773	3.37906e-07	1.14897e-07	0	0	3.97601e-07	0	0	0	0	0	0	1.08141e-07	0	0	0	0	0	0	0	0	0	0	0	0	0	9.66845e-08	0	0	0	0	0	0	0	0	0	0	0	0	0	0	0	0	0	0	0	0	0	0	0
msp_1775	0	0	0	0	0	0	0	0	0	0	0	0	0	0	0	0	0	0	0	0	0	0	0	0	0	0	0	0	0	0	0	0	0	0	0	0	0	0	0	0	0	0	0	0	0	0	0	0	0
msp_1776c	0	0	0	0	0	0	0	0	0	0	0	0	0	0	0	0	0	0	0	0	0	0	0	0	0	0	0	0	0	0	0	0	0	0	0	0	0	0	0	0	0	0	0	0	0	0	1.19833e-07	0	0
msp_1778	0	0	0	0	0	0	0	0	0	0	0	0	0	0	0	0	0	0	0	0	0	0	0	0	0	0	0	0	0	0	0	0	0	0	0	0	0	0	0	0	0	0	0	0	0	0	0	0	0
msp_1782	0	0	0	0	0	0	0	0	0	0	0	0	0	0	0	0	0	0	0	0	0	0	0	0	0	0	0	0	0	0	0	6.28133e-08	0	0	0	0	0	0	0	0	0	0	0	0	0	0	0	0	4.54684e-06
msp_1783	0	0	0	0	0	0	0	0	0	0	0	0	0	0	0	0	0	0	0	0	0	0	0	0	0	0	0	0	0	0	0	0	0	0	0	0	0	0	0	0	0	0	0	0	0	0	0	0	0
msp_1784	0	0	0	0	0	0	0	0	0	0	0	0	0	0	0	0	0	0	0	0	0	0	0	0	0	0	0	0	0	0	0	1.75379e-07	0	0	0	0	0	0	0	0	0	0	0	0	0	0	0	0	4.81699e-06
msp_1785	0	0	0	0	0	0	0	0	0	0	0	0	0	0	0	0	0	0	0	0	0	0	0	0	0	0	0	0	0	0	0	0	0	0	0	0	0	0	0	0	0	0	0	0	0	0	0	0	0
msp_1786	0	0	0	0	0	0	0	0	0	0	0	0	0	0	0	0	0	0	0	0	0	0	0	0	0	0	0	0	0	0	0	0	0	0	0	0	0	0	0	0	0	0	0	0	0	0	0	0	0
msp_1787	0	0	0	0	0	0	0	0	0	0	0	0	0	0	0	0	0	0	0	0	0	0	0	0	0	0	0	0	0	0	0	0	0	0	0	0	0	0	0	0	0	0	0	0	0	0	0	0	3.40553e-06
msp_1788	0	0	0	0	0	0	0	0	0	0	0	0	0	0	0	0	0	0	0	0	0	0	0	0	0	0	0	0	0	0	0	0	0	0	0	0	0	0	0	0	0	0	0	0	0	0	0	0	0
msp_1789	0	0	0	0	0	0	0	0	0	0	0	0	0	0	0	0	0	0	0	0	0	0	0	0	0	0	0	0	0	0	0	0	0	0	0	0	0	0	0	0	0	0	0	0	0	0	0	0	1.31077e-06
msp_1790	0	0	0	0	0	0	0	0	0	0	0	0	0	0	0	0	0	0	0	0	0	0	0	0	0	0	0	0	0	0	0	0	0	0	0	0	0	0	0	0	0	0	0	0	0	0	0	0	0
msp_1793	0	0	0	0	0	0	0	0	0	0	0	0	0	0	0	0	0	0	0	0	0	0	0	0	0	0	0	0	0	0	0	0	0	0	0	0	0	0	0	0	0	0	0	0	0	0	0	0	0
msp_1799	0	0	0	0	0	0	0	0	0	0	0	0	0	0	0	0	0	0	0	0	0	0	0	0	0	0	0	0	0	0	0	0	0	0	0	0	0	0	0	0	0	0	0	0	0	0	0	0	1.26367e-07
msp_1801	0	0	0	0	0	0	0	0	0	0	0	0	0	0	0	0	0	0	0	0	0	0	0	0	0	0	0	0	0	0	0	0	0	0	0	0	0	0	0	0	0	0	0	0	0	0	0	0	0
msp_1802	0	0	0	0	0	0	0	0	0	0	0	0	0	0	0	0	0	0	0	0	0	0	0	0	0	0	0	0	0	0	0	0	0	0	0	0	0	0	0	0	0	0	0	0	0	0	0	0	0
msp_1805	0	0	0	0	0	0	0	0	0	0	0	0	0	0	0	0	0	0	0	0	0	0	0	0	9.46003e-08	0	0	0	0	0	0	0	5.90615e-07	0	0	0	0	0	0	0	0	0	0	0	0	0	0	0	0
msp_1808	0	0	0	0	0	0	0	0	0	0	0	0	0	0	0	0	0	0	0	0	0	0	0	0	0	0	0	0	0	0	0	0	0	0	0	0	0	0	0	0	0	0	0	0	0	0	0	0	0
msp_1810	0	0	0	0	0	0	0	0	0	0	0	0	0	0	0	0	0	0	0	0	0	0	0	0	0	0	0	0	0	0	0	0	0	0	0	0	0	0	0	0	0	0	0	0	0	0	0	0	0
msp_1814	0	0	0	0	0	0	0	0	0	0	0	4.4203e-06	0	0	0	0	0	0	0	0	0	0	0	0	0	0	0	0	0	0	0	0	0	0	0	0	0	0	0	0	0	0	0	0	0	0	0	0	0
msp_1815	0	0	0	0	0	0	0	0	0	0	0	0	0	0	0	0	0	0	0	0	0	0	0	0	0	0	0	0	0	0	0	0	0	0	0	0	0	0	0	0	0	0	0	0	0	0	0	0	0
msp_1816	0	0	0	0	0	0	0	0	0	0	0	7.72156e-07	0	0	0	0	0	0	0	0	0	0	0	0	0	0	0	0	0	0	0	0	0	0	0	0	0	0	0	0	0	0	0	0	0	0	0	0	0
msp_1817	0	0	0	0	0	0	0	0	0	0	0	0	0	0	0	0	0	6.40856e-07	0	0	0	0	0	0	0	0	0	0	0	0	0	0	0	0	0	0	0	0	0	0	0	0	0	0	0	0	0	0	0
msp_1824	0	0	0	0	0	0	0	8.95584e-07	0	0	0	0	0	0	0	0	0	0	0	0	0	0	0	0	0	0	0	0	0	0	0	0	0	0	0	0	0	0	0	0	0	0	0	0	0	0	0	0	0
msp_1829	0	0	0	0	0	0	0	0	0	0	0	0	0	0	0	0	0	0	0	0	0	0	0	0	0	0	0	0	0	0	0	0	0	0	0	0	0	0	0	0	0	0	0	0	0	0	0	0	0
msp_1834	0	0	0	0	0	0	0	0	0	0	0	0	0	0	0	0	0	0	0	0	0	0	2.7974e-05	0	0	0	0	0	0	0	0	0	0	0	0	0	0	0	0	0	0	0	0	0	0	0	0	0	0
msp_1843	0	0	0	0	0	0	0	0	0	0	0	0	0	0	0	6.37929e-07	0	0	0	0	0	0	0	0	0	0	0	0	0	0	0	0	0	0	0	0	0	0	0	0	0	0	0	0	0	0	0	0	0
msp_1846	0	0	0	0	0	0	0	0	0	0	0	0	0	0	0	0	0	0	0	0	0	0	0	0	0	0	0	0	0	0	0	0	0	0	0	0	0	0	0	0	0	0	0	0	0	0	0	0	0
msp_1847	0	0	0	0	0	0	0	0	0	0	0	0	0	0	0	0	0	0	0	0	0	0	0	0	0	0	0	0	0	0	0	0	0	0	0	1.32491e-07	0	0	0	0	0	0	0	0	0	0	0	0	0
msp_1848	0	0	0	0	0	0	0	0	0	0	0	0	0	0	0	0	0	0	0	0	0	0	0	0	0	0	0	0	0	0	0	0	0	0	1.46272e-06	0	0	0	0	0	0	0	0	0	0	0	0	0	0
msp_1849	0	0	0	0	0	0	0	0	0	0	0	0	0	0	0	0	0	0	0	0	0	0	0	0	0	0	0	0	0	0	0	0	0	0	0	0	0	0	0	0	0	0	0	0	0	0	0	0	0
msp_1850	0	0	0	0	0	0	0	0	0	0	0	0	0	0	0	0	0	0	0	0	0	0	0	0	0	0	0	0	0	0	0	0	0	0	0	0	0	0	0	0	0	0	0	0	0	0	0	0	0
msp_1852	0	0	0	0	0	0	0	0	0	0	0	0	0	0	0	0	0	0	0	0	0	0	0	0	0	0	0	0	0	0	0	0	0	0	0	0	0	0	0	0	0	0	0	0	0	0	0	0	0
msp_1853	0	0	0	0	2.13582e-07	0	0	0	0	0	0	0	0	0	0	0	0	0	0	0	0	0	0	0	0	0	0	0	0	0	0	0	0	0	0	0	0	3.95534e-07	0	0	0	0	0	0	0	0	0	0	0
msp_1854	0	0	0	0	0	0	0	0	0	0	0	0	0	0	0	0	0	0	0	0	0	0	0	0	0	0	0	0	0	0	0	0	0	0	0	0	0	0	0	0	0	0	0	0	0	0	0	0	0
msp_1855	0	0	0	0	0	0	0	0	0	0	0	0	0	0	0	0	0	0	0	0	4.37704e-07	0	0	0	0	0	0	0	0	0	0	0	0	0	0	0	0	0	0	0	0	0	0	0	0	0	0	0	0
msp_1856	0	0	0	0	0	0	0	0	0	0	0	0	0	0	0	0	0	0	0	0	0	0	0	0	0	0	0	0	0	0	0	0	0	0	0	0	0	0	2.25775e-06	0	0	0	0	0	0	0	0	0	0
msp_1859	0	0	0	0	0	0	0	0	0	0	0	0	0	0	0	0	0	0	0	0	0	0	0	0	0	0	0	0	0	0	0	0	0	0	0	0	0	0	0	0	0	0	0	0	0	0	0	0	0
msp_1860	0	0	0	0	0	0	0	0	0	0	0	0	0	0	0	0	0	0	0	0	0	0	0	0	0	0	0	0	0	0	0	0	0	0	0	0	0	0	0	0	0	0	0	0	0	0	0	0	0
msp_1863	0	0	0	0	0	0	0	0	0	0	0	0	0	0	0	0	0	0	0	0	0	0	0	0	0	0	0	0	0	0	0	0	0	0	0	0	0	0	0	0	0	0	0	0	0	0	0	6.5776e-07	0
msp_1871	0	0	0	0	0	0	0	0	0	0	0	0	0	0	0	0	0	0	0	0	0	0	0	0	0	0	0	0	0	0	0	0	0	0	0	0	0	0	0	0	0	0	0	2.87492e-07	0	0	0	0	0
msp_1881	0	0	0	0	0	0	0	0	0	0	0	0	0	0	0	0	0	0	0	0	0	0	0	0	0	0	0	0	0	0	0	0	0	0	0	0	0	0	0	0	0	0	0	0	0	0	0	0	0
msp_1884	0	0	0	0	0	0	0	0	0	0	0	0	0	0	0	0	0	0	0	0	0	0	0	0	0	0	0	0	0	0	0	0	0	0	0	0	0	0	0	0	0	0	0	0	0	0	3.62503e-05	0	0
msp_1885	0	0	0	0	0	0	0	0	0	0	0	0	0	0	0	0	0	0	0	0	0	0	0	0	0	0	0	0	0	0	0	0	0	0	0	0	0	0	0	0	0	0	0	0	0	0	0	0	0
msp_1886	0	0	0	0	0	0	0	0	0	0	0	0	0	0	0	0	0	0	0	0	0	0	0	0	0	0	0	0	0	0	0	0	0	0	0	0	0	0	0	0	0	0	0	0	0	0	0	0	0
msp_1887	0	0	0	0	0	0	0	0	0	0	0	0	0	0	0	0	0	0	0	0	0	0	0	0	0	0	0	0	0	0	0	0	0	0	0	0	0	0	0	0	0	0	0	0	0	0	0	0	0
msp_1888	0	0	0	0	0	0	0	0	0	0	0	0	0	0	0	0	0	0	0	1.09753e-06	0	0	0	0	0	0	0	0	0	0	0	0	0	0	0	0	0	0	0	0	0	0	0	0	0	0	0	0	0
msp_1889	0	0	0	0	0	0	0	0	0	0	0	0	0	0	0	0	0	0	0	0	0	0	0	0	0	0	0	0	0	0	0	0	0	0	0	0	0	0	0	0	0	0	0	0	0	0	0	0	0
msp_1894	0	0	0	2.74188e-07	0	0	0	0	0	0	0	0	0	0	0	0	0	0	0	0	0	0	0	0	0	0	0	0	0	0	0	0	0	0	0	0	0	0	0	0	0	0	0	0	0	0	0	0	0
msp_1896	0	0	0	5.36749e-07	0	0	0	0	0	0	0	0	0	0	0	0	0	0	0	0	4.33622e-07	0	0	0	0	0	0	0	0	9.14671e-08	0	0	0	0	0	0	0	0	0	0	0	0	0	0	0	0	0	0	0
msp_1897	0	0	0	0	0	3.10362e-07	0	0	0	0	0	0	0	0	0	0	0	0	0	0	0	0	0	0	0	0	0	0	0	0	0	0	0	0	0	0	0	0	0	0	0	0	0	0	0	0	0	0	0
msp_1898	0	0	0	0	0	0	0	0	0	0	0	0	0	0	0	0	0	0	0	0	0	0	0	0	0	0	0	0	0	0	0	0	0	0	0	0	0	0	0	0	0	0	0	0	0	0	0	0	0
msp_1910	0	0	0	0	0	0	0	0	0	0	0	0	0	0	0	0	0	0	0	0	0	0	0	0	0	0	0	0	0	0	0	0	0	1.98854e-07	0	0	0	0	0	0	0	0	0	0	0	0	0	0	0
msp_1912	0	0	0	0	0	0	0	0	0	0	0	0	0	0	0	0	0	0	0	0	0	0	0	0	0	0	0	0	0	0	0	0	0	0	0	0	0	0	0	0	0	0	0	0	0	0	0	0	0
msp_1914	0	8.59913e-07	0	0	0	0	0	0	0	0	0	0	0	0	0	0	0	0	0	0	0	0	0	0	0	0	0	0	0	0	0	0	0	0	0	0	0	0	0	0	0	0	0	0	0	0	0	0	0
msp_1915	0	0	0	0	1.64207e-07	0	0	0	0	0	0	0	0	0	0	0	0	0	0	0	0	0	0	0	1.5689e-07	0	0	0	0	0	0	0	0	0	0	0	0	0	0	0	0	0	0	0	0	0	0	0	0
msp_1916	0	0	0	0	0	0	0	0	0	0	0	0	0	0	0	2.67674e-06	0	0	0	0	0	0	0	0	0	0	0	0	0	0	0	0	0	0	0	0	0	0	0	0	0	0	0	0	0	0	0	0	0
msp_1917	0	0	0	0	0	0	0	3.28394e-07	0	0	0	0	0	0	0	0	0	0	0	0	2.51399e-07	0	0	0	0	0	0	0	3.03172e-07	0	0	0	0	0	0	0	0	0	0	0	0	0	0	5.83136e-07	0	0	0	0	3.79082e-07
msp_1922	0	0	0	0	0	0	0	0	0	0	0	0	0	0	0	0	0	0	0	0	0	0	0	0	0	0	0	0	0	0	0	0	0	0	0	0	0	2.28638e-06	0	0	0	0	0	0	0	0	0	0	0
msp_1926	0	0	0	0	0	0	0	0	0	0	0	0	0	0	0	0	0	0	0	0	0	0	0	0	0	0	0	0	0	0	0	0	0	0	0	0	0	0	0	0	0	0	0	1.93116e-07	0	0	0	0	0
msp_1933	0	0	0	0	0	0	0	0	0	0	0	0	0	0	0	1.75858e-07	0	0	0	0	0	0	0	0	0	0	0	0	0	0	0	0	0	0	0	0	0	0	0	0	0	0	0	0	0	0	0	0	0
msp_1936	0	0	0	0	0	0	0	0	0	0	0	0	0	0	0	0	0	0	0	0	0	0	0	0	0	0	0	0	0	0	0	0	0	0	0	0	0	0	0	0	0	0	0	0	0	0	0	0	0
msp_1946	0	0	0	0	0	0	0	0	0	0	0	0	1.11048e-07	0	0	0	0	0	0	0	0	0	0	0	0	0	0	0	0	0	0	0	0	0	0	0	0	0	0	0	0	0	0	0	0	0	0	0	0
msp_1956	0	0	0	0	0	0	0	0	0	0	0	0	0	0	0	0	0	0	0	0	0	0	0	0	0	0	0	0	0	0	0	0	0	0	0	0	0	0	0	0	0	0	0	0	0	0	0	0	0
msp_1967	0	0	0	0	0	0	0	0	0	0	0	0	0	0	0	0	0	0	0	0	0	0	0	0	0	0	0	0	0	0	0	0	0	0	0	0	0	0	0	0	0	0	0	0	0	0	0	0	0
msp_1968	0	0	0	0	0	0	0	0	0	0	0	0	0	0	0	0	0	0	0	0	0	0	0	0	0	0	0	0	0	0	0	0	0	0	0	0	0	0	0	0	0	0	0	0	0	0	0	0	0
msp_1971	0	0	0	0	0	0	0	0	0	0	0	0	0	0	0	0	0	0	0	0	0	0	0	0	0	0	0	0	0	0	0	0	0	1.84953e-06	0	0	0	0	0	0	0	0	0	0	0	0	0	0	0
msp_1983	0	0	0	0	0	0	0	4.82178e-07	0	0	0	0	0	0	0	0	0	0	0	0	0	0	0	0	0	0	0	0	0	0	0	0	0	0	0	0	0	0	0	0	0	0	0	0	0	0	0	0	0
msp_1985	0	0	0	0	0	0	0	0	0	0	0	0	0	0	0	0	0	0	0	0	0	0	0	0	0	0	0	0	0	0	0	0	0	0	0	0	0	0	0	0	0	0	0	0	0	0	0	0	0
msp_1989	0	0	0	0	0	0	0	0	0	0	0	0	0	0	0	0	0	0	0	0	0	0	0	0	0	0	0	0	0	0	0	0	0	0	0	0	0	0	1.13976e-05	0	0	0	0	0	0	0	0	0	0
msp_2005	0	0	0	0	0	0	0	0	0	0	0	0	0	0	0	0	0	0	0	0	0	0	0	0	0	0	0	0	0	0	0	0	0	0	0	0	0	0	0	0	0	0	0	0	0	0	0	0	0
msp_2010	0	0	0	0	0	0	0	0	0	0	0	0	0	0	0	0	0	0	0	0	0	0	0	0	0	0	0	0	0	0	0	0	0	0	0	0	0	0	0	0	0	0	0	0	0	0	0	0	0
msp_2019	0	0	0	0	0	0	0	0	0	0	0	0	0	0	0	0	0	0	0	0	0	0	0	0	0	0	0	0	0	0	0	0	0	0	0	0	0	0	0	0	0	0	0	0	0	0	0	0	0
msp_2023	0	0	0	0	0	0	0	0	0	0	0	0	0	0	0	0	0	0	0	0	0	0	0	0	0	0	0	0	0	0	0	0	0	0	0	0	0	0	0	0	0	0	0	0	0	0	0	0	0
msp_2032	0	2.49903e-06	0	0	0	0	0	0	0	0	0	0	0	0	0	0	0	0	0	0	0	0	0	0	0	0	0	0	0	0	0	0	0	0	0	0	0	0	0	0	0	0	0	0	0	0	0	0	0
msp_2046	0	0	0	0	0	0	0	0	0	0	0	0	0	0	0	0	0	0	0	0	0	0	0	0	0	0	0	0	0	0	0	0	0	0	0	0	0	0	0	0	0	0	0	0	0	0	0	0	0
msp_2053	0	0	0	0	0	0	0	0	0	0	0	0	0	0	0	0	0	0	0	0	0	0	0	0	0	0	0	0	0	0	0	0	0	0	0	0	0	0	0	0	0	0	0	0	0	0	0	0	0
msp_2062	0	0	0	0	0	0	0	0	0	0	0	0	0	0	0	0	0	0	0	0	0	0	0	0	0	0	0	0	0	0	0	0	0	0	0	0	0	0	0	0	0	0	0	0	0	0	0	0	0
msp_2127	0	0	0	0	0	0	0	0	0	0	0	4.96078e-07	0	0	0	0	0	0	0	0	0	0	0	0	0	0	0	0	0	0	0	0	0	0	0	0	0	0	0	0	0	0	0	0	0	0	0	0	0
msp_2151	0	0	0	0	2.5135e-07	0	0	0	0	0	0	0	0	0	0	0	0	0	0	0	0	0	0	0	0	0	0	0	0	0	0	0	0	0	0	0	0	0	0	0	0	0	0	0	0	0	0	0	0
[truncated: 92 more columns]

## Sheet: Table S4
	Patient ID
	758	902	768	810	915	808	753	841	857	894	797	501	722	860	888	836	798	846	791	757	727	731	830	721	503	764	784	737	885	839	919	859	805	723	918	754	855	833	724	773	832	709	772	883	747	732	842	873	725
msp_0005	0	0	0	0	0	0	0	1.6197e-06	7.45541e-07	0	0	0	0	0	0	0	0	0	7.96874e-07	0	0	0	0	0	0	0	0	0	0	2.33168e-05	0	0	0	0	0	0	0.000134262	0	0	0	0	0	0	0	0	1.41902e-06	0	0	0
msp_0026	0	0	0	0	0	0	0	2.1394e-05	6.88655e-06	0	0	0	0	0	0	0	0	0	1.14464e-05	0	0	0	0	0	0	0	0	0	0	0	0	0	0	0	0	0	0	0	0	0	0	0	0	0	0	1.97371e-05	0	0	6.8655e-06
msp_0030	0	0	0	0	0	0	0	0	1.91053e-07	0	0	0	0	0	0	0	0	0	0	0	0	0	0	0	0	0	0	0	0	0	0	0	0	0	0	0	5.33699e-07	0	0	0	0	0	0	0	0	0	0	0	0
msp_0069	0	0	0	0	0	0	0	7.47613e-06	6.44089e-05	0	0	0	0	0	0	0	0	0	8.65095e-06	0	0.000116671	0	0	0	0	0	0	0	0	6.29848e-05	0	0	0	0	0	0	5.57169e-05	0	0	0	0	0	0	0	0	5.62389e-06	0	0	1.96711e-05
msp_0108	0	0	0	0	0	0	0	0	0	0	0	0	0	0	0	0	0	0	0	0	0	0	0	0	0	0	0	0	0	0	0	0	0	0	0	0	0	0	0	0	0	0	0	0	0	0	0	0	0
msp_0146c	0	0	0	0	0	5.76747e-07	0	0	6.47919e-07	7.0113e-07	0	7.7262e-08	2.45944e-07	0	4.4623e-07	5.35815e-07	2.08162e-06	0	0	4.83687e-07	0	2.67331e-07	0	0	0	4.20939e-06	0	0	0	0	0	2.31751e-06	4.06561e-06	0	0	0	0	3.59861e-07	0	0	0	2.58132e-06	0	0	0	1.21779e-06	1.34383e-06	0	0
msp_0148c	0	0	0	0	6.43462e-07	5.36976e-06	0	0	3.96672e-06	6.73744e-06	2.80815e-06	0	6.78911e-06	3.58171e-06	6.07773e-07	1.23438e-05	0	2.61693e-06	0	3.15078e-06	1.18487e-06	1.65481e-06	3.238e-06	2.11622e-06	0	7.17045e-06	0	4.78462e-07	0	0	0	1.14074e-06	5.3121e-06	0	5.21726e-06	5.69703e-06	0	1.12813e-06	0	3.95382e-06	0	0	1.0318e-06	3.43315e-06	0	6.8512e-06	9.68429e-06	3.20329e-06	1.40592e-06
msp_0166	0	0	0	0	0	8.97075e-07	0	4.13422e-06	5.3071e-06	0	0	0	2.81299e-06	0	0	3.73122e-07	0	0	0	3.88852e-07	4.18242e-07	0	0	0	0	0	0	0	0	0	0	0	0	0	0	0	0	0	0	0	1.88575e-07	0	0	0	0	4.69926e-06	0	0	2.54465e-07
msp_0197	0	0	0	0	0	0	0	0	0	0	0	0	0	0	0	0	0	0	0	0	0	0	0	0	0	0	0	0	0	0	0	0	0	0	0	0	0	0	0	0	0	0	0	0	0	6.10609e-07	0	0	0
msp_0206	0	0	0	0	0	0	0	0	0	0	0	0	0	0	0	0	0	0	0	0	0	0	0	0	0	0	0	0	0	0	0	0	0	0	0	0	0	0	0	0	0	0	0	0	0	0	0	0	0
msp_0212	0	0	0	6.35084e-07	0	0	0	0	0	0	0	0	8.35211e-08	7.33685e-08	0	6.10276e-07	0	0	0	0	2.07476e-06	2.04945e-07	2.30295e-07	8.58397e-07	0	0	1.79674e-06	6.95913e-07	2.61765e-07	0	0	0	0	0	7.86461e-07	2.92451e-07	0	1.80073e-06	0	0	0	0	0	2.44802e-06	4.50738e-07	0	0	0	2.32147e-05
msp_0228	0	0	0	0	0	0	0	0	0	0	0	0	0	0	0	0	0	0	0	0	0	0	0	0	0	0	0	0	0	0	0	0	0	0	0	0	0	0	0	0	0	0	0	0	0	0	0	0	0
msp_0241	0	0	0	0	0	0	0	0	0	0	0	0	0	0	0	0	0	0	0	0	0	0	0	0	0	0	0	0	0	0	0	0	0	0	0	0	0	0	0	0	0	0	0	0	0	0	0	0	0
msp_0295	0	0	0	0	0	0	0	0	0	0	0	0	0	0	0	0	0	0	0	0	0	0	0	0	0	0	0	0	0	0	0	0	0	0	0	0	3.89084e-06	0	0	0	0	0	0	0	0	0	0	0	0
msp_0313	2.56818e-06	0	0	8.65556e-06	1.76059e-06	9.07281e-06	0	0	2.3677e-06	2.02879e-06	1.7288e-06	0	1.81121e-06	3.13538e-06	5.48744e-06	7.54281e-06	5.74278e-06	1.84774e-06	0	4.97378e-06	6.83501e-07	1.14883e-06	1.80594e-07	5.78739e-06	1.01321e-05	1.7153e-05	3.68411e-06	4.30577e-06	8.89244e-08	0	0	2.18233e-06	1.48228e-05	0	8.14883e-06	0	4.22703e-07	6.24405e-06	2.93554e-06	9.49569e-06	2.25342e-06	2.28295e-06	3.31047e-06	3.95028e-06	2.91811e-06	2.26776e-06	1.08124e-06	1.0686e-05	8.16308e-07
msp_0380	0	0	0	0	0	3.29295e-06	0	0	5.16101e-06	7.00917e-06	2.00127e-06	0	3.04355e-06	1.56681e-06	0	5.13901e-06	3.44222e-06	0	0	3.43455e-07	0	0	1.19911e-06	1.19947e-06	0	6.17806e-06	0	0	0	0	0	5.24232e-06	6.9549e-06	0	9.69285e-08	1.12514e-06	5.56903e-07	6.47882e-07	0	0	0	4.55518e-06	1.39035e-06	0	1.33325e-07	0	2.46475e-06	4.28301e-07	1.16074e-06
msp_0403	0	0	0	0	0	0	0	0	1.9132e-07	0	0	0	0	0	0	0	0	0	0	0	0	0	0	0	0	0	0	0	0	0	0	0	0	0	0	0	0	0	0	0	0	0	0	0	0	0	0	0	0
msp_0408	0	0	0	0	0	0	0	7.63431e-05	6.19978e-07	0	0	0	0	0	0	0	0	0	0	0	0	0	0	0	0	0	0	0	0	0	0	0	0	0	0	0	0	0	0	0	0	0	0	0	0	7.28284e-05	0	0	0
msp_0409	0	0	0	0	0	0	0	0	0	0	0	0	0	0	0	0	0	0	0	0	0	0	0	0	0	0	0	0	0	0	0	0	0	0	1.58332e-06	0	1.44415e-06	0	0	0	0	0	0	0	0	0	0	0	0
msp_0437c	0	0	0	0	6.71685e-07	1.03703e-06	0	0	4.88104e-07	2.03245e-06	0	0	7.4946e-07	1.74565e-06	3.01454e-07	1.04738e-06	0	0	0	7.01158e-08	0	4.05113e-07	0	0	0	1.39194e-06	0	5.71621e-08	0	0	0	1.67438e-06	3.42744e-07	0	2.00636e-06	0	0	0	0	3.49045e-06	0	2.14104e-06	3.4986e-06	0	3.74024e-07	0	6.93831e-07	6.32581e-07	0
msp_0446c	0	0	0	0	0	3.37153e-07	0	0	2.86533e-07	5.32146e-07	0	0	6.69246e-07	1.5645e-06	0	5.97641e-07	0	0	0	0	0	3.29883e-07	5.5935e-07	0	0	0	0	4.97108e-07	4.58648e-07	0	0	0	0	0	1.19286e-07	4.28039e-07	0	0	0	0	0	0	1.04713e-06	0	0	0	1.50157e-06	0	3.06983e-07
msp_0469c	0	0	0	0	0	0	0	0	0	0	0	0	0	0	0	0	0	0	0	0	0	0	0	0	0	0	0	0	0	0	0	0	0	0	0	0	0	0	0	0	0	0	0	0	0	0	0	0	0
msp_0482	0	0	0	0	0	0	0	0	0	0	0	0	0	0	0	0	0	0	0	0	0	0	0	0	0	0	0	0	0	0	0	0	0	0	0	0	0	0	0	0	0	0	0	0	0	0	0	0	6.67843e-07
msp_0486	0	0	0	0	0	0	0	0	0	0	0	0	0	0	0	0	0	0	0	0	0	0	0	0	0	0	0	0	0	0	0	0	0	0	0	0	0	0	0	0	0	0	0	0	0	0	0	0	0
msp_0497	0	0	0	0	0	0	0	0	0	0	0	0	0	0	0	0	0	0	0	0	0	0	0	0	0	0	0	0	0	0	0	0	0	0	0	0	0	0	0	0	0	0	0	0	0	0	0	0	0
msp_0570	0	0	0	0	0	0	0	1.20045e-06	0	0	0	0	0	0	0	2.50205e-07	0	0	6.42573e-07	2.64211e-08	0	0	0	0	0	0	0	0	0	0	0	0	0	0	1.48766e-06	0	0	0	0	0	0	0	0	0	0	9.7047e-07	0	0	2.96621e-07
msp_0573	0	0	0	0	0	0	0	0	1.00519e-06	0	0	0	0	0	0	0	0	0	0	0	8.39749e-07	0	0	0	0	0	0	0	0	7.07421e-07	0	0	0	0	0	0	2.48059e-07	0	0	0	0	0	0	0	0	0	0	0	0
msp_0574c	0	0	0	0	0	0	0	0	0	0	0	0	0	0	0	0	0	0	0	0	0	0	0	0	0	0	0	0	0	0	0	0	0	0	0	0	0	0	0	0	0	0	0	0	0	0	0	0	0
msp_0603c	0	0	0	0	0	0	0	0	0	0	0	0	3.35045e-07	0	0	0	0	0	0	5.18841e-08	0	1.81617e-07	0	0	0	0	0	0	0	0	0	0	0	0	0	0	0	0	0	0	0	0	0	6.63958e-07	0	0	0	0	0
msp_0610	0	0	0	0	0	6.33328e-08	0	0	0	0	0	0	0	0	5.28114e-07	3.7931e-07	0	0	0	0	0	2.53558e-07	0	0	0	0	1.59591e-06	0	6.59098e-08	0	0	0	0	0	1.48877e-06	1.83535e-07	0	1.19682e-06	0	0	0	0	0	7.45976e-07	0	0	0	0	0
msp_0616	0	0	0	0	0	4.88537e-08	0	0	0	0	0	0	0	0	6.37376e-07	0	0	1.09223e-07	0	0	0	0	0	0	0	0	0	0	0	0	4.06813e-07	0	0	0	0	0	9.10736e-08	3.51549e-07	0	0	0	0	0	0	0	0	0	0	0
msp_0627	0	0	0	0	0	0	0	0	0	0	0	0	0	0	0	0	0	0	0	0	0	0	0	0	0	0	0	0	0	0	0	0	0	0	0	0	0	0	0	0	0	0	0	0	0	0	0	0	0
msp_0677c	0	0	0	0	0	4.66161e-08	0	0	0	0	0	0	1.2985e-07	0	0	0	0	0	0	0	0	0	0	0	0	0	0	0	0	0	0	0	0	0	0	0	0	0	0	0	0	0	0	0	0	0	0	0	0
msp_0691	0	0	0	0	0	0	0	0	0	0	0	0	0	0	0	0	0	0	0	0	0	0	0	0	0	0	0	0	0	0	0	0	0	0	0	0	0	0	0	0	0	0	0	0	0	0	0	0	0
msp_0712	0	0	0	0	0	0	0	0	0	0	0	0	0	0	0	1.87037e-07	0	0	0	6.73438e-07	0	0	0	0	0	0	0	0	0	0	0	0	0	0	0	0	0	0	0	0	2.05384e-06	0	0	0	0	0	0	0	0
msp_0715c	8.59914e-07	2.21328e-06	5.14387e-06	0	0	1.5177e-07	0	0	0	0	0	7.2324e-06	0	0	1.7705e-06	7.0707e-07	0	0	0	1.83534e-06	0	0	7.3841e-07	1.25689e-06	0	0	3.03611e-06	3.04167e-06	0	0	3.43131e-06	0	0	3.35623e-06	1.21505e-06	1.3955e-06	0	1.66809e-05	0	0	0	0	0	1.67327e-06	0	0	0	0	0
msp_0742	0	0	0	0	1.37473e-06	2.83223e-06	0	0	2.55955e-06	1.39654e-06	8.31357e-07	0	2.07739e-06	1.0074e-06	8.48003e-07	5.07217e-06	4.38292e-06	1.19981e-06	2.34102e-06	1.4541e-06	0	8.53474e-06	5.98004e-06	3.71455e-06	0	3.1698e-06	0	4.41072e-07	9.33702e-08	0	0	5.65038e-06	3.18237e-06	0	1.03942e-06	3.30602e-06	0	3.15062e-07	0	0	0	5.42143e-06	1.05857e-06	5.20462e-07	0	9.51573e-07	4.54293e-06	1.51395e-06	1.97695e-06
msp_0833	0	0	0	0	0	0	0	0	6.76481e-07	0	0	0	0	0	5.06753e-07	0	0	0	0	0	0	0	0	0	0	0	0	0	0	0	0	0	0	0	0	0	0	0	0	0	0	0	0	0	0	0	0	0	1.00756e-06
msp_0844c	0	3.97461e-06	0	0	0	2.0734e-06	0	2.45361e-06	1.9097e-06	3.73083e-06	0	1.24195e-07	4.85013e-06	2.78486e-06	6.61889e-07	6.48641e-07	0	0	2.0518e-06	1.58207e-06	6.43716e-07	2.32833e-06	5.55518e-07	1.27827e-06	0	5.76364e-07	6.88833e-07	2.16475e-06	5.7359e-07	0	1.61894e-06	0	3.64604e-07	0	2.00815e-06	2.0845e-06	0	1.05161e-06	0	0	0	0	3.27643e-06	3.02303e-08	3.13068e-06	3.48647e-07	2.84477e-06	1.28263e-06	2.53247e-06
msp_0853c	0	0	0	0	0	7.78099e-07	0	0	0	0	0	0	2.43429e-07	0	1.47628e-07	0	0	0	0	7.06753e-07	0	0	0	0	0	0	0	0	0	0	0	0	0	0	0	0	0	0	0	0	0	0	0	0	0	0	0	0	0
msp_0854	0	0	0	0	0	0	0	0	0	0	0	0	0	0	0	0	0	0	0	0	0	0	0	0	0	0	0	0	0	0	0	0	0	0	0	0	0	0	0	0	0	0	0	0	0	0	0	0	0
msp_0881	0	2.81335e-06	1.8529e-05	0	2.34993e-05	1.60496e-05	2.20155e-05	1.06964e-05	1.36756e-05	9.2901e-06	0	2.34294e-05	6.87844e-06	1.86376e-05	6.65822e-06	8.28994e-06	3.6462e-05	4.50491e-06	3.73423e-06	1.14786e-05	1.77942e-06	1.97968e-06	2.13655e-05	4.20573e-06	0	1.00659e-05	2.28049e-05	2.15809e-05	3.87106e-05	3.65658e-06	6.48392e-06	5.79318e-06	9.67279e-06	5.59936e-06	3.39011e-06	1.00795e-05	4.04632e-08	1.43487e-05	5.22467e-06	0	0	5.50224e-06	1.72157e-05	6.11119e-06	1.76024e-05	2.0918e-06	1.58282e-05	2.14705e-05	7.58429e-06
msp_0884	1.05422e-06	1.46013e-05	0	2.32789e-06	0	2.48078e-05	0	2.78534e-06	7.91925e-06	1.0935e-05	3.28961e-05	0	2.33212e-05	7.81746e-06	3.03008e-06	1.48404e-05	1.53796e-06	5.05676e-06	9.36491e-06	8.63316e-05	3.28395e-06	1.56914e-05	4.7374e-06	1.07007e-05	4.35088e-06	1.61664e-05	5.7551e-07	0	2.87757e-06	1.50794e-06	6.67032e-07	3.20371e-06	1.57329e-05	2.35456e-06	1.06212e-05	8.75515e-06	3.54147e-07	6.43057e-06	1.08577e-06	9.34377e-06	1.75489e-05	2.53717e-06	6.37919e-06	1.07163e-05	2.89338e-06	2.2932e-05	7.38225e-06	2.17315e-05	7.5357e-06
msp_0916	0	0	0	0	0	0	0	0	0	0	0	0	0	0	0	0	0	0	0	0	0	0	0	0	0	0	0	0	0	0	0	0	0	0	0	0	0	0	0	0	0	0	0	0	0	0	0	0	0
msp_0925	0	0	0	0	0	0	0	0	0	0	4.68484e-07	0	0	0	0	0	0	0	0	4.48608e-07	0	0	0	0	0	3.95199e-08	0	0	0	0	0	0	0	0	0	0	0	0	0	0	1.57515e-06	0	0	0	0	0	0	0	0
msp_0935	0	0	0	0	0	0	0	0	0	0	0	0	0	0	0	0	0	0	0	0	0	0	0	0	0	0	0	0	0	0	0	0	0	0	0	0	0	0	0	0	0	0	0	0	0	0	0	0	0
msp_0974c	0	0	0	0	8.60885e-07	2.28393e-07	0	0	0	0	0	2.25163e-07	4.63086e-07	1.3106e-06	5.36165e-07	2.45444e-06	2.61341e-06	0	0	2.69872e-07	0	5.81823e-07	6.94805e-06	0	0	0	0	9.40069e-07	7.80321e-07	0	0	2.52958e-06	0	0	9.24461e-07	1.04793e-06	0	0	2.37585e-06	0	0	3.05133e-06	3.53326e-07	0	2.49922e-07	0	3.34212e-06	1.13316e-06	2.63177e-07
msp_1006	0	0	0	0	0	0	0	0	0	0	0	0	0	0	1.74742e-07	0	0	0	0	3.05676e-07	0	0	0	0	0	0	0	0	0	0	0	0	0	0	0	0	1.10038e-06	0	0	0	5.9454e-06	0	0	0	0	0	0	0	0
msp_1028c	0	0	0	3.90241e-06	0	0	0	0	0	0	0	3.06153e-07	1.51499e-07	3.66011e-07	0	0	1.80415e-06	0	0	0	0	0	3.6974e-07	0	0	0	0	1.62251e-06	0	0	0	0	0	0	0	1.76256e-06	1.43555e-07	2.13788e-05	0	0	0	0	0	5.70102e-07	6.62863e-07	0	0	1.79664e-06	6.50231e-07
msp_1034	0	0	0	0	0	0	0	0	0	0	0	0	0	0	0	2.1149e-07	0	0	0	0	0	0	0	0	0	0	0	0	0	0	0	0	0	0	1.1441e-06	0	0	0	0	0	0	0	0	0	0	0	0	0	0
msp_1040c	0	0	0	0	0	0	0	0	0	0	0	0	0	0	0	0	0	0	0	0	0	0	0	0	0	0	0	0	0	0	0	0	0	0	0	0	0	0	0	0	0	0	0	0	0	0	0	0	0
msp_1057c	0	0	0	0	0	0	0	0	0	0	0	0	0	0	0	0	0	0	0	0	0	0	0	0	0	0	0	0	0	0	0	0	0	0	0	0	0	0	0	0	0	0	0	0	0	0	0	0	0
msp_1089	0	0	0	0	0	0	0	0	0	0	0	0	0	0	0	0	0	0	0	0	0	0	0	0	0	0	0	0	0	0	0	0	0	0	0	0	0	0	0	0	0	0	0	0	0	0	0	0	0
msp_1127	0	0	0	0	0	1.13218e-07	0	0	0	0	0	0	0	0	2.51231e-07	3.38997e-07	0	0	0	9.39695e-08	0	0	0	0	0	0	0	0	0	0	0	0	0	0	0	0	0	0	0	0	0	0	0	0	0	0	0	0	0
msp_1156	0	0	0	0	0	0	0	0	0	0	0	0	0	0	0	0	0	0	0	0	0	0	0	0	0	0	6.58383e-07	0	0	0	0	0	0	0	8.9615e-08	0	0	0	0	0	0	0	0	0	0	0	0	0	0
msp_1191c	0	0	0	0	0	5.75519e-08	0	0	0	0	0	0	0	0	8.8621e-07	1.67276e-07	0	0	0	1.65129e-07	0	0	0	0	0	0	0	0	0	0	0	0	0	0	5.08359e-07	0	0	0	0	0	0	0	0	0	0	0	0	0	0
msp_1193	0	0	0	4.61485e-07	0	0	0	0	0	0	0	0	0	0	0	0	0	8.03604e-07	0	0	0	0	0	0	8.14186e-07	0	1.53519e-06	0	0	0	0	0	0	0	5.14641e-07	7.43936e-07	0	1.64714e-06	3.11542e-07	1.00276e-06	0	0	0	5.63743e-07	2.46878e-07	0	0	0	0
msp_1196	0	0	0	0	0	0	0	0	0	0	2.26763e-07	0	0	0	0	0	0	0	0	0	0	0	0	0	0	0	0	0	0	0	0	0	0	0	0	0	7.80333e-06	0	0	0	0	0	0	0	0	0	0	0	0
msp_1219	0	0	0	0	1.76704e-06	1.24979e-06	6.62521e-06	0	9.76404e-07	1.30372e-06	0	1.51724e-06	4.13591e-06	6.15005e-06	1.36876e-06	4.32867e-06	0	0	0	0	1.11368e-06	9.77529e-07	5.21557e-06	0	0	1.26457e-06	0	1.89721e-06	8.90694e-06	0	0	1.44323e-06	7.45683e-07	1.05882e-06	4.30755e-07	3.86417e-06	0	9.91439e-07	2.71181e-07	0	0	4.76808e-07	8.05355e-07	2.40464e-06	1.99602e-06	2.48773e-06	2.7255e-06	0	1.29397e-06
msp_1220	0	0	0	0	0	0	0	0	0	0	0	0	0	0	0	0	0	0	0	7.9909e-07	0	0	0	0	0	0	0	0	0	0	0	0	0	0	0	0	0	0	0	0	0	0	0	0	0	0	0	0	0
msp_1222	0	0	0	0	0	0	0	0	0	0	0	0	0	0	0	0	0	0	0	0	0	0	0	0	0	0	0	0	0	0	0	0	0	0	0	0	2.9535e-06	0	0	0	2.808e-06	0	0	0	0	0	0	0	0
msp_1234	0	0	0	0	0	0	0	0	0	0	0	0	0	0	0	0	0	1.56452e-06	0	0	0	0	0	0	0	0	0	0	0	0	0	0	0	0	6.0514e-07	1.93975e-07	0	1.30217e-06	0	0	0	0	0	0	0	0	0	1.3693e-06	0
msp_1237	0	0	0	0	0	0	0	3.03303e-06	0	0	0	0	0	0	0	0	0	0	0	0	0	0	0	0	0	0	0	0	0	0	0	0	0	0	0	0	1.22933e-05	0	0	0	0	0	0	0	0	2.68642e-06	0	0	0
msp_1265	0	0	0	0	0	0	0	0	0	0	0	0	0	0	0	0	0	0	0	0	0	0	0	0	0	0	0	0	0	0	0	0	0	0	0	0	3.8204e-06	0	0	0	0	0	0	0	0	0	0	0	0
msp_1268	0	0	0	0	0	0	0	0	0	0	0	0	0	0	0	0	0	0	0	0	0	0	0	0	0	0	0	0	0	0	0	0	0	0	0	0	0	0	0	0	0	0	0	0	0	0	0	0	0
msp_1325	0	2.66244e-06	0	0	0	9.70005e-06	0	0	1.24184e-06	1.3419e-06	1.53429e-06	0	6.03078e-06	7.80925e-07	1.40534e-06	1.36541e-06	0	1.45445e-06	3.0751e-06	9.14818e-06	1.78635e-06	2.01421e-06	9.43822e-07	5.12234e-07	8.75505e-07	5.59504e-07	2.01103e-07	7.35359e-07	1.73656e-06	1.28496e-06	0	0	6.79205e-07	0	2.40149e-06	2.16193e-06	0	2.99652e-07	0	0	3.82951e-06	0	2.8008e-07	1.51215e-06	5.02283e-07	4.76537e-06	1.00592e-06	1.83981e-06	2.29401e-06
msp_1327	0	0	0	0	0	0	0	0	0	0	0	0	0	0	0	0	0	0	0	0	0	0	0	0	0	0	0	0	0	0	0	0	0	0	0	0	0	2.90522e-07	0	0	0	0	0	0	0	0	0	0	0
msp_1329	0	0	1.45157e-06	0	0	0	4.3736e-06	0	0	0	0	1.98158e-06	2.62543e-06	0	0	0	0	0	0	0	0	0	0	0	0	0	1.13672e-06	4.45157e-06	1.65564e-06	0	8.69572e-07	0	0	0	0	5.22197e-07	0	7.87049e-07	0	0	0	0	0	0	9.59618e-06	0	0	0	0
msp_1341	0	0	0	0	0	0	0	0	9.37671e-07	0	0	0	0	0	0	0	0	0	0	0	0	0	0	0	0	0	0	0	0	0	0	0	0	0	0	0	2.16124e-06	0	0	0	0	0	0	0	0	0	0	0	0
msp_1404	0	0	0	0	0	0	0	0	4.7806e-07	0	0	0	0	0	0	0	0	0	0	0	0	0	0	0	0	0	0	0	0	0	0	0	0	0	0	0	0	0	0	0	0	0	0	0	0	0	0	0	0
msp_1418c	0	0	6.03148e-06	1.46749e-05	5.4034e-06	1.11501e-06	0	7.82327e-07	8.0192e-06	2.08266e-06	3.47644e-06	4.14927e-06	3.37344e-06	1.31781e-06	1.05472e-05	3.26714e-06	6.28655e-06	2.8603e-06	2.2135e-06	1.42557e-06	1.21819e-05	3.58687e-06	7.27368e-06	1.57003e-06	0	1.95173e-06	3.20879e-06	2.43503e-06	1.25042e-06	0	0	4.95716e-06	1.02744e-06	0	2.38723e-06	1.5132e-06	0	8.20322e-07	2.50919e-05	2.47444e-06	0	4.15945e-06	1.68037e-06	1.71941e-06	5.49441e-06	0	3.03677e-05	1.6203e-05	1.11165e-06
msp_1453	0	0	0	0	0	0	0	0	0	0	1.0113e-06	0	0	0	0	0	0	0	0	6.17344e-08	0	0	0	2.79468e-06	0	0	0	0	0	0	0	0	0	0	0	0	3.71796e-06	0	0	0	0	0	0	0	0	0	0	0	0
msp_1456c	0	0	0	7.23449e-06	0	0	0	0	0	0	0	8.24815e-07	0	1.12294e-06	0	0	6.98157e-07	4.32132e-06	2.6863e-07	0	0	7.12225e-07	3.89707e-07	0	0	0	0	1.19364e-06	0	0	0	0	0	0	2.45223e-06	5.88195e-07	0	1.00896e-06	1.25992e-06	0	0	0	1.16943e-06	0	2.29404e-07	8.56457e-07	1.08427e-06	6.5277e-06	3.56705e-07
msp_1476	0	0	0	0	0	0	0	0	0	0	0	0	0	0	0	0	0	0	0	0	0	0	0	0	0	0	0	0	0	0	0	0	0	0	0	0	0	0	0	0	0	0	0	0	0	0	0	0	0
msp_1477	0	0	0	0	0	5.49084e-07	0	0	4.89154e-07	0	0	0	0	0	2.66728e-07	0	0	0	0	4.57338e-08	0	0	0	0	0	4.88604e-07	0	0	0	0	0	0	1.84319e-07	0	2.65076e-07	0	0	0	0	0	0	0	0	0	0	0	0	0	0
msp_1489c	0	0	0	0	0	0	0	0	0	0	0	0	0	0	0	0	0	0	0	0	0	0	0	0	0	0	0	0	0	0	0	0	0	0	0	0	0	0	0	0	0	0	0	0	0	0	0	0	0
msp_1543	0	0	0	0	0	1.44301e-06	0	0	0	0	0	0	6.93466e-07	6.75653e-08	2.26828e-06	5.60665e-08	0	0	0	8.93064e-07	0	0	0	0	0	2.21996e-06	0	0	0	0	0	1.88491e-06	2.67427e-06	0	3.36881e-07	0	0	0	0	0	0	4.84076e-07	0	0	1.80774e-07	0	0	8.75695e-07	0
msp_1603c	0	0	0	0	0	2.94894e-06	0	0	6.02065e-07	2.20714e-06	0	0	5.66554e-06	6.33621e-07	3.83464e-07	1.29388e-06	0	0	0	2.26693e-06	0	1.71083e-06	1.5474e-06	0	0	5.08381e-07	0	4.10099e-07	2.57685e-07	0	0	0	1.00263e-06	0	1.61852e-06	1.34139e-06	0	0	0	0	0	0	0	0	0	5.66677e-07	1.86602e-06	1.6529e-06	2.93177e-07
msp_1702	0	0	0	0	0	0	0	0	0	0	0	0	0	0	0	0	0	0	0	0	0	0	2.33063e-06	0	0	0	0	0	1.13122e-06	0	0	0	0	0	0	0	0	0	0	0	0	0	0	0	7.42807e-07	0	0	0	0
msp_1748	0	0	0	0	0	2.80951e-06	0	0	0	0	0	0	0	2.71505e-07	8.9214e-07	3.63552e-07	1.01034e-07	0	0	1.8352e-07	0	2.13438e-07	0	0	0	1.02728e-06	0	0	0	0	0	7.81406e-07	5.46402e-07	0	8.6737e-07	0	0	3.53472e-07	0	0	6.12167e-07	7.74868e-07	9.24326e-07	0	0	0	0	1.41825e-07	0
msp_1773	0	0	0	0	0	0	0	0	0	0	5.68897e-07	0	0	0	0	0	0	0	0	0	0	0	0	0	0	0	0	0	0	0	0	0	0	0	0	0	0	0	0	0	0	0	0	0	0	0	0	0	0
msp_1782	1.4856e-06	6.63223e-06	2.31023e-06	0	2.14621e-06	1.31949e-05	5.449e-06	0	3.14066e-06	8.4515e-06	1.14211e-06	1.93585e-06	6.45155e-06	2.5704e-05	7.63948e-06	3.07638e-05	2.02178e-06	1.93585e-06	3.57225e-06	7.06342e-06	2.62187e-06	2.01287e-06	1.18096e-05	6.75388e-06	0	2.1462e-06	2.27138e-06	1.39308e-05	1.86069e-05	6.25301e-06	2.59984e-06	6.4585e-06	2.23317e-06	1.9267e-06	8.86431e-06	3.89282e-05	0	1.17077e-05	8.52843e-06	1.92224e-06	0	6.09861e-06	2.61785e-05	3.0517e-05	1.63218e-06	4.13992e-06	1.70362e-05	1.74713e-05	9.084e-06
msp_1783	0	0	3.63069e-06	0	1.3639e-06	4.05583e-07	7.3826e-06	0	4.02508e-07	5.69767e-07	0	5.13927e-06	2.64228e-06	3.67637e-06	5.41635e-07	4.42559e-07	0	8.52162e-07	0	4.27121e-07	1.08959e-06	1.13043e-06	3.66401e-06	2.05628e-07	0	0	2.87288e-06	2.89514e-06	1.5429e-05	0	1.34915e-06	0	0	5.98685e-07	2.55479e-07	6.05218e-06	0	1.35898e-06	3.73986e-06	0	0	0	3.60806e-06	2.5033e-06	3.60209e-06	0	0	1.06714e-06	2.84584e-06
msp_1784	0	1.29541e-05	0	0	0	1.25797e-05	0	0	6.7292e-07	1.54331e-06	5.24522e-06	0	1.69069e-05	2.95145e-06	2.29988e-06	2.82449e-06	0	6.77e-06	2.90934e-06	1.41217e-06	2.78696e-06	1.10359e-05	1.27693e-06	1.28017e-06	0	4.91273e-06	1.75192e-06	3.97962e-06	2.8968e-06	1.9378e-06	0	5.8061e-07	4.84742e-06	9.79565e-07	0	1.02816e-05	0	1.45314e-06	6.62117e-07	0	2.13047e-06	0	3.56929e-06	5.93174e-06	4.54329e-06	1.21443e-05	0	8.29925e-06	6.86776e-06
msp_1785	0	1.58339e-06	4.91525e-06	0	0	1.80334e-08	0	0	4.56119e-07	2.29296e-06	0	1.23169e-06	0	6.98791e-07	1.16058e-06	0	0	0	0	0	2.65928e-06	0	4.01863e-06	4.70325e-07	0	0	0	2.37662e-06	1.31826e-07	2.63264e-06	0	0	0	3.25354e-06	0	0	0	2.079e-07	0	0	0	0	5.2998e-07	3.92124e-07	0	0	0	0	3.80723e-07
msp_1786	0	0	0	0	0	7.21709e-06	0	0	0	0	0	0	0	2.9313e-07	1.65805e-06	7.03472e-07	0	1.65723e-06	3.69069e-07	0	0	1.78054e-05	0	0	0	0	0	0	7.49579e-07	0	0	0	0	0	0	2.29441e-06	0	5.32225e-07	0	0	0	0	1.52878e-07	1.22879e-06	9.25799e-07	1.49726e-06	0	5.90964e-07	1.63906e-06
msp_1787	0	6.03336e-06	0	2.37572e-07	0	8.72555e-06	0	4.06608e-07	1.72032e-06	7.39906e-06	4.1865e-06	0	6.71686e-06	2.11601e-06	4.13591e-06	4.05562e-06	6.91855e-07	3.55858e-06	4.03088e-06	3.52585e-05	8.147e-07	1.41226e-05	1.58395e-06	1.49656e-06	1.00246e-06	2.19351e-07	1.71886e-06	2.62369e-06	1.35606e-06	6.06354e-07	1.10756e-06	8.92659e-07	0	1.30458e-07	9.43231e-06	4.83202e-06	0	3.00872e-06	6.76038e-07	8.38506e-07	1.25845e-06	8.77674e-07	1.88117e-06	6.87167e-06	2.14514e-06	1.19565e-05	2.17982e-06	6.13702e-06	5.80056e-06
msp_1788	0	1.73546e-06	0	0	0	3.26612e-06	0	0	5.23521e-07	1.3151e-06	0	0	4.73788e-07	1.85903e-07	3.22269e-07	4.74241e-07	0	0	0	8.78403e-07	0	2.09656e-06	3.00855e-07	0	0	7.59433e-07	0	0	0	0	0	0	5.92422e-07	0	8.9876e-07	1.65609e-06	0	0	0	0	0	0	0	2.85067e-07	0	0	5.60796e-07	6.21419e-07	4.86792e-07
msp_1789	0	0	0	1.18511e-06	5.01571e-07	0	3.85904e-06	0	1.55013e-07	0	0	5.44399e-07	7.76517e-07	2.92759e-07	9.09872e-07	5.22854e-08	1.61876e-06	6.92995e-06	1.54309e-06	0	0	1.74593e-06	6.87326e-07	1.3888e-06	0	3.27131e-07	6.90698e-06	3.04291e-06	2.71159e-06	0	3.54579e-06	0	0	0	5.01266e-06	5.92516e-07	0	1.38542e-05	8.29246e-07	0	1.1991e-06	0	3.92614e-07	3.79817e-06	2.78896e-06	1.53117e-06	0	9.14339e-07	5.3871e-07
msp_1790	0	0	0	0	1.18161e-06	1.10471e-07	0	0	0	0	0	0	0	0	1.82116e-07	0	0	8.72602e-07	0	1.8614e-07	0	0	0	0	0	0	0	0	0	0	0	0	0	0	0	0	0	2.94412e-07	1.44008e-06	0	0	0	0	5.13539e-07	0	0	0	0	4.96892e-08
msp_1793	6.89197e-07	5.61886e-06	0	0	6.46208e-07	1.15762e-07	0	0	0	0	0	3.48146e-07	4.19844e-07	0	0	2.57776e-06	0	9.54691e-07	0	0	0	4.10206e-07	0	0	0	0	5.33555e-06	2.20025e-07	0	0	0	0	0	0	1.07292e-05	2.03278e-07	1.45775e-07	1.29784e-06	0	0	0	0	0	6.84313e-07	1.7018e-06	9.78299e-07	0	5.09198e-07	0
msp_1794	0	0	0	0	0	0	0	0	0	0	0	0	0	0	0	0	0	0	0	0	0	0	0	0	0	0	0	0	0	0	0	0	0	0	0	0	0	0	0	0	0	0	0	0	0	0	0	0	0
msp_1799	0	3.34984e-06	0	0	0	1.36189e-05	0	0	1.2574e-06	0	1.33049e-05	0	1.23496e-06	0	0	2.19036e-06	0	0	1.27263e-06	7.10676e-06	0	0	5.31071e-07	0	0	0	0	0	0	0	0	0	0	0	0	0	0	0	0	0	0	0	0	0	0	0	6.44594e-07	0	1.01449e-06
msp_1801	0	0	0	0	0	0	0	1.68263e-05	0	0	0	1.78884e-05	0	6.92128e-07	1.85524e-06	0	0	0	0	0	0	0	0	0	0	0	0	4.33497e-07	0	0	1.32561e-06	0	0	1.42707e-06	0	0	0	0	0	0	0	0	1.23373e-06	0	0	0	1.83164e-07	0	0
msp_1802	0	0	9.686e-06	0	0	0	0	8.53135e-07	0	0	0	1.07043e-06	0	7.45572e-07	0	0	0	0	0	0	0	0	1.41351e-06	0	0	0	0	3.42569e-07	0	0	4.08157e-07	0	0	1.01813e-06	0	3.22535e-07	0	3.14532e-07	0	0	0	0	0	0	0	0	0	0	0
msp_1805	0	0	0	0	0	0	0	0	0	0	0	0	0	0	0	0	0	0	0	6.31174e-07	0	0	0	0	0	0	0	0	0	0	0	0	0	0	0	0	2.04593e-07	0	0	0	3.6747e-06	0	0	0	0	0	0	0	0
msp_1808	0	0	0	7.20657e-07	0	0	0	0	0	0	0	0	0	0	1.2502e-06	2.02577e-06	0	0	0	0	0	3.72395e-07	0	0	0	5.2419e-07	1.37533e-06	0	0	0	5.07776e-07	0	0	0	1.7589e-06	0	0	8.08631e-07	0	0	0	0	0	2.95209e-06	0	0	0	0	0
msp_1810	0	0	0	0	0	0	0	0	0	0	0	0	0	0	0	0	0	0	0	6.74705e-06	0	0	0	0	0	0	0	0	0	0	0	0	0	0	0	0	0	0	0	0	3.47784e-06	0	0	0	0	0	0	0	0
msp_2212	0	0	2.41976e-06	0	0	0	0	0	0	0	0	0	0	0	0	0	0	0	0	0	0	0	0	0	0	0	0	1.09172e-06	0	2.71681e-06	0	0	0	0	0	0	0	0	0	0	0	0	0	8.44209e-07	0	0	0	0	0
msp_2213	0	0	0	0	2.20201e-06	1.69259e-06	3.04623e-06	0	1.87633e-06	0	0	9.5397e-07	3.08615e-06	1.27008e-06	3.28819e-06	3.04576e-07	1.77975e-06	0	0	3.84059e-07	8.94454e-07	2.18223e-06	0	0	0	1.76426e-06	0	1.09004e-06	0	0	8.95795e-07	6.38966e-07	1.21863e-06	0	1.5169e-06	3.6171e-07	0	2.3175e-06	0	0	0	8.17537e-07	1.51396e-06	0	5.62205e-06	2.39748e-06	3.41386e-06	8.00235e-07	0
msp_2214	3.46653e-06	0	0	0	7.83898e-06	6.15195e-07	0	0	1.68382e-06	3.20074e-06	7.45748e-07	0	6.30112e-07	1.00049e-06	4.93692e-06	1.86463e-06	2.49797e-06	0	9.35239e-07	4.31737e-07	0	1.774e-06	7.55698e-07	2.98435e-07	2.6307e-06	1.56834e-06	0	0	0	0	0	3.70957e-06	1.47508e-06	8.06495e-07	1.25069e-06	7.11806e-07	0	0	0	1.72157e-06	8.17723e-06	3.422e-06	1.48932e-06	5.14281e-07	9.33307e-07	1.13376e-06	4.41899e-06	3.06564e-06	0
msp_2215	0	0	0	0	5.7415e-07	0	0	0	0	0	0	0	0	0	0	4.80161e-07	0	0	0	2.70739e-08	0	6.51322e-07	0	0	0	0	0	0	0	0	0	0	0	0	0	4.08835e-07	0	9.97809e-07	0	0	0	0	0	0	0	0	0	0	0
msp_2216	0	1.30794e-06	9.76465e-06	0	0	0	2.25239e-05	1.77814e-05	1.64491e-05	3.77259e-05	0	2.41094e-05	1.41851e-05	1.36371e-05	9.98507e-07	4.07001e-06	0	1.44124e-06	0	0	6.75882e-06	1.67875e-06	3.21091e-05	4.41205e-06	0	0	1.78007e-05	1.20047e-05	6.04516e-05	0	4.78717e-05	0	0	6.01697e-06	0	1.71239e-05	0	1.70079e-05	2.83209e-06	0	0	0	1.43542e-05	2.04825e-06	3.2618e-05	0	2.64077e-06	0	2.17301e-05
msp_2217	0	0	0	0	0	0	0	0	0	0	0	0	0	0	0	2.71746e-07	0	0	0	0	0	6.24008e-08	0	0	0	0	0	0	0	0	0	0	0	0	0	1.29336e-07	0	3.34475e-07	0	0	0	0	0	0	0	0	0	0	0
msp_2218	0	3.91863e-06	2.86269e-07	0	0	1.16635e-05	5.64784e-06	4.91046e-07	1.42457e-06	4.70332e-07	0	3.05533e-07	7.9497e-06	9.86039e-06	3.24506e-06	2.02822e-06	4.63659e-07	2.60022e-06	2.3242e-06	1.45716e-05	7.96961e-07	4.36066e-06	5.25083e-07	2.50461e-06	0	0	1.88162e-06	5.73819e-06	9.82797e-06	1.25162e-06	1.04481e-06	0	0	5.87652e-07	3.73389e-06	7.90768e-06	0	7.67975e-06	1.35506e-06	0	0	0	1.01693e-05	9.97189e-06	2.25982e-06	2.39579e-06	2.43011e-06	8.45214e-06	3.75195e-06
msp_2219	0	0	0	0	0	0	0	0	0	7.32418e-07	0	0	0	0	0	0	0	0	0	0	0	0	0	0	0	0	0	0	0	0	0	0	0	0	0	0	0	0	0	0	0	0	0	0	0	0	0	0	0
msp_2220	0	0	7.17201e-06	0	1.26312e-06	3.60837e-07	1.70561e-05	8.17921e-07	2.43558e-06	1.50012e-06	0	2.27587e-05	1.51304e-05	1.36516e-05	3.3397e-06	1.07077e-06	1.07887e-06	1.15736e-06	0	0	9.57922e-07	7.9696e-07	7.41005e-06	0	0	0	6.16516e-06	6.36512e-06	8.86399e-05	0	1.53899e-06	5.38378e-07	0	5.26662e-06	0	5.7568e-06	0	5.76322e-06	2.18244e-05	0	0	0	1.08245e-05	8.64586e-06	3.95061e-05	7.4113e-07	1.04808e-06	1.2876e-05	6.08929e-06
msp_2222	1.3836e-06	0	0	0	1.83133e-07	0	0	0	0	0	0	0	7.19175e-07	0	0	3.2457e-07	0	1.42966e-06	0	1.19556e-07	0	2.73587e-06	0	0	0	0	0	0	0	0	0	1.77204e-07	0	0	6.35931e-07	3.04653e-07	0	0	0	0	0	0	0	3.73205e-07	0	0	2.57745e-07	1.36276e-07	0
msp_2223	0	2.35752e-05	0	0	0	1.63118e-05	0	1.90345e-06	4.13294e-06	1.33631e-05	4.28279e-06	0	3.83677e-07	3.13877e-06	3.54486e-06	5.85005e-06	9.7987e-07	5.68988e-06	3.3641e-06	4.26588e-05	4.44825e-07	3.94282e-06	5.59702e-06	2.25438e-06	3.65098e-06	1.20532e-06	0	8.17517e-07	1.46124e-06	9.99993e-07	2.92955e-07	0	1.13278e-06	3.81757e-06	1.81185e-05	1.5939e-05	0	1.61525e-06	0	6.64708e-07	8.15354e-06	0	3.3647e-06	1.53832e-06	1.06012e-06	4.59613e-06	1.64821e-05	5.26623e-06	5.40305e-06
msp_2224	0	0	0	2.40701e-06	0	1.34723e-07	0	0	0	0	0	0	0	6.38366e-07	0	3.04272e-07	0	8.42756e-07	1.59982e-06	0	0	2.33759e-06	0	1.65837e-06	0	6.94907e-07	3.857e-06	3.81424e-07	0	0	4.59928e-07	0	0	0	5.46655e-06	5.92502e-07	1.53718e-07	4.46412e-06	0	0	0	0	9.57901e-07	1.6216e-06	9.05659e-07	2.1783e-06	0	2.87371e-07	7.48147e-07
msp_2225	0	0	3.33533e-06	1.43371e-05	0	3.21677e-06	6.44185e-06	2.22635e-06	2.28143e-05	2.38324e-06	0	1.60009e-05	8.62653e-07	2.11782e-05	1.02408e-06	1.65623e-05	3.8399e-06	0	0	6.35951e-06	4.69166e-06	7.33934e-07	5.28058e-06	7.05597e-06	0	1.53463e-05	0	3.1044e-05	0	1.1381e-06	1.25387e-05	6.3654e-06	1.49485e-05	0	1.13717e-06	5.31289e-06	0	2.98222e-05	0	4.73303e-07	0	5.64742e-06	2.48747e-05	3.72141e-06	0	6.9715e-06	7.10231e-08	2.18006e-06	3.99516e-07
msp_2226	0	0	0	0	6.34542e-07	0	0	0	0	0	0	0	1.97046e-07	0	5.72541e-07	0	0	0	0	2.92041e-08	0	4.17536e-07	0	1.50637e-07	0	0	0	0	0	0	0	0	0	0	0	4.17257e-07	0	1.96837e-06	0	0	0	0	0	9.69821e-07	5.37962e-07	0	0	0	0
msp_2227	0	0	1.62912e-06	0	5.57067e-07	2.52238e-05	9.37092e-06	0	2.84868e-06	0	0	1.06059e-06	2.43529e-05	3.80727e-06	7.02521e-07	4.38081e-06	4.96892e-06	4.51109e-06	2.88467e-06	0	4.28181e-07	1.36783e-05	2.0414e-05	1.91116e-06	0	0	8.56198e-07	1.57118e-06	2.70625e-06	0	1.61691e-06	0	0	1.88051e-06	0	1.96338e-05	0	2.90421e-06	1.50839e-06	0	0	0	1.13025e-06	1.37275e-06	2.757e-06	2.7144e-06	1.03631e-05	1.52641e-06	4.46721e-06
msp_2228	0	0	0	0	0	1.54615e-07	2.149e-06	0	2.02072e-07	4.76856e-06	0	4.80678e-06	1.40948e-06	3.69682e-06	0	0	0	0	0	0	0	5.27909e-07	7.81515e-07	0	0	0	0	1.50681e-06	2.28382e-05	0	2.38265e-07	0	0	0	0	2.88934e-07	0	6.23325e-07	0	0	0	0	2.56841e-06	6.75024e-07	2.73578e-06	0	0	0	1.43872e-06
msp_2230	0	0	0	0	1.4845e-06	3.7721e-08	0	0	0	0	0	0	3.35111e-07	3.58682e-07	5.60457e-07	3.01456e-07	0	4.03252e-07	0	6.1169e-08	0	6.18893e-07	1.69489e-07	0	0	0	0	0	3.79076e-06	0	1.67911e-07	0	0	0	5.46549e-07	1.05735e-06	0	6.30068e-07	2.46175e-06	0	0	0	3.98323e-07	1.3895e-06	1.78389e-06	0	0	4.75621e-07	1.49121e-06
msp_2231	0	0	0	0	0	0	0	0	0	0	0	0	0	0	0	0	0	0	0	0	0	0	0	0	0	0	0	0	0	0	6.36853e-07	0	0	0	0	1.13702e-06	0	2.62093e-07	0	0	0	0	0	0	0	0	0	0	4.52051e-07
msp_2232	0	0	2.57194e-06	0	0	0	3.68913e-06	0	0	0	0	9.69023e-07	9.7137e-07	0	0	0	0	0	0	0	0	0	0	0	0	0	6.25481e-07	2.24375e-07	1.0398e-05	0	1.00842e-06	0	0	0	0	9.2999e-07	0	5.29784e-07	0	0	0	0	0	0	3.26723e-06	0	0	0	0
msp_2233	0	0	0	0	0	0	0	0	0	0	0	0	0	0	0	7.8954e-07	0	0	0	1.71351e-07	0	0	0	0	0	0	0	0	0	0	0	0	0	0	0	0	0	0	0	0	0	0	0	0	0	0	0	0	0
msp_2234	0	0	0	0	0	0	0	0	0	0	0	0	0	0	0	3.4384e-07	0	0	0	3.07583e-08	0	0	0	0	0	0	0	0	0	0	0	0	0	0	6.10302e-07	0	0	0	0	0	0	0	0	0	0	0	0	0	0
msp_2235	0	0	0	7.17463e-07	0	6.88915e-08	6.33004e-07	0	5.56419e-07	0	0	0	0	2.32681e-07	0	2.15246e-07	0	0	0	1.91702e-06	0	6.50539e-07	0	0	0	0	0	2.65243e-07	0	0	0	8.66601e-07	0	0	0	0	0	0	0	0	0	1.03685e-06	5.19547e-07	0	0	1.02812e-06	1.01759e-06	0	0
msp_2236	4.27324e-07	0	0	0	1.68746e-06	2.5034e-06	0	4.25798e-07	9.07445e-07	3.35794e-06	0	2.26287e-06	1.39712e-06	1.65444e-06	9.92884e-08	3.28106e-07	2.45495e-06	7.92773e-07	0	4.36627e-06	0	2.12002e-06	0	0	0	0	0	1.34996e-06	2.11054e-06	0	2.73533e-06	0	0	0	4.45454e-07	6.17936e-07	0	3.18097e-06	1.00636e-05	7.45485e-07	0	0	2.18076e-06	3.29085e-07	1.87332e-06	5.83708e-07	1.69562e-07	7.11451e-07	3.22661e-06
msp_2237	0	0	0	0	0	1.65266e-07	0	0	0	0	0	0	0	0	0	0	0	0	0	0	0	0	0	0	0	0	0	0	0	0	0	0	0	0	0	0	0	0	0	0	0	0	0	0	0	0	0	0	0
msp_2239	0	0	0	0	0	0	0	0	0	0	0	0	0	0	0	1.59291e-07	0	0	0	0	0	0	0	0	0	0	0	0	0	0	0	2.23836e-06	0	0	3.45643e-07	0	0	0	0	0	0	2.6743e-06	0	0	0	0	6.15484e-07	0	0
msp_2240	0	0	2.12255e-06	1.2029e-06	6.95916e-06	1.88854e-06	2.48618e-06	5.34956e-06	3.64379e-06	1.34068e-05	0	3.78199e-06	1.8617e-06	1.34505e-05	1.7516e-06	4.98769e-06	1.50328e-05	3.80499e-07	6.34466e-06	0	1.60078e-06	2.20196e-05	2.54639e-05	3.14577e-06	0	0	1.46815e-06	8.23428e-06	2.12681e-06	0	4.30902e-07	1.76661e-05	0	1.82623e-06	9.77457e-07	1.64024e-05	0	1.70878e-06	6.0775e-07	1.0529e-05	0	1.95377e-05	1.21298e-05	2.06029e-06	3.79293e-06	1.45588e-07	2.4751e-05	8.35372e-06	2.6718e-06
msp_2241	0	0	0	0	0	0	0	0	0	0	0	0	0	0	0	0	0	0	0	0	0	0	0	0	0	0	0	0	0	0	0	0	0	0	0	0	0	0	0	0	0	0	0	0	0	0	0	0	0
msp_2242	0	0	0	0	0	0	1.06927e-06	0	0	0	0	6.96015e-06	0	4.12558e-07	0	0	0	0	0	0	0	0	0	0	0	0	0	0	1.59835e-05	0	7.40903e-07	0	0	0	0	0	0	8.60133e-07	0	0	0	0	0	0	0	0	0	0	0
msp_2243	0	0	0	0	0	0	1.35728e-06	0	0	0	0	2.10222e-06	0	9.15702e-08	1.25319e-06	0	0	0	0	0	0	0	0	0	0	0	0	0	0	0	9.35527e-07	0	0	0	0	8.65113e-07	0	0	0	0	0	0	0	0	0	0	0	0	0
msp_2244	6.51906e-07	0	0	0	0	0	0	0	0	0	0	2.99641e-06	0	0	0	2.6641e-07	0	0	0	6.78505e-07	3.4952e-07	3.55139e-07	0	1.05139e-06	0	0	0	1.05706e-06	0	0	8.5102e-07	0	0	0	0	4.33678e-07	0	4.76361e-07	0	0	0	0	0	0	0	0	2.85196e-07	0	1.97271e-06
msp_2245	0	0	5.3966e-07	0	0	0	0	0	0	0	0	0	1.20199e-06	3.68291e-07	0	0	0	0	1.81596e-06	0	1.04948e-06	8.55539e-06	5.56966e-06	0	0	0	0	0	1.75909e-06	0	2.94798e-07	0	0	2.36889e-06	0	6.36996e-06	0	4.4813e-07	0	0	0	0	0	0	0	0	0	0	8.14091e-07
msp_2246	0	2.46198e-06	0	0	0	6.62448e-06	1.95602e-06	0	5.62256e-07	9.35653e-06	0	1.15619e-06	2.56931e-06	4.22952e-06	2.88103e-05	4.62864e-07	0	2.25776e-06	0	4.61842e-06	4.19034e-07	8.65498e-07	1.62572e-06	8.21329e-07	1.87427e-06	3.97621e-07	0	5.50667e-06	1.4193e-07	2.49044e-06	2.4654e-07	0	0	0	1.33566e-05	2.44165e-06	0	1.66431e-06	1.93921e-06	0	0	0	3.89144e-06	4.72439e-06	3.10883e-06	0	2.72956e-06	3.46538e-06	5.74133e-06
msp_2247	0	0	0	0	0	0	0	0	0	0	0	0	0	0	0	0	0	0	0	0	0	0	0	0	0	0	0	0	0	0	0	0	0	0	0	0	0	0	0	0	0	0	2.89683e-07	0	0	0	1.4373e-07	0	0
msp_2248	0	0	0	0	0	0	0	0	0	0	0	0	0	0	0	0	0	0	0	0	0	0	0	0	0	0	0	0	0	0	0	0	0	0	0	0	0	0	0	0	0	0	0	0	0	0	0	0	0
msp_2249	2.63657e-07	1.46405e-06	1.17983e-06	0	0	1.08949e-05	0	0	6.01649e-07	4.20106e-07	0	0	8.20528e-06	6.78388e-07	9.89316e-07	4.7171e-06	2.46366e-06	1.87018e-06	1.95432e-06	1.31417e-06	6.6808e-07	5.71315e-06	3.62652e-06	2.54095e-06	0	5.73952e-06	0	1.39067e-06	2.88736e-07	0	6.98711e-07	0	5.42207e-06	2.64337e-07	7.77047e-06	6.7893e-06	0	3.53565e-07	3.76156e-07	0	0	0	6.38046e-07	3.67847e-07	1.99966e-07	1.83193e-06	2.83208e-06	1.277e-06	6.59593e-07
msp_2250	4.25574e-06	0	0	0	0	1.19552e-05	0	0	8.24237e-06	0	1.01761e-05	0	1.12401e-05	0	4.22866e-07	2.38647e-05	9.7753e-06	3.00792e-06	0	8.44086e-06	0	3.66983e-06	7.54393e-07	9.40021e-06	1.21419e-05	5.69651e-06	0	3.19536e-06	0	0	0	0	4.65796e-06	0	5.59555e-06	5.27013e-07	0	0	0	0	5.5251e-06	0	0	0	0	0	1.56531e-05	0	0
msp_2251	0	0	0	0	0	0	0	0	0	0	0	0	0	0	0	0	0	0	0	0	0	0	0	0	0	0	0	0	0	0	0	0	0	0	0	0	0	0	0	0	0	0	0	0	0	0	0	0	0
msp_2252	0	0	0	0	0	7.88789e-08	0	0	2.16701e-06	0	0	5.69691e-06	9.19842e-07	1.89265e-06	9.60247e-08	0	0	0	0	0	0	5.40211e-07	0	0	0	2.35788e-06	1.78066e-06	9.11559e-07	0	0	4.14949e-07	0	1.8309e-06	7.87032e-07	1.31401e-06	6.17882e-07	0	7.97849e-06	0	0	0	0	2.67384e-06	0	1.37146e-06	0	1.44683e-07	0	6.93956e-07
msp_2253	0	0	0	0	0	0	0	0	0	0	0	0	0	0	0	0	0	0	0	0	0	0	0	0	0	0	0	0	0	0	0	0	0	0	0	0	0	0	0	0	0	0	0	0	0	0	3.02095e-07	0	0
msp_2254	0	0	0	0	0	9.43311e-06	0	0	0	0	0	0	5.31293e-06	7.15055e-07	5.79153e-07	9.4685e-07	0	2.45835e-06	0	0	3.48634e-07	0	1.44687e-06	2.50109e-07	0	0	0	2.76633e-06	0	0	0	0	0	0	0	2.97824e-07	0	1.02498e-07	0	0	0	0	0	0	0	0	8.89281e-06	0	8.52807e-07
msp_2255	0	0	0	0	0	0	0	0	0	0	0	0	0	0	0	5.02259e-07	0	4.64038e-07	0	0	0	1.20047e-05	0	0	0	0	0	0	6.24409e-08	0	0	0	0	0	0	1.06322e-06	0	5.81584e-07	0	0	0	0	4.24102e-07	0	3.43962e-07	3.3634e-07	0	0	9.13552e-07
msp_2256	0	0	0	9.70914e-08	0	0	0	0	0	0	0	0	0	0	1.98837e-07	0	0	0	0	1.19236e-07	0	3.25718e-07	0	0	0	0	0	0	0	0	0	0	0	0	0	2.1015e-07	0	5.15149e-07	0	0	0	0	0	0	1.33029e-07	0	0	0	0
msp_2257	0	0	0	0	0	0	0	0	0	0	0	0	0	0	0	0	0	0	0	0	0	0	0	0	0	0	0	0	0	0	0	0	0	0	0	0	0	0	0	0	0	0	0	0	0	0	0	0	0
msp_2258	0	0	0	0	0	0	0	0	0	0	0	0	0	0	0	0	0	0	0	0	0	0	0	0	0	0	0	0	0	0	0	0	0	0	0	0	0	0	0	0	0	0	0	0	0	0	0	0	0
msp_2259	0	0	0	0	0	0	0	0	0	2.6046e-06	0	0	0	4.65358e-07	0	0	0	0	0	5.64889e-08	0	0	0	0	0	0	0	0	0	0	0	0	0	0	0	0	0	0	0	0	0	0	1.94776e-07	0	0	0	0	0	0
msp_2260	0	0	0	0	0	0	0	0	0	0	0	0	0	0	0	0	0	0	0	5.05422e-08	0	0	0	0	0	0	0	0	0	0	0	0	0	0	0	0	0	0	0	0	0	0	0	0	0	0	0	0	0
msp_2261	0	0	0	0	2.98302e-07	2.04525e-07	0	5.26416e-07	5.90617e-07	6.23396e-07	0	1.44163e-06	0	3.23485e-06	2.33602e-07	6.67147e-07	0	0	0	3.72286e-06	3.07394e-07	2.50893e-07	0	0	2.53423e-07	7.17661e-07	0	0	0	0	2.4002e-07	0	6.31232e-07	0	1.08846e-07	4.21146e-07	0	2.66017e-07	2.62986e-06	0	0	0	3.7843e-06	0	0	0	1.89295e-07	4.11858e-07	8.25579e-07
msp_2262	0	0	0	0	0	0	0	0	1.31967e-06	0	0	1.07104e-06	0	0	0	0	0	0	0	2.2449e-07	0	0	0	0	0	0	0	1.02464e-06	0	0	7.84231e-06	0	0	0	0	2.327e-07	0	8.88063e-07	0	0	0	0	0	0	0	0	0	0	0
msp_2263	0	0	0	0	0	0	0	0	0	0	0	0	0	0	0	0	0	0	0	0	0	5.01756e-07	0	0	0	0	2.02173e-06	0	0	0	0	0	0	0	1.06101e-06	0	0	4.79132e-07	0	0	0	0	0	3.90297e-07	0	0	0	0	0
msp_2264	0	0	0	0	0	0	0	0	2.18162e-06	0	0	1.34184e-07	0	0	0	0	0	0	0	0	0	7.5358e-07	0	0	0	0	0	9.12108e-07	0	0	0	0	0	0	0	2.16558e-07	0	0	0	0	0	0	0	0	4.38366e-07	0	0	0	1.6245e-07
msp_2265	0	3.45931e-07	0	0	0	6.21237e-06	0	4.27771e-07	0	0	0	0	6.19672e-08	0	8.15524e-07	0	0	0	6.34097e-07	0	0	6.0587e-06	2.35585e-06	0	0	0	0	0	0	0	0	0	0	0	0	0	0	0	0	0	0	0	0	1.22771e-06	1.33056e-06	0	0	0	5.20258e-06
msp_2266	0	0	0	0	0	0	0	0	0	0	0	0	3.38529e-07	0	1.41459e-06	4.78075e-07	0	1.4146e-06	2.52933e-06	0	0	1.68614e-06	7.27766e-08	0	0	0	3.44977e-07	6.69553e-07	7.09554e-07	1.2138e-06	2.81527e-06	0	0	0	7.24617e-07	1.09882e-06	0	1.83919e-06	1.83839e-07	0	0	0	0	1.6995e-06	7.00776e-07	2.31658e-06	0	0	6.10514e-06
msp_2267	0	0	0	0	0	0	0	0	0	0	0	0	4.28211e-07	9.00447e-07	0	0	0	0	0	0	0	0	0	0	0	0	0	0	0	0	4.5749e-07	0	0	0	0	2.47163e-07	0	2.32397e-07	0	0	0	0	1.3111e-06	0	1.75574e-06	0	0	0	0
msp_2268	0	2.52898e-06	0	0	0	1.53487e-05	0	0	1.39731e-07	3.90847e-07	0	0	1.42369e-05	2.7868e-06	1.30087e-07	1.27579e-06	0	2.12913e-06	5.79052e-06	1.49684e-07	1.20524e-06	4.72136e-06	0	8.86104e-07	0	0	1.536e-06	2.09208e-06	7.73484e-07	0	1.30221e-06	0	0	0	3.86758e-06	2.94438e-06	0	7.19501e-07	0	0	0	0	3.02463e-06	1.60612e-06	2.7003e-06	4.94103e-06	2.96789e-06	1.91685e-06	4.90258e-06
msp_2269	0	0	0	0	0	1.44802e-06	0	0	3.66649e-07	0	0	0	6.44436e-07	5.64911e-07	0	4.5745e-07	0	0	0	2.824e-07	0	9.12136e-07	6.13814e-07	0	0	0	0	4.83411e-07	2.95073e-07	0	0	0	0	0	6.2768e-07	1.81775e-06	0	0	0	0	0	0	2.802e-07	0	0	0	3.34991e-07	6.10588e-07	4.12731e-07
msp_2270	0	0	0	0	0	4.13876e-08	0	0	0	0	0	0	0	0	3.39524e-07	1.23984e-07	0	0	0	0	0	0	0	0	0	0	0	0	0	0	0	0	0	0	3.76475e-07	0	0	0	0	0	0	0	0	0	0	0	0	0	0
msp_2271	2.76715e-07	0	0	0	9.39698e-07	2.19165e-07	0	0	0	0	0	0	0	0	0	1.03328e-06	0	0	0	0	0	4.10186e-07	0	0	0	0	0	0	0	0	0	0	0	0	1.32913e-06	0	0	3.23918e-07	5.55121e-07	0	0	0	0	6.10625e-07	2.30792e-07	0	2.25859e-07	7.6731e-07	0
msp_2272	0	0	0	0	0	0	0	0	0	0	0	0	0	0	0	0	0	0	0	0	0	0	0	0	0	0	0	0	0	0	0	0	0	0	0	0	0	0	0	0	0	0	0	0	0	0	0	0	0
msp_2273	0	0	0	0	0	0	0	0	0	0	0	0	0	0	0	2.30176e-07	0	0	0	0	0	0	0	0	0	0	0	0	0	0	0	0	0	0	5.72827e-07	0	0	1.75578e-07	0	0	0	0	0	0	2.75442e-07	0	0	0	0
msp_2274	0	9.29399e-06	0	0	0	5.34089e-06	0	0	3.33663e-06	2.3616e-05	0	0	9.54234e-07	0	1.40623e-06	1.21471e-05	0	3.59061e-06	5.27776e-06	2.45449e-05	0	1.1385e-06	0	6.29091e-07	0	0	0	0	2.51942e-06	0	1.53189e-06	7.60405e-07	0	0	0	2.42762e-06	0	7.01079e-07	5.13269e-07	0	0	8.96883e-07	0	2.85099e-06	2.95101e-06	2.2143e-07	0	1.27211e-06	4.89279e-06
msp_2275	0	0	0	0	0	0	0	0	0	0	0	0	0	0	0	2.92925e-07	0	0	0	0	0	0	0	0	0	0	0	0	0	0	0	5.19463e-07	0	0	0	0	0	0	0	0	0	1.02627e-06	0	0	0	0	0	0	0
msp_2276	0	0	0	0	7.41521e-07	2.13108e-07	0	0	0	0	0	0	2.02511e-07	0	1.34407e-07	3.41686e-07	0	0	0	1.69245e-07	0	3.31866e-07	0	0	0	0	0	0	0	0	0	0	0	0	2.90931e-07	2.86478e-07	0	2.61058e-07	0	0	0	0	0	3.05768e-07	2.57701e-07	0	0	6.55734e-07	2.97479e-07
msp_2277	0	0	0	0	0	1.71602e-06	0	0	3.43012e-07	0	0	0	8.74108e-07	1.39628e-06	6.55821e-08	5.58325e-07	0	0	0	0	0	6.79029e-07	4.56569e-07	0	0	0	0	1.24563e-06	1.2714e-06	0	0	0	0	0	3.84984e-07	1.23491e-06	0	2.60563e-07	0	0	0	0	6.38619e-07	0	4.48512e-08	0	0	8.30316e-07	2.10669e-07
msp_2278	0	0	0	0	0	0	0	0	0	0	0	0	0	0	0	0	0	0	0	0	0	0	0	0	0	0	0	0	0	0	0	0	0	0	0	0	0	2.1787e-07	0	0	0	0	0	0	0	0	0	0	0
msp_2280	0	0	0	0	0	0	0	0	1.97953e-07	0	0	0	0	0	7.27428e-07	1.19396e-06	0	0	0	2.05566e-07	0	0	0	0	0	2.68328e-06	0	0	0	0	0	0	1.84624e-06	0	1.22951e-06	0	0	0	0	0	0	0	0	0	0	0	0	4.73489e-07	0
msp_2282	0	0	0	0	0	0	0	0	0	0	0	0	0	0	0	0	0	0	0	0	0	1.48761e-06	0	0	0	0	0	0	0	0	0	0	0	0	0	4.10681e-07	0	9.71005e-07	0	0	0	0	0	0	0	0	0	0	0
msp_2283	0	0	2.23319e-06	0	0	0	0	0	0	0	0	3.54481e-06	0	0	0	0	0	0	0	0	0	0	0	0	0	0	0	0	3.69219e-06	0	9.9773e-07	0	0	0	0	0	0	0	0	0	0	0	0	0	0	0	0	0	0
msp_2286	0	0	0	0	0	3.44362e-07	0	0	0	0	0	0	3.42111e-07	5.28578e-07	1.73775e-07	0	0	0	0	0	0	0	1.97464e-07	0	0	0	0	2.56351e-07	5.4063e-06	0	9.33781e-08	0	0	0	0	6.58123e-07	0	0	1.75186e-06	0	0	0	2.67137e-07	0	6.78198e-07	0	0	0	0
msp_2287	0	0	0	0	0	0	0	0	0	0	0	0	0	0	0	0	0	0	0	0	0	0	0	0	0	0	0	0	0	0	0	0	0	0	6.56846e-07	1.60183e-07	0	7.24276e-07	0	0	0	0	0	0	0	0	0	0	0
msp_2288	0	0	0	0	0	0	0	0	0	0	0	3.77878e-07	0	0	0	0	0	0	0	1.29443e-06	0	0	0	2.16324e-07	0	4.3907e-07	0	2.35805e-06	0	0	5.19584e-07	0	7.48858e-08	0	0	0	0	6.28938e-07	0	0	0	0	0	0	0	0	0	0	0
msp_2289	0	0	0	0	0	0	2.67221e-06	0	1.40967e-05	0	0	0	0	2.12564e-07	1.56629e-06	3.38446e-06	0	1.0575e-06	0	0	5.42711e-06	1.57541e-07	0	0	0	0	5.26314e-06	0	1.40481e-07	7.52339e-07	8.55491e-06	1.52471e-06	0	8.35779e-06	0	8.48862e-07	1.26771e-05	3.89132e-06	0	0	4.25893e-06	1.24601e-06	0	1.14171e-05	0	0	1.52722e-05	7.55696e-06	1.2472e-06
msp_2290	0	0	0	0	0	0	0	0	0	0	0	0	0	0	0	0	0	0	0	0	0	6.42234e-08	0	0	0	0	0	0	0	0	0	0	0	0	0	2.94208e-07	0	0	0	0	0	0	0	0	0	0	0	0	0
msp_2292	0	9.65871e-07	0	0	0	0	0	0	0	0	0	2.50184e-06	0	0	0	0	0	3.08464e-06	0	0	0	0	0	0	0	0	6.34684e-07	3.75688e-06	0	0	3.80836e-07	0	0	0	0	9.03848e-07	0	3.46164e-06	1.00364e-05	0	0	0	0	3.17013e-07	0	0	0	2.20228e-06	0
msp_2293	0	0	0	0	2.88077e-06	0	1.85414e-06	0	0	0	0	3.84436e-07	0	0	0	0	0	0	0	0	0	4.98068e-07	3.45398e-07	0	0	0	0	0	0	0	2.21626e-07	0	0	0	3.96145e-07	2.37114e-07	0	4.75877e-07	0	0	0	0	0	0	2.63207e-07	0	0	0	0
msp_2294	0	0	0	0	0	4.05161e-06	0	0	1.796e-07	0	0	0	1.09318e-06	9.6913e-08	2.97442e-07	9.44805e-07	0	7.29526e-07	9.29708e-07	4.19094e-07	0	3.15821e-06	7.22406e-07	0	0	0	0	0	0	0	0	0	0	0	0	5.09831e-06	0	0	0	0	0	0	0	0	0	2.27355e-06	2.55392e-06	3.82075e-07	5.27245e-07
msp_2295	0	0	0	0	0	0	0	0	0	0	0	0	0	0	0	0	0	0	0	0	0	0	0	0	0	0	0	0	0	0	0	1.27977e-06	0	0	0	0	0	0	0	0	0	1.07148e-06	0	0	0	0	0	0	0
msp_2296	0	0	0	0	0	0	0	0	0	0	0	0	0	0	0	0	0	0	0	0	0	0	0	0	0	0	0	0	0	0	0	0	0	0	0	0	0	2.41666e-07	0	0	0	0	0	0	0	0	0	0	0
msp_2297	1.84866e-07	0	0	2.20023e-07	0	0	0	0	0	0	0	0	0	5.0622e-07	2.19517e-07	4.45636e-07	0	4.88608e-07	0	0	0	4.45069e-07	0	0	0	0	3.56359e-06	3.8077e-07	0	0	0	0	0	0	6.57097e-06	0	0	1.1294e-06	0	1.20771e-06	4.24393e-07	0	2.44511e-07	4.99236e-07	6.77434e-07	3.89157e-07	0	2.46727e-07	0
msp_2300	0	0	0	0	0	1.6207e-06	0	0	0	0	0	0	0	0	0	3.03935e-07	0	0	0	7.13492e-08	0	0	0	0	0	0	0	0	0	0	0	0	0	0	2.04615e-06	0	0	0	0	0	0	0	0	0	0	0	7.98926e-07	0	0
msp_2301	0	0	0	0	0	0	0	0	0	0	0	0	0	0	0	0	0	0	0	0	0	0	0	0	0	0	0	0	0	0	0	0	0	0	3.9019e-07	0	0	0	0	0	0	0	0	0	0	0	0	0	0
msp_2302	0	0	0	0	0	0	0	0	0	0	0	0	0	0	0	0	0	0	0	0	0	8.56446e-07	0	0	0	0	0	0	0	0	0	0	0	0	0	0	0	0	0	0	0	0	0	0	0	0	0	0	0
msp_2303	0	0	0	0	0	0	0	0	0	0	0	0	0	0	0	0	0	0	0	0	0	0	0	0	0	0	0	0	1.94779e-06	0	0	0	0	0	0	0	0	0	0	0	0	0	0	0	0	0	0	0	0
msp_2304	0	0	0	0	0	0	0	0	0	0	0	0	0	0	0	0	0	0	0	0	0	0	0	0	0	0	0	0	0	0	0	0	0	0	0	2.10193e-07	0	0	0	0	0	0	0	0	0	0	0	0	0
msp_2305	0	0	0	0	0	0	0	0	0	0	0	0	0	0	0	0	0	0	0	0	0	0	0	0	0	0	0	0	0	0	0	0	0	0	0	0	0	0	0	0	0	0	0	0	0	0	0	0	0
msp_2306	0	0	1.98025e-06	0	0	0	0	0	0	0	0	1.55036e-06	2.39304e-07	0	0	0	0	0	0	0	0	0	0	0	0	0	0	0	0	0	0	0	0	0	0	0	0	0	0	0	0	0	0	0	7.92629e-07	0	0	0	0
msp_2307	0	0	0	0	0	1.32754e-07	0	0	3.72575e-07	0	0	0	0	7.2653e-08	0	9.09596e-08	0	0	0	2.78633e-08	0	0	0	0	0	0	0	0	0	0	0	0	0	0	0	0	0	0	0	0	0	0	7.19179e-08	0	0	0	4.9501e-08	0	0
msp_2309	0	0	0	0	0	0	0	0	0	0	0	0	0	0	0	0	0	0	0	0	0	0	0	0	0	0	0	0	0	0	0	0	0	0	0	0	0	0	0	0	0	0	0	0	0	0	0	0	0
msp_2310	0	0	0	0	0	0	0	0	0	0	0	0	0	0	0	0	0	0	0	0	0	0	0	0	0	0	0	0	0	0	0	0	0	0	0	0	0	0	0	1.18344e-06	1.19271e-06	0	0	0	0	0	4.46518e-07	0	0
msp_2312	0	0	0	0	0	8.43569e-07	0	0	3.19284e-07	0	0	0	7.57548e-07	4.87668e-07	0	0	0	0	0	4.60379e-07	0	8.50204e-07	0	0	0	0	0	0	1.0684e-07	0	0	0	0	0	1.30709e-07	5.93949e-07	0	0	0	0	0	0	0	8.19988e-07	0	0	0	8.00865e-07	4.9848e-07
msp_2313	0	0	0	0	0	0	0	0	0	0	0	0	0	0	0	0	0	0	0	5.19898e-09	0	0	0	0	0	0	0	0	0	0	0	0	0	0	0	0	0	0	0	0	0	0	0	0	0	0	0	0	0
msp_2314	0	0	0	0	0	0	0	0	0	0	0	0	0	0	0	0	0	0	0	0	0	0	0	0	0	0	0	0	0	0	0	0	0	0	0	0	0	0	0	0	0	0	0	0	0	0	0	0	0
msp_2315	0	8.84941e-07	0	1.99344e-06	6.86402e-07	3.42758e-07	3.75982e-06	0	2.62545e-07	1.03272e-06	8.96959e-07	3.82654e-07	4.89604e-07	6.44365e-07	2.02816e-07	9.24525e-07	0	0	0	3.5471e-08	0	2.0662e-06	1.75979e-07	2.14914e-06	1.81554e-06	2.30501e-06	1.5466e-06	9.07066e-07	0	0	1.24788e-06	0	2.17252e-06	0	5.72467e-06	1.413e-06	3.25899e-07	3.79719e-06	0	1.75064e-06	0	0	4.6059e-07	1.86372e-06	1.95807e-06	3.05876e-07	0	6.771e-07	4.41353e-07
msp_2316	0	0	0	0	0	0	0	0	0	0	0	0	0	0	0	0	0	0	0	0	0	0	0	0	0	0	0	0	0	0	0	0	0	0	0	0	0	0	0	0	0	0	0	0	0	0	0	0	0
msp_2317	0	0	0	0	0	6.55221e-08	0	0	0	0	0	0	0	0	0	0	0	0	0	0	0	2.32246e-07	0	0	0	0	1.08596e-06	0	0	0	0	0	0	0	0	0	0	0	0	0	0	0	0	0	0	0	0	0	0
msp_2318	0	0	0	0	0	0	0	0	0	0	0	0	0	0	0	3.53476e-07	0	0	0	0	0	0	0	0	0	0	0	0	0	0	0	0	0	0	7.85833e-07	0	0	0	0	0	0	0	0	0	0	0	0	0	0
msp_2319	0	0	0	0	0	0	0	0	0	0	0	0	0	0	0	0	0	0	0	0	0	0	0	0	0	0	0	0	0	0	0	0	0	0	0	0	0	2.78896e-07	0	0	0	0	0	0	0	0	0	0	0
msp_2320	0	0	0	0	0	0	0	0	0	0	0	0	0	0	0	0	0	0	0	0	0	0	0	0	0	0	0	0	0	0	0	0	0	0	0	0	0	0	0	0	0	0	0	0	0	0	0	0	0
msp_2321	0	0	0	4.04794e-07	0	0	0	0	5.93993e-07	2.35844e-06	0	2.06209e-06	2.10098e-07	6.94117e-07	0	0	0	0	0	0	0	0	3.18972e-07	0	0	1.21819e-06	0	0	0	0	0	0	4.66941e-07	0	0	3.28314e-07	0	5.63636e-07	0	0	0	0	7.58556e-07	0	0	0	1.33553e-07	0	0
msp_2322	0	0	0	0	7.49014e-07	0	0	0	0	0	0	0	0	0	0	1.05915e-06	0	1.1736e-06	0	6.0567e-08	0	2.66537e-07	0	0	0	0	8.36881e-07	0	0	0	0	0	0	0	1.25222e-06	0	0	2.91883e-06	0	0	0	0	0	1.59032e-06	0	0	0	3.89393e-07	0
msp_2323	0	0	1.52576e-06	0	0	1.30127e-06	0	0	0	0	0	7.04791e-07	0	0	0	0	0	0	0	0	0	3.00012e-07	0	0	0	0	0	5.62332e-07	0	0	0	0	0	0	4.34244e-07	4.60503e-07	0	1.04475e-06	0	0	0	0	0	0	0	0	0	0	0
msp_2324	0	0	0	0	0	0	0	0	0	0	0	0	0	0	0	0	0	0	0	0	0	0	0	0	0	0	0	0	0	0	0	0	0	0	0	0	0	1.68709e-07	0	0	0	0	0	0	0	0	0	0	0
msp_2325	0	0	0	0	0	0	0	0	0	0	0	0	0	0	0	0	0	0	0	0	0	0	0	0	0	0	0	0	0	0	0	0	0	0	0	0	0	0	0	0	0	0	0	0	0	0	0	0	0
msp_2326	0	0	0	0	0	0	0	0	0	0	0	0	0	0	0	0	0	0	0	0	0	0	0	0	0	0	0	0	0	0	0	0	0	0	6.89094e-07	0	0	0	0	0	0	0	0	0	0	0	0	0	1.86887e-07
msp_2327	0	0	0	0	0	0	0	0	1.02881e-06	0	0	0	0	0	0	0	0	0	0	0	1.21666e-06	0	0	0	0	0	0	1.68696e-06	0	0	0	0	0	0	0	0	0	0	0	0	0	0	0	0	0	0	0	0	0
msp_2328	0	0	0	0	0	0	0	0	0	0	0	0	0	0	0	0	0	0	0	0	0	0	0	0	0	0	0	0	0	0	0	0	0	0	6.11957e-07	0	0	0	0	0	0	0	0	0	0	0	0	0	0
msp_2331	0	0	0	0	0	0	0	0	0	0	0	0	0	0	0	0	0	0	0	0	0	0	0	0	0	0	0	0	0	0	0	0	0	0	0	0	0	0	0	0	0	0	0	0	0	0	0	0	0
msp_2332	0	0	0	0	0	0	0	0	0	0	0	0	0	0	0	0	0	0	0	0	0	0	0	0	0	0	0	0	0	0	0	0	0	0	0	0	0	0	0	0	0	0	0	0	3.05295e-07	0	0	0	0
msp_2333	0	0	0	0	0	0	0	0	0	6.06355e-08	0	3.01655e-07	0	6.63932e-07	0	0	0	0	0	0	0	0	0	0	0	0	0	1.56159e-07	1.76782e-06	0	0	0	0	0	0	4.96396e-07	0	7.43318e-07	0	0	0	0	1.06935e-06	0	3.1416e-07	0	0	0	0
msp_2334	0	0	0	0	0	0	0	0	0	0	0	0	0	0	0	0	0	0	0	0	0	0	0	0	0	0	0	0	0	0	0	0	0	0	0	0	0	4.21198e-07	0	0	0	0	0	0	0	0	0	0	0
msp_2335	0	0	0	0	0	0	0	0	0	0	0	0	0	0	0	0	0	0	0	0	0	2.04604e-07	0	0	0	0	0	0	0	0	0	0	0	0	0	0	0	0	0	0	0	0	0	0	0	0	0	0	0
msp_2336	0	0	0	0	0	3.25922e-08	0	0	0	0	0	0	0	0	0	0	0	0	0	0	0	0	0	0	0	0	0	0	0	0	0	0	0	0	0	0	0	9.52905e-08	0	0	0	0	0	0	0	0	0	0	0
msp_2337	0	0	0	0	0	0	0	0	0	0	0	0	0	0	0	0	0	0	0	0	0	0	0	0	0	0	0	0	0	0	0	0	0	0	0	0	0	0	0	0	0	0	0	0	0	0	0	0	0
msp_2338	0	0	0	0	0	8.11551e-08	0	0	0	0	0	0	0	0	0	0	0	0	0	0	0	0	0	0	0	0	0	0	0	0	0	0	0	0	0	0	0	6.16899e-07	0	0	0	0	0	0	0	0	0	0	0
msp_2339	7.2107e-07	0	6.01315e-07	2.07038e-06	2.15025e-06	0	8.46747e-07	0	0	0	0	6.83639e-07	1.44703e-07	6.25079e-07	0	3.33155e-07	6.35358e-07	1.4974e-06	8.83965e-07	0	0	1.12148e-07	2.83756e-07	5.67067e-07	0	0	5.69344e-07	1.01133e-06	0	0	8.56619e-07	0	0	1.80649e-06	1.23502e-06	1.62299e-07	3.08574e-07	1.34871e-06	0	0	0	0	5.31217e-07	8.426e-07	6.00498e-07	2.0591e-07	0	1.88774e-07	0
msp_2340	0	0	0	0	0	0	0	0	0	0	0	0	0	0	0	0	0	0	0	4.02092e-08	0	0	0	0	0	0	0	0	0	0	0	0	0	0	0	0	0	0	0	0	0	0	0	0	0	0	0	0	0
msp_2341	0	0	0	0	0	1.38414e-07	0	0	0	0	0	0	0	0	7.9878e-07	0	0	0	0	4.31288e-08	0	0	0	0	0	0	0	5.38615e-07	0	0	0	0	0	0	0	0	0	6.83412e-07	0	0	0	0	0	0	0	0	0	0	0
msp_2342	0	0	0	0	0	0	0	0	0	0	0	0	0	6.60722e-08	0	0	0	9.5947e-07	0	0	0	0	0	0	0	0	0	0	0	0	0	0	0	0	0	3.73959e-07	0	1.17849e-06	0	0	0	0	4.17806e-07	0	0	0	0	3.9299e-07	0
msp_2345	0	0	0	0	0	0	0	0	0	0	1.10369e-06	0	0	4.42686e-07	0	9.42877e-07	0	0	0	0	0	1.48938e-06	0	3.07362e-06	0	0	1.12534e-05	7.90711e-07	0	1.17583e-06	1.90823e-06	0	0	0	0	0	2.18035e-07	8.68574e-07	0	2.9505e-06	0	0	6.66511e-07	0	0	2.67035e-06	0	2.1019e-07	0
msp_2346	0	0	0	0	0	0	0	0	0	0	0	3.70234e-07	0	0	0	0	0	0	0	0	0	0	0	0	0	0	0	2.64975e-07	0	0	0	0	0	0	0	1.59226e-07	0	2.89359e-07	0	0	0	0	0	0	0	0	0	0	0
msp_2347	0	0	0	0	0	2.12969e-07	0	0	0	0	0	0	0	3.33677e-07	0	0	0	0	0	0	0	0	0	0	0	0	0	0	0	0	0	0	0	0	0	0	0	0	0	0	0	0	3.19263e-07	0	0	0	0	0	0
msp_2348	1.60356e-06	0	1.75716e-06	0	0	0	7.0095e-07	0	0	0	0	2.72463e-06	9.88372e-07	1.42741e-06	9.24262e-07	7.35609e-07	0	6.61478e-06	0	1.91373e-07	0	2.37615e-06	9.77952e-07	3.09166e-06	0	0	1.84454e-06	2.88255e-06	0	1.07054e-06	1.16249e-06	0	0	6.32139e-07	0	1.71936e-06	0	2.13274e-06	0	0	0	0	2.44858e-06	1.77085e-06	3.08096e-06	0	0	1.23417e-06	8.9109e-07
msp_2350	0	0	0	0	0	1.51857e-06	0	0	0	7.86302e-07	0	0	1.14934e-06	0	0	2.11913e-06	0	0	0	3.0639e-06	0	3.89581e-07	2.42477e-07	0	0	0	0	9.34794e-07	4.85983e-08	0	0	0	0	0	2.71418e-06	4.87021e-08	0	0	0	0	0	0	0	0	0	0	1.8237e-06	0	0
msp_2352	0	0	0	0	0	7.41293e-07	0	0	0	0	0	0	2.4511e-07	2.01416e-07	0	0	0	0	0	0	0	2.42287e-06	0	0	0	0	0	0	8.71361e-08	0	0	0	0	0	0	2.41927e-07	0	0	0	0	0	0	0	0	2.00092e-07	0	0	0	1.88861e-07
msp_2353	0	0	0	0	0	0	0	6.41153e-07	0	0	0	0	4.22596e-08	7.31776e-07	0	0	0	0	0	0	0	0	0	0	0	0	0	0	0	0	2.69787e-07	0	0	0	0	4.43483e-07	0	1.22218e-07	0	0	0	0	1.09488e-06	0	3.84222e-07	0	0	0	0
msp_2354	0	0	0	0	0	0	0	0	0	0	0	0	0	0	0	0	0	0	0	0	0	0	0	0	0	0	0	0	0	0	0	0	0	0	0	0	0	0	0	0	0	0	0	0	0	0	0	0	0
msp_2355	0	0	0	5.20665e-07	0	0	1.47162e-06	0	0	0	0	0	7.78323e-08	2.80733e-07	0	0	0	5.78853e-06	0	0	0	0	0	0	0	0	0	0	0	0	0	0	0	0	0	0	0	0	0	0	0	0	3.1043e-07	0	3.61176e-07	5.93796e-07	5.23486e-07	2.21139e-06	0
msp_2356	0	0	0	0	0	0	0	0	0	0	0	0	0	0	0	0	0	0	0	0	0	0	0	0	0	0	0	0	0	0	0	0	0	0	5.59436e-07	0	0	2.76723e-07	0	0	0	0	0	0	0	0	0	3.14368e-07	0
msp_2357	0	0	0	0	0	1.54887e-05	9.2706e-07	2.20641e-06	1.18154e-06	0	0	1.62855e-06	1.14683e-05	9.95721e-07	3.78327e-06	2.18426e-06	1.54911e-06	6.51555e-06	2.9478e-06	9.18975e-07	1.6559e-06	3.19827e-05	6.78357e-06	0	0	0	0	1.45366e-05	8.04598e-06	8.79811e-07	3.801e-06	0	0	0	0	3.68217e-06	0	2.94634e-06	2.98278e-06	0	0	0	0	9.08815e-06	2.17982e-05	6.39649e-06	3.27357e-06	3.41137e-06	1.61674e-05
msp_2358	0	0	0	0	0	0	0	0	0	0	0	0	0	0	0	0	0	0	0	2.45745e-08	0	0	0	0	0	0	0	0	0	0	0	0	0	0	0	0	0	0	0	0	0	0	0	0	0	0	0	0	0
msp_2359	0	0	0	0	0	0	0	0	0	0	0	1.73035e-06	0	4.17272e-07	0	0	0	0	0	0	0	0	0	0	0	0	0	0	0	0	3.30594e-07	0	0	0	0	0	0	0	0	0	0	0	5.25826e-07	0	0	0	0	0	0
msp_2361	0	0	0	0	9.06208e-07	0	0	0	0	0	0	0	0	0	0	0	0	0	6.53003e-07	0	0	3.58666e-07	0	0	0	0	0	0	0	0	0	0	0	0	0	1.72686e-07	0	4.9464e-07	0	0	0	0	0	3.68334e-07	0	0	0	0	0
msp_2362	0	0	0	0	0	0	0	0	0	0	0	0	0	0	0	1.85585e-07	0	0	0	0	0	0	0	0	0	0	0	0	0	0	0	0	0	0	4.60571e-07	0	0	3.13587e-07	0	0	0	0	0	0	0	0	0	0	0
msp_2363	0	0	0	0	0	0	0	0	0	0	0	0	0	0	0	0	0	0	0	0	0	0	0	0	0	0	0	0	0	0	0	0	0	0	0	0	0	0	0	0	0	0	0	0	0	0	0	0	0
msp_2364	0	0	0	0	0	0	0	0	0	0	0	0	0	0	0	0	0	0	0	0	0	0	0	0	0	0	0	0	0	0	0	0	0	0	0	0	0	0	0	0	0	0	0	0	0	0	0	0	0
msp_2365	0	0	0	0	0	0	0	0	0	0	0	0	0	0	0	1.29371e-06	0	0	0	0	2.26747e-07	0	0	0	0	0	0	0	0	0	0	0	0	0	2.43893e-06	0	0	0	0	0	0	0	0	0	0	0	0	0	0
msp_2366	0	0	0	0	0	0	0	0	0	0	0	0	0	9.77625e-07	0	0	0	0	0	0	0	0	0	0	0	0	0	0	0	0	0	0	0	0	0	0	0	9.51626e-07	0	0	0	0	1.13888e-06	0	0	0	0	0	0
msp_2367	0	0	0	0	0	0	0	0	0	0	0	0	0	4.15852e-07	4.79693e-07	0	0	1.53872e-07	0	8.16936e-07	0	0	0	0	0	0	0	2.6262e-07	0	0	0	0	0	0	0	0	0	0	0	0	0	0	3.61512e-07	0	0	0	0	0	5.46922e-08
msp_2368	0	0	0	0	0	0	0	0	0	0	0	0	0	0	0	0	0	0	0	0	0	0	0	0	0	0	0	0	1.18654e-06	0	0	0	0	0	0	7.21284e-08	0	0	0	0	0	0	0	5.45585e-07	0	0	0	0	0
msp_2370	0	0	0	0	0	1.57553e-07	0	0	0	0	0	0	1.70178e-07	6.46002e-07	0	0	0	0	0	0	0	0	0	0	0	0	0	3.71701e-07	5.92134e-07	0	0	0	0	0	0	3.16023e-07	0	0	0	0	0	0	6.78285e-07	0	2.81928e-07	0	0	0	0
msp_2371	0	0	0	2.78554e-06	0	0	0	0	0	0	0	0	0	0	0	0	0	0	0	0	0	0	0	0	0	0	0	5.82729e-07	0	0	1.10038e-06	0	0	0	0	4.14422e-07	0	4.18788e-06	0	0	0	0	0	0	1.41238e-07	0	0	0	2.00164e-07
msp_2372	0	0	0	0	0	4.67054e-07	0	0	0	0	0	0	1.38179e-07	0	9.40966e-07	2.09267e-06	0	0	4.00193e-06	0	0	1.42876e-06	0	0	0	0	8.16457e-07	5.33048e-07	0	7.64427e-07	0	0	0	0	5.90016e-06	0	0	6.86157e-07	0	0	0	0	2.5226e-07	1.19889e-06	0	1.53646e-06	0	1.24308e-06	3.43397e-07
msp_2373	0	0	0	0	6.05364e-07	9.93149e-08	0	0	0	0	0	0	0	0	0	2.68574e-07	0	0	0	2.05517e-07	0	4.13123e-07	0	0	0	0	0	0	0	0	0	0	0	0	3.55333e-07	0	0	4.2539e-07	0	0	0	0	0	0	0	0	0	0	0
msp_2374	0	0	0	0	0	0	0	0	0	0	0	0	0	0	0	1.26158e-07	0	0	0	0	0	0	0	0	0	0	0	0	0	0	0	0	0	0	0	0	0	0	0	0	0	0	0	0	0	0	0	0	0
msp_2375	0	0	0	0	0	6.09692e-07	0	0	2.70807e-07	0	0	2.5662e-07	0	7.8678e-08	3.54027e-07	3.95403e-07	0	0	0	6.06097e-07	0	0	0	0	0	7.46821e-07	0	0	0	0	0	0	7.56066e-07	0	0	5.64172e-08	0	5.23391e-07	0	0	0	0	0	0	3.19687e-07	0	4.05319e-07	0	0
msp_2376	0	0	0	0	0	0	0	0	0	0	0	0	0	0	0	0	0	0	0	0	0	0	0	0	0	0	0	0	4.96289e-07	0	0	0	0	0	0	0	0	0	0	0	0	0	0	0	0	0	0	0	0
msp_2377	0	0	0	0	0	1.10525e-05	0	0	0	0	0	0	4.03477e-07	0	0	0	0	7.43818e-07	5.86434e-07	0	0	9.87513e-06	2.39482e-07	0	0	0	0	1.07245e-06	3.69033e-07	0	0	0	0	0	2.65667e-07	1.12339e-06	0	0	0	0	0	0	0	0	1.40819e-06	9.73489e-07	0	0	7.73759e-07
msp_2378	0	0	0	0	0	0	0	0	0	0	0	0	0	9.67562e-08	0	0	0	0	0	0	0	0	8.04322e-08	0	0	0	0	0	8.36922e-07	0	0	0	0	0	0	5.12401e-07	0	0	0	0	0	0	0	0	0	0	0	0	2.06515e-07
msp_2379	6.04722e-07	0	0	0	0	9.96963e-08	0	0	0	0	0	0	0	0	1.7993e-06	6.50278e-07	0	0	0	6.61784e-08	0	0	0	0	0	0	0	0	0	0	0	0	0	0	2.24097e-07	0	0	0	0	0	0	0	0	0	0	0	0	0	0
msp_2380	0	0	0	0	0	0	0	0	0	0	0	0	0	0	0	0	0	0	0	0	0	0	0	0	0	0	0	0	0	0	0	0	0	0	2.98884e-07	0	0	0	0	0	0	0	0	0	0	0	0	0	0
msp_2383	0	0	0	0	0	0	0	0	0	0	0	0	0	0	0	0	0	0	0	0	0	0	0	0	0	0	0	0	0	0	0	0	0	0	0	2.31047e-07	0	0	0	0	0	0	0	0	0	0	0	0	0
msp_2384	0	0	0	0	0	2.21125e-07	0	0	4.14247e-07	0	0	1.2756e-06	4.86268e-07	5.13302e-07	6.01215e-07	1.68463e-07	0	7.902e-08	0	7.47071e-07	1.52219e-07	2.97585e-07	1.46787e-06	0	0	3.82712e-07	1.16799e-06	8.86157e-07	1.10646e-06	0	0	4.14821e-07	0	0	0	3.69358e-07	0	1.50319e-06	9.89884e-07	0	0	0	0	5.08327e-07	1.43515e-06	0	3.13478e-07	6.36978e-07	8.35262e-07
msp_2385	0	0	0	0	2.6497e-07	0	0	0	0	0	0	0	0	0	0	0	0	0	0	0	0	0	0	0	0	0	0	0	0	0	0	0	0	0	1.0252e-06	0	0	3.87749e-07	0	0	0	0	0	0	0	0	0	0	0
msp_2386	0	0	2.29983e-06	0	0	0	0	0	0	0	0	5.97592e-06	0	4.25724e-07	0	0	0	0	0	0	0	0	0	0	0	0	0	1.57123e-06	3.67091e-08	0	4.86209e-07	0	0	0	0	0	0	1.61465e-07	0	0	0	0	0	0	0	0	0	0	1.06845e-06
msp_2387	0	0	0	0	0	0	0	0	0	0	0	0	0	0	0	0	0	0	0	0	0	0	0	0	0	0	0	0	0	0	0	0	0	0	0	0	0	5.29661e-08	0	0	0	0	0	0	0	0	0	0	0
msp_2389	0	0	0	0	0	0	0	0	0	0	0	0	0	0	0	0	0	0	0	3.52772e-08	0	0	0	0	0	0	0	0	0	0	0	0	0	0	5.45752e-07	0	0	3.52437e-07	0	0	0	0	0	0	0	0	0	0	0
msp_2390	0	0	0	0	0	0	0	0	0	0	0	0	0	0	0	0	0	0	0	0	0	0	0	0	0	0	0	0	0	0	0	0	0	0	0	8.49814e-07	0	3.72684e-07	0	0	0	0	0	4.412e-07	0	0	0	0	1.77304e-07
msp_2392	0	0	0	0	0	0	0	0	0	0	0	0	0	0	0	8.46655e-08	0	8.39149e-07	0	0	0	0	0	0	0	0	0	0	0	0	0	0	0	0	0	3.58944e-07	0	2.80299e-07	0	0	0	0	0	0	0	0	0	0	0
msp_2393	0	3.13732e-07	0	0	0	5.60623e-07	0	0	0	1.11164e-06	0	0	1.81284e-07	1.09293e-06	0	1.59204e-07	0	0	0	0	0	3.98691e-07	5.06893e-07	0	0	7.25354e-07	0	0	1.33833e-07	0	0	0	3.05916e-07	0	0	9.66322e-07	0	2.82293e-07	0	0	0	0	1.89071e-06	0	0	0	1.16692e-06	0	0
msp_2394	0	0	0	0	0	0	1.33998e-06	0	0	0	0	0	2.21889e-07	1.37124e-07	0	3.09321e-07	2.79133e-07	0	0	0	0	0	0	0	0	0	5.18168e-07	4.82301e-07	0	0	0	0	0	0	0	2.52635e-07	1.30091e-07	7.93224e-07	0	0	0	0	2.80181e-07	9.54276e-07	9.72337e-07	0	0	3.09267e-07	5.00772e-07
msp_2395	0	0	0	0	0	0	0	0	0	0	0	0	0	0	0	0	0	1.63914e-06	0	0	0	0	0	0	0	0	0	2.07579e-07	0	0	0	0	0	0	0	0	0	2.94209e-07	0	0	0	0	0	0	1.84512e-07	0	0	0	0
msp_2396	0	6.37601e-07	0	0	0	3.95669e-06	0	0	3.9201e-08	0	0	0	8.46292e-07	0	2.56878e-07	1.52321e-07	0	7.08879e-07	0	1.84857e-06	0	9.23152e-08	0	0	0	0	0	0	0	0	0	0	0	0	8.55656e-07	2.38539e-07	0	0	0	0	7.95616e-07	0	0	4.10834e-07	0	3.49553e-08	0	1.13203e-06	0
msp_2397	0	0	0	0	0	0	0	0	0	0	0	0	0	0	2.61462e-08	3.8087e-07	0	0	0	0	0	3.49294e-08	0	0	0	0	0	1.26425e-07	0	0	0	0	0	0	5.2964e-07	0	0	6.31904e-07	0	0	0	0	0	2.60486e-07	2.84199e-07	0	0	1.49583e-07	0
msp_2398	0	0	0	0	0	0	0	0	0	0	0	1.90356e-06	0	1.38556e-06	8.59799e-07	0	0	0	0	0	0	0	0	0	0	0	0	1.1269e-06	0	0	0	0	0	0	0	0	0	2.30336e-06	0	0	0	0	1.36871e-06	0	0	0	0	1.71562e-06	0
msp_2399	0	0	0	0	0	0	0	0	0	0	0	0	0	2.55733e-07	1.60131e-07	0	0	0	0	0	0	0	0	0	0	0	0	0	0	0	0	0	0	0	0	0	0	0	0	0	0	0	6.47574e-07	0	0	0	0	0	0
msp_2400	0	0	0	0	0	0	0	0	3.2921e-08	0	0	0	0	5.34848e-07	0	0	0	0	0	7.33753e-08	0	0	0	0	0	0	0	4.96001e-07	0	0	0	0	0	0	0	1.30432e-07	0	0	0	0	0	0	9.3154e-07	0	0	0	0	0	1.54969e-07
msp_2401	0	0	0	0	0	0	0	0	0	0	0	0	0	0	0	0	0	6.66384e-07	0	0	0	0	0	0	0	0	9.6267e-07	0	0	0	0	0	0	0	0	0	0	0	0	0	0	0	0	0	0	0	0	0	0
msp_2402	0	0	0	0	0	0	2.12986e-06	0	0	0	0	0	0	4.3831e-07	0	0	0	0	0	0	0	0	1.29113e-07	0	0	0	0	2.68931e-07	0	0	5.42109e-07	0	0	0	0	2.5332e-07	0	1.52849e-06	0	0	0	0	5.41271e-07	6.69844e-07	0	0	0	0	0
msp_2403	0	0	0	0	0	0	0	0	0	0	0	0	0	0	0	0	0	0	0	0	0	0	0	0	0	0	0	0	0	0	0	0	0	0	0	0	0	0	0	0	0	0	0	0	0	0	0	0	0
msp_2404	0	0	0	0	0	0	0	0	0	0	0	0	0	0	0	0	0	0	0	0	0	0	0	0	0	0	0	0	0	0	0	0	0	0	0	1.00138e-07	0	0	0	0	0	0	0	0	0	0	0	0	0
msp_2406	0	0	0	0	0	0	0	0	0	0	0	0	0	0	0	0	0	0	0	0	0	0	0	0	0	0	0	0	0	0	0	0	0	0	1.45973e-06	0	0	0	0	0	0	0	0	0	0	0	0	0	0
msp_2407	0	0	0	0	0	7.03263e-07	0	0	0	3.10418e-07	0	0	3.00978e-07	3.98884e-07	0	0	0	0	0	0	0	0	0	0	0	0	0	2.14235e-07	2.28883e-07	0	0	0	0	0	2.55087e-07	0	0	0	0	0	0	0	4.03586e-07	0	0	0	2.72096e-07	2.87858e-07	0
msp_2408	0	0	0	0	0	0	0	0	0	0	0	0	0	0	0	0	0	0	0	0	0	0	0	0	0	0	0	0	0	0	0	1.07762e-06	0	0	0	0	0	0	0	0	0	1.58171e-06	0	0	0	0	0	0	0
msp_2409	0	0	0	0	0	0	0	0	0	0	0	0	0	0	0	0	0	0	0	0	0	0	0	0	0	0	0	0	1.52415e-07	0	8.05107e-07	0	0	0	3.09989e-07	0	0	1.19024e-06	0	0	0	0	2.65641e-07	0	0	0	0	0	0
msp_2410	0	0	0	0	0	0	0	0	0	0	0	0	0	0	1.51197e-07	1.74474e-06	0	2.20512e-06	1.18335e-06	0	0	4.33193e-06	0	0	0	0	0	0	0	0	0	0	0	0	0	0	0	2.28812e-07	0	0	0	0	0	5.08687e-07	0	1.1264e-06	0	0	6.96155e-07
msp_2412	0	0	0	0	0	0	0	0	0	0	0	0	0	0	0	0	0	0	0	0	0	0	0	0	0	0	0	0	9.04944e-08	0	0	0	0	0	0	0	0	0	0	0	0	0	0	0	0	0	0	0	0
msp_2414	0	0	0	0	0	0	0	0	0	0	0	0	0	0	0	0	0	0	0	0	0	0	0	0	0	0	0	0	0	0	0	0	0	0	0	0	0	0	0	0	0	0	0	0	0	0	0	0	0
msp_2416	0	0	0	0	0	0	0	0	0	0	0	0	0	0	0	0	0	0	0	0	0	0	0	0	0	0	0	0	0	0	0	0	0	0	0	0	0	0	0	0	0	0	0	0	0	0	0	0	0
msp_2417	0	0	0	0	0	0	0	0	0	0	0	0	0	0	0	0	0	0	0	0	0	0	0	0	0	0	0	0	0	0	0	0	0	0	0	0	0	0	0	0	0	0	0	0	0	0	0	0	0
msp_2418	0	0	3.29538e-07	0	0	0	0	0	0	0	0	0	0	6.58382e-07	0	0	0	0	0	0	0	0	0	0	0	0	3.73416e-07	0	0	6.46603e-07	7.27422e-07	0	0	0	0	1.66208e-06	0	1.08591e-06	0	0	0	0	0	1.60734e-06	0	0	0	4.19778e-07	0
msp_2420	0	0	0	0	0	0	0	0	0	0	0	0	0	0	0	0	0	0	0	1.04713e-07	0	0	0	0	0	0	0	0	2.93188e-08	0	0	0	0	0	0	0	0	0	1.34329e-06	0	0	0	0	0	0	0	0	0	0
msp_2422	6.02684e-07	0	0	0	0	0	0	0	0	0	0	0	0	0	0	0	0	0	0	0	0	0	0	0	0	0	0	0	0	0	6.29183e-07	0	0	0	0	3.03604e-07	0	1.9033e-06	0	0	0	0	0	0	0	0	0	0	0
msp_2423	0	0	0	0	0	0	0	0	0	0	0	0	0	0	0	0	0	0	0	0	0	0	0	0	0	0	0	0	0	0	0	0	0	0	0	0	0	0	0	0	0	0	0	0	0	0	0	0	0
msp_2424	0	0	0	0	0	0	0	0	0	0	0	0	0	0	0	0	0	0	0	0	0	0	0	0	0	0	0	0	0	0	0	0	0	0	0	0	0	0	0	0	0	0	0	0	0	0	0	0	0
msp_2427	0	0	0	0	0	0	0	0	0	0	0	0	0	0	0	0	0	0	0	0	0	0	0	0	0	0	0	0	0	0	0	0	0	0	1.75247e-07	0	0	0	0	0	0	0	0	0	0	0	0	0	0
msp_2428	0	0	0	5.08197e-07	0	0	0	0	0	0	0	0	0	0	0	0	0	0	0	0	0	0	0	0	0	0	0	4.38896e-07	0	0	0	0	0	0	0	5.70061e-07	0	0	0	0	0	0	0	0	0	0	0	0	0
msp_2429	0	0	0	0	0	0	0	0	0	0	0	8.96893e-07	0	1.59837e-06	0	0	0	0	0	0	0	0	0	0	0	0	0	0	0	0	1.28935e-06	0	0	0	0	0	0	0	0	0	0	0	2.3072e-06	0	0	0	0	0	0
msp_2430	0	0	0	0	0	0	0	0	0	0	0	1.27711e-06	0	0	5.84394e-07	0	0	0	0	0	0	0	0	0	0	0	0	0	0	0	0	0	0	0	0	0	0	4.31096e-07	0	0	0	0	0	3.14627e-06	0	0	0	0	0
msp_2433	2.63814e-06	0	0	9.47477e-06	0	0	0	0	0	0	1.09757e-06	1.99006e-06	4.93967e-08	0	0	1.21437e-06	3.07053e-06	0	3.32954e-06	0	4.45381e-07	0	0	2.15385e-06	0	0	4.21823e-06	6.02633e-06	0	5.34969e-07	2.68369e-06	0	0	4.34979e-06	3.90644e-06	4.03646e-07	1.60765e-06	2.9411e-06	1.6832e-06	3.1918e-06	0	0	0	4.73565e-06	5.91534e-07	0	0	0	1.04589e-06
msp_2434	0	0	0	0	0	2.37161e-06	0	0	0	0	0	0	5.50312e-07	1.09562e-06	3.78182e-07	1.78091e-07	0	0	0	1.13669e-07	7.69676e-07	8.89303e-06	0	0	0	0	0	0	0	0	0	0	0	0	6.81271e-07	0	0	1.45461e-06	2.57389e-06	0	0	0	1.6879e-06	1.44496e-06	2.29781e-06	0	0	0	1.27504e-06
msp_2435	0	0	0	0	0	0	0	0	0	0	0	0	0	0	1.39111e-07	0	0	0	0	0	0	0	0	0	0	0	0	0	0	0	0	0	0	0	0	1.50072e-07	0	1.38751e-06	0	0	0	0	0	0	0	0	0	0	0
msp_2436	0	0	0	0	0	0	0	0	0	0	0	0	0	0	0	0	0	0	0	0	0	0	0	0	0	0	0	2.77646e-07	0	0	0	0	0	0	0	0	0	1.00479e-07	0	0	0	0	0	0	0	0	0	2.74437e-07	0
msp_2437	0	0	0	0	0	0	0	0	0	0	0	0	0	0	0	0	0	0	0	0	0	0	0	0	0	0	0	0	0	0	0	0	0	0	0	0	0	1.8448e-06	0	0	0	0	0	0	0	0	0	0	0
msp_2438	0	0	0	0	0	0	0	0	0	0	0	0	0	0	2.80777e-07	3.16053e-07	0	0	0	0	0	2.16289e-07	0	0	0	0	8.97279e-07	0	0	0	0	0	0	0	4.77185e-07	0	0	5.67082e-07	0	0	0	0	0	3.03556e-07	0	0	0	0	0
msp_2439	0	0	0	0	0	0	0	0	0	0	0	0	0	0	0	0	8.90152e-07	0	0	0	0	0	0	3.97779e-07	0	0	0	0	5.074e-07	0	2.01989e-07	0	0	0	1.35481e-06	3.22156e-08	0	5.28886e-07	1.59855e-06	0	0	0	0	0	3.6584e-07	0	0	0	0
msp_2440	0	0	0	0	0	0	0	0	0	0	0	0	0	0	0	0	0	0	0	0	0	0	0	0	0	0	0	0	0	0	0	0	0	0	0	0	0	1.65005e-07	0	0	0	0	0	0	0	0	0	0	0
msp_2441	0	0	0	0	0	0	0	0	0	0	0	0	0	0	0	0	0	0	0	0	0	0	0	0	0	0	0	0	0	0	0	0	0	0	0	0	0	2.70326e-07	0	0	0	0	0	0	0	0	0	0	0
msp_2442	0	0	0	0	0	0	0	0	0	0	0	0	0	0	0	0	0	0	0	0	0	0	0	0	0	0	0	5.88387e-07	0	0	0	0	0	0	0	0	0	0	0	0	0	0	0	0	0	0	0	0	0
msp_2443	0	0	0	0	0	5.01197e-08	0	0	0	0	0	0	0	0	0	0	0	0	0	0	0	0	0	0	0	0	0	0	0	0	0	0	0	0	6.37972e-07	0	0	6.35545e-07	0	0	0	0	0	0	0	0	0	0	0
msp_2444	0	0	0	0	0	0	0	0	0	0	0	0	0	0	0	0	0	0	0	0	0	0	0	0	0	0	0	0	0	0	0	0	0	0	0	0	0	1.05512e-06	0	0	0	0	0	0	0	0	0	0	0
msp_2445	0	0	0	0	0	0	0	0	0	0	0	0	0	0	0	0	0	0	0	0	0	0	0	0	0	0	0	0	0	0	0	0	0	0	0	0	0	7.52084e-07	0	0	0	0	0	0	0	0	0	2.34775e-07	0
msp_2446	0	0	0	0	0	0	0	0	0	0	0	0	0	0	0	0	0	0	0	0	0	0	0	0	0	0	0	0	0	0	0	0	0	0	0	0	0	0	0	0	0	0	0	0	0	0	0	0	0
msp_2448	0	0	0	0	0	3.54195e-07	0	0	0	0	0	0	5.98238e-07	0	0	0	0	0	0	0	0	4.67207e-07	0	0	0	0	0	0	6.13794e-08	0	0	0	0	0	9.54893e-07	0	0	0	0	0	0	0	0	0	0	0	0	0	0
msp_2450	0	0	0	0	0	0	0	0	0	0	0	0	0	0	0	0	0	0	0	0	0	0	0	0	0	0	0	0	0	0	0	0	0	0	0	9.39642e-07	0	0	0	0	0	0	0	0	0	0	0	0	0
msp_2451	0	0	0	0	0	0	0	0	0	0	0	0	0	0	0	0	0	6.35866e-07	0	0	0	1.16029e-07	0	0	0	0	0	0	0	0	0	0	0	0	0	0	0	2.97911e-07	0	0	0	0	0	0	0	0	0	4.37409e-07	0
msp_2452	0	0	0	0	0	3.04023e-07	0	0	0	9.88025e-07	0	0	0	0	0	0	0	0	0	0	0	0	0	0	0	0	0	0	0	0	0	0	0	0	0	0	0	0	0	0	0	0	0	0	0	0	0	0	0
msp_2453	0	0	0	0	0	3.47959e-08	0	0	0	0	0	0	0	0	0	0	0	0	0	0	0	0	0	0	0	0	4.30167e-07	0	0	0	0	0	0	0	0	0	0	0	0	0	0	0	0	0	0	0	0	0	0
msp_2456	0	0	0	0	0	8.99491e-07	0	0	0	0	0	0	0	0	0	0	0	0	0	0	0	5.61809e-07	0	0	0	0	0	1.49455e-07	0	0	0	0	0	0	0	0	0	0	0	0	0	0	0	0	3.83329e-07	0	0	0	1.4822e-07
msp_2457	0	0	0	0	0	0	0	0	0	0	0	6.86876e-07	0	0	0	0	0	0	0	0	0	0	1.37743e-07	0	0	0	0	0	0	0	0	0	0	0	0	0	0	0	0	0	0	0	0	0	0	0	0	0	0
msp_2458	0	0	0	0	0	0	0	0	0	0	0	0	0	0	0	0	0	0	0	0	0	0	0	0	0	0	0	0	0	0	0	0	0	0	4.72781e-07	0	0	0	0	0	0	0	0	0	0	0	0	0	0
msp_2462	0	0	0	0	0	0	0	0	0	0	0	0	0	0	0	3.7906e-08	0	0	0	0	0	0	0	0	0	0	0	0	0	0	0	0	0	0	0	0	0	3.05992e-07	0	0	0	0	0	0	0	0	0	0	0
msp_2463	0	0	0	0	0	0	0	0	0	0	0	0	0	0	0	0	0	0	0	0	0	0	0	0	0	0	0	0	0	0	0	0	0	0	0	0	0	0	0	0	0	0	0	0	0	0	0	0	0
msp_2465	0	0	0	0	0	0	0	0	0	0	0	0	0	0	0	0	0	0	0	0	0	0	0	0	0	0	0	3.9434e-07	0	0	0	0	0	0	0	5.18457e-07	0	1.81129e-06	0	0	0	0	0	0	0	0	0	0	0
msp_2467	0	0	0	0	0	0	0	0	0	0	0	0	0	0	0	0	0	0	0	0	0	0	0	0	0	0	0	0	0	0	0	0	0	0	0	0	0	0	0	0	0	0	0	0	0	0	0	0	0
msp_2469	0	0	0	0	0	0	0	0	0	0	0	0	0	0	0	9.68334e-07	0	0	0	2.51955e-07	0	0	0	0	0	0	0	0	0	0	0	0	0	0	3.02899e-07	0	0	0	0	0	4.87257e-07	0	0	0	0	0	0	0	0
msp_2474	0	0	0	0	0	0	0	0	0	0	0	0	0	0	0	0	0	0	0	0	0	0	0	0	0	0	0	0	0	0	0	0	0	0	0	0	0	0	0	0	0	0	0	0	0	0	0	0	0
msp_2475	0	0	5.72002e-07	0	0	0	0	0	0	0	0	1.16965e-06	0	2.01162e-06	0	0	0	0	0	0	0	0	0	0	0	0	0	0	0	0	0	0	0	0	0	0	0	2.03059e-07	0	0	0	0	2.45697e-06	0	0	0	0	0	0
msp_2476	0	0	0	0	0	0	0	0	0	0	0	0	0	0	0	0	0	0	0	0	0	0	0	0	0	0	0	3.13393e-07	0	0	0	0	0	0	0	0	0	9.71666e-07	0	0	0	0	0	0	0	0	0	0	0
msp_2477	0	0	0	0	0	0	0	0	0	0	0	0	0	0	0	0	0	8.5111e-07	0	0	0	0	0	0	0	0	0	0	0	0	0	0	0	0	0	0	0	0	0	0	0	0	0	0	0	0	0	8.15846e-07	0
msp_2478	0	0	0	0	0	0	0	0	0	0	0	0	0	0	0	0	0	0	0	0	0	0	0	0	0	0	0	0	0	0	0	0	0	0	0	0	2.11026e-07	3.80651e-07	0	0	0	0	0	0	2.88425e-07	0	0	0	0
msp_2479	0	0	0	1.9385e-06	0	0	0	0	0	0	0	1.59874e-06	0	0	0	0	0	0	6.85656e-07	0	0	0	0	0	0	0	0	0	0	4.52672e-07	0	3.45316e-07	0	0	0	0	5.92709e-07	0	2.34408e-06	0	0	0	0	0	0	0	0	0	0
msp_2480	0	0	0	6.0647e-07	0	0	0	0	0	0	0	6.42733e-07	0	0	0	0	1.03708e-06	0	0	0	0	0	0	0	0	0	0	1.36635e-06	0	0	0	0	0	0	0	0	0	0	6.61727e-07	0	0	0	0	0	0	0	0	0	0
msp_2481	0	0	0	0	0	0	0	0	0	0	0	0	0	0	0	0	0	0	0	0	0	0	0	0	0	0	0	0	0	0	0	0	0	0	0	0	0	2.99199e-07	0	0	0	0	0	0	0	0	0	0	0
msp_2482	0	0	0	0	1.07037e-07	0	0	0	0	0	0	1.38157e-06	0	4.38135e-07	0	0	0	0	0	0	0	0	2.5982e-07	0	0	0	0	0	0	7.07438e-07	0	0	0	0	0	0	0	0	0	0	0	0	6.13327e-07	0	0	0	0	0	0
msp_2484	0	0	0	0	0	0	0	0	3.11608e-07	0	0	0	0	4.86536e-08	0	0	0	0	0	5.13175e-08	0	0	0	0	0	3.46585e-07	0	0	0	0	0	0	0	0	0	0	0	0	0	0	0	0	0	0	0	0	0	0	0
msp_2485	0	0	0	0	5.00149e-07	0	0	0	0	0	0	2.21614e-07	0	0	0	0	0	0	0	0	0	0	0	0	0	0	0	0	0	0	0	0	0	0	0	0	0	0	0	0	0	0	0	0	0	0	0	0	0
msp_2487	0	0	0	0	0	0	0	0	0	0	0	0	0	0	0	0	0	0	0	0	0	0	0	0	0	0	0	0	0	0	0	0	0	0	0	0	0	0	0	0	0	0	0	0	0	0	0	0	0
msp_2489	0	0	0	0	0	8.4062e-08	0	0	0	0	0	0	0	0	0	0	0	0	0	0	0	0	0	0	0	0	0	0	0	0	0	0	0	0	0	0	0	0	0	0	0	0	0	0	0	0	0	2.73818e-07	0
msp_2490	0	0	0	6.88851e-07	0	0	0	0	0	0	0	9.51453e-07	0	0	0	0	0	0	0	0	0	0	0	0	0	0	0	1.44672e-06	0	0	1.41932e-06	0	0	0	0	0	0	0	0	0	0	0	0	0	0	0	0	0	5.09717e-07
msp_2492	0	0	0	0	0	0	0	0	0	0	0	0	2.3065e-07	0	1.57073e-07	0	0	4.63111e-07	0	0	0	0	0	0	0	0	0	0	0	0	0	0	0	0	0	0	0	0	0	0	0	0	0	0	0	0	0	0	0
msp_2494	0	0	0	0	0	3.10881e-07	0	0	0	0	0	3.99043e-07	0	0	1.24736e-07	0	0	0	0	0	0	3.27959e-08	0	0	0	0	0	1.45486e-07	0	0	0	0	0	0	0	0	0	0	0	0	0	0	0	0	0	0	2.63344e-07	0	0
msp_2495	0	0	0	0	0	0	0	0	0	0	0	0	0	0	3.53775e-07	0	0	0	0	1.00858e-07	0	2.32246e-07	0	0	0	0	0	0	0	0	0	0	0	0	0	0	0	0	0	0	0	0	0	0	0	0	0	0	0
msp_2497	0	0	0	0	0	0	0	0	0	0	0	0	0	0	0	0	0	0	0	0	0	0	0	0	0	0	0	0	0	0	0	0	0	0	0	0	0	2.11115e-07	0	0	0	0	0	0	0	0	0	0	0
msp_2498	0	0	0	0	0	0	0	0	0	0	0	0	0	0	0	0	0	0	0	0	0	0	0	0	0	0	0	0	0	0	0	0	0	0	0	0	0	0	0	0	0	0	0	0	0	0	0	0	0
msp_2499	0	0	0	0	0	0	0	0	0	0	0	0	0	0	0	0	0	6.94923e-07	0	0	0	0	0	0	0	0	0	0	0	0	0	0	0	0	0	0	0	0	0	0	0	0	6.13236e-07	0	0	0	0	0	0
msp_2501	0	0	0	0	0	0	0	0	0	0	0	0	0	0	0	0	0	0	0	0	0	0	0	0	0	0	0	0	0	0	0	0	0	0	0	0	0	0	0	0	0	0	0	0	0	0	0	0	0
msp_2503	0	0	0	0	0	0	0	0	0	0	0	1.82052e-06	0	2.61988e-07	0	0	0	0	0	0	0	0	0	0	0	0	0	0	0	0	9.64857e-07	0	0	0	0	6.03301e-07	0	0	0	0	0	0	3.15731e-07	0	0	0	0	0	5.49627e-07
msp_2504	0	0	0	0	0	0	0	0	0	0	0	0	0	0	0	0	0	0	0	0	0	0	0	0	0	0	0	0	0	0	0	0	0	0	0	0	0	0	0	0	0	0	0	0	0	0	0	0	0
msp_2505	0	0	0	0	0	2.49356e-06	0	0	1.15669e-06	0	0	0	0	0	6.2373e-07	6.71816e-07	0	1.09427e-06	0	1.3491e-05	0	8.11082e-06	0	0	0	0	0	0	0	0	0	0	0	0	0	1.83597e-06	0	6.18791e-07	0	0	0	0	0	6.42423e-07	0	1.48654e-06	9.48127e-07	7.50171e-07	5.44367e-07
msp_2507	0	0	0	0	0	0	0	0	0	0	0	0	5.01944e-07	2.06845e-07	0	0	0	0	0	0	0	2.47611e-06	0	0	0	0	0	0	0	0	0	0	0	0	0	0	0	0	0	0	0	0	4.69164e-07	0	0	3.16703e-07	0	0	0
msp_2508	0	0	0	0	0	0	0	0	0	0	0	0	0	0	0	0	0	0	0	0	0	0	0	0	0	0	0	0	0	0	0	0	0	0	0	0	0	3.21685e-07	0	0	0	0	0	0	0	0	0	0	0
msp_2509	0	0	0	4.61848e-06	0	0	4.27703e-06	0	0	0	0	0	0	0	0	0	0	2.23145e-06	2.00245e-06	0	0	8.97506e-07	0	0	2.18883e-06	0	1.88243e-06	1.18931e-06	0	0	0	0	0	0	1.99008e-06	1.02026e-06	0	1.8229e-06	1.03071e-06	3.68015e-06	0	0	0	3.15543e-07	7.19088e-07	5.98232e-07	0	3.65168e-06	8.33662e-07
msp_2511	0	0	0	0	1.48521e-06	0	0	0	2.2614e-07	0	0	0	0	0	0	5.48275e-07	2.09932e-06	0	0	1.98749e-07	0	1.03768e-06	1.56371e-06	0	0	0	0	0	7.55003e-07	0	0	0	0	0	0	4.65182e-07	0	0	0	0	0	0	0	0	0	0	8.87721e-07	0	0
msp_2512	8.52004e-07	0	0	0	0	0	0	0	0	0	0	0	0	0	0	0	0	0	0	0	0	0	0	0	0	0	0	0	0	0	0	0	0	0	0	0	0	7.95754e-07	0	0	0	0	0	0	0	0	0	0	0
msp_2514	0	0	0	0	0	0	0	0	0	0	0	2.65599e-06	0	0	0	0	0	0	0	0	0	0	0	0	0	0	0	0	0	0	0	0	0	0	0	0	0	6.80039e-07	0	0	0	0	0	0	0	0	0	0	0
msp_2520	0	0	0	5.18514e-06	0	0	0	0	0	0	0	1.1617e-06	0	0	0	0	0	0	0	0	0	0	0	0	0	0	0	0	0	0	0	0	0	0	0	0	0	3.13197e-06	3.20722e-06	0	0	0	0	0	0	0	0	0	0
msp_2523	0	0	0	0	0	0	0	0	0	0	0	0	0	0	0	0	0	0	0	0	0	6.56764e-07	0	0	0	0	0	0	0	0	0	0	0	0	0	0	0	0	0	0	0	0	0	0	0	8.37647e-07	0	0	0
msp_2524	0	0	0	0	0	0	0	0	0	0	0	0	0	0	0	0	0	0	0	0	0	0	0	0	0	0	0	0	0	0	0	0	0	0	0	0	0	0	0	0	0	0	0	0	0	0	0	0	0
msp_2527	0	0	0	0	0	0	0	0	0	0	0	0	0	0	0	0	0	0	0	0	0	0	0	0	0	0	0	0	0	0	0	1.19845e-07	0	0	0	0	0	0	0	0	0	0	0	0	0	0	0	0	0
msp_2528	0	0	0	0	0	0	0	0	0	0	0	1.13393e-06	0	0	0	0	0	0	0	0	0	0	0	0	0	0	0	0	0	0	6.51894e-07	0	0	0	0	2.39322e-07	0	1.37036e-06	0	0	0	0	0	0	0	0	0	0	0
msp_2530	0	0	0	0	0	0	0	0	0	0	0	0	0	0	0	0	0	0	0	0	0	0	0	0	0	0	0	0	0	0	0	0	0	0	0	0	0	0	0	0	0	0	0	0	0	0	0	0	0
msp_2531	0	0	0	0	0	0	0	0	0	0	0	0	0	0	0	0	0	1.22429e-06	0	0	0	0	0	0	0	0	1.6278e-07	0	0	0	0	0	0	0	0	3.11314e-07	0	4.5171e-07	0	0	0	0	0	0	0	0	0	0	0
msp_2532	0	0	0	0	0	1.40446e-06	0	0	0	0	0	0	1.48543e-07	2.44855e-07	0	0	0	0	0	0	0	2.71313e-07	0	0	0	0	0	0	0	0	0	0	0	0	0	2.20799e-07	0	0	0	0	0	0	9.27475e-08	5.67714e-07	1.93941e-07	0	0	0	0
msp_2533	0	0	0	0	0	0	0	0	0	0	0	0	0	0	0	0	0	0	0	0	0	0	0	0	0	0	0	0	0	0	0	0	0	0	0	0	0	0	0	0	0	0	0	6.42822e-07	0	0	0	0	0
msp_2534	0	0	0	0	0	0	0	0	0	0	0	0	0	3.53743e-07	0	0	4.76436e-07	0	0	0	0	0	0	0	0	0	0	5.94111e-07	0	0	0	0	0	0	0	0	0	2.85473e-07	0	0	0	0	4.42869e-07	0	0	0	0	0	0
msp_2535	0	0	0	0	0	0	0	0	0	0	0	0	0	0	0	0	0	0	0	0	0	0	0	0	0	0	0	0	0	0	0	0	0	0	0	0	0	5.87596e-07	0	0	0	0	0	0	0	0	0	0	0
msp_2536	0	0	0	0	0	0	0	0	0	0	0	0	0	0	0	0	0	0	0	0	0	0	0	0	0	0	0	0	0	0	0	0	0	0	0	0	0	1.52749e-07	0	0	0	0	0	0	0	0	0	0	0
msp_2540	0	0	3.7638e-07	0	0	0	0	0	0	0	0	3.08827e-07	0	0	0	0	0	0	0	0	0	0	0	0	0	0	0	2.6261e-06	0	0	0	0	0	0	0	0	7.80586e-07	0	0	0	0	0	0	0	0	0	0	0	7.2535e-07
msp_2541	0	0	0	0	0	0	0	0	0	0	0	0	0	0	0	0	0	0	0	0	0	0	0	0	0	0	0	0	0	0	0	0	0	0	6.69324e-07	0	0	0	0	0	0	0	0	0	0	0	0	0	0
msp_2542	0	0	0	0	0	0	0	0	0	0	0	0	0	0	0	0	0	0	0	0	0	0	0	0	0	0	0	0	0	0	0	0	0	0	0	0	0	0	0	0	0	0	0	0	0	0	0	0	0
msp_2543	0	0	0	7.07488e-07	0	0	0	0	0	0	0	0	0	0	0	0	0	0	0	0	0	0	0	0	0	0	0	0	0	0	0	0	0	0	0	0	0	0	0	0	0	0	0	0	0	0	0	0	0
msp_2544	0	0	0	0	0	6.97615e-07	0	0	0	0	0	0	0	0	1.46131e-07	3.13029e-07	0	0	7.69202e-06	4.16023e-08	5.30634e-07	5.16286e-07	1.42666e-06	0	0	0	0	8.03663e-07	3.71523e-06	0	0	0	0	0	1.17337e-06	5.20464e-07	0	0	0	0	0	0	0	5.54623e-07	2.65885e-07	0	0	0	1.54376e-06
msp_2545	0	0	0	0	0	0	0	0	0	0	0	0	0	0	0	0	0	0	0	0	0	0	0	0	0	0	0	2.35347e-07	4.47341e-06	0	0	0	0	0	0	0	0	3.47466e-07	0	0	0	0	8.44678e-08	0	2.28526e-07	0	0	0	0
msp_2546	0	0	0	0	0	0	0	0	0	0	0	0	0	0	0	0	0	0	0	0	0	0	0	0	0	0	0	0	0	0	0	0	0	0	0	0	0	0	0	0	0	0	0	0	0	0	0	0	0
msp_2547	0	0	0	0	0	0	0	0	0	0	0	0	0	0	0	0	0	0	0	0	0	0	0	0	0	0	0	0	0	0	0	0	0	0	0	0	0	0	0	0	0	0	0	0	0	0	0	0	0
msp_2548	0	0	0	0	0	0	0	0	0	0	0	0	0	0	0	0	0	0	0	0	0	0	0	0	0	0	0	0	0	0	0	0	0	0	0	0	0	0	0	0	0	0	0	0	0	0	0	0	0
msp_2550	0	0	0	2.51253e-06	0	0	0	0	0	0	0	2.80663e-07	0	0	0	0	0	0	0	0	0	0	0	0	0	0	0	0	0	0	0	0	0	0	0	0	0	0	1.37464e-06	0	0	0	0	0	0	0	0	4.8559e-07	0
msp_2552	0	0	0	0	0	0	0	0	0	0	0	0	0	0	0	0	7.3497e-07	0	0	0	0	0	0	0	0	0	0	0	0	0	0	0	0	0	0	0	0	0	0	0	0	0	0	0	0	0	0	0	0
msp_2554	0	0	0	0	0	0	0	0	0	0	0	0	0	0	0	0	0	0	0	0	0	0	0	0	0	0	0	0	2.70146e-07	0	2.18313e-06	0	0	0	0	3.81492e-07	0	1.43928e-06	0	0	0	0	0	3.66367e-06	8.87993e-08	0	0	0	1.52642e-06
msp_2555	0	0	0	0	0	0	0	0	0	0	0	0	0	0	0	0	0	0	0	0	0	0	0	0	0	0	0	0	0	0	0	0	0	0	0	0	0	0	0	0	0	0	0	0	0	0	0	0	0
msp_2557	0	0	0	0	0	0	0	0	0	0	0	0	0	0	0	0	0	0	0	0	0	0	0	0	0	0	0	0	0	0	0	0	0	0	0	0	0	0	0	0	0	0	0	0	0	0	0	0	0
msp_2558	0	0	0	0	0	4.77966e-07	0	0	0	0	0	0	0	0	0	0	0	0	0	5.46592e-08	0	0	0	0	0	0	0	0	0	0	0	0	0	0	0	0	0	0	0	0	0	0	0	0	0	0	0	0	0
msp_2559	0	0	0	0	0	0	0	0	0	0	0	0	0	0	0	0	0	0	0	0	0	0	0	0	0	0	0	0	0	0	0	0	0	0	0	0	0	0	0	0	0	0	0	0	0	0	0	0	0
msp_2563	0	0	0	0	0	2.02965e-07	0	0	0	0	0	0	0	0	0	0	0	0	0	0	0	0	0	0	0	0	0	0	0	0	0	0	0	0	0	0	0	0	0	0	0	0	0	0	0	0	0	0	0
msp_2564	0	0	0	1.33548e-06	0	0	0	0	0	0	0	0	0	0	0	0	5.70526e-07	4.49694e-07	0	0	0	0	0	0	0	0	0	3.63711e-07	0	0	0	0	0	0	0	0	0	4.21958e-07	0	0	0	0	0	0	1.2018e-07	0	0	4.99373e-07	0
msp_2569	0	0	0	7.77818e-07	0	0	0	0	0	0	0	0	0	2.50491e-07	0	0	1.04037e-06	0	0	0	0	0	0	0	5.16423e-07	3.35307e-07	1.11324e-06	1.39172e-06	0	0	0	0	0	0	0	1.75707e-07	0	0	0	0	0	0	2.80061e-07	5.14451e-07	0	1.74126e-07	0	0	0
msp_2571	0	0	0	0	0	0	0	0	0	0	0	0	0	0	0	0	0	0	0	0	0	0	0	0	0	0	0	4.41906e-07	1.03155e-06	0	0	0	0	0	0	0	0	0	3.15657e-06	0	0	0	0	0	0	0	0	0	0
msp_2573	0	0	0	0	0	0	0	0	0	0	0	0	0	0	0	0	0	0	0	0	0	0	0	0	0	0	0	0	0	0	0	0	0	0	0	0	0	0	0	0	0	0	0	0	0	0	0	0	0
msp_2578	0	0	0	0	0	0	0	0	0	0	0	0	0	0	9.20806e-08	3.86964e-07	0	0	0	1.19468e-07	0	1.63126e-07	0	0	0	0	0	0	0	0	0	0	0	0	0	0	0	0	0	0	0	0	0	0	0	0	0	0	0
msp_2581	0	0	0	0	0	0	0	0	0	0	0	0	1.86459e-07	0	0	0	0	0	0	0	1.2326e-07	0	0	0	0	0	0	2.72403e-06	0	0	3.21929e-07	0	0	0	0	9.50969e-07	0	6.83264e-07	0	0	0	0	0	4.9804e-06	1.04257e-06	0	0	0	1.68166e-06
msp_2582	0	0	0	0	0	0	0	0	0	0	0	0	0	0	0	0	0	0	0	0	0	0	0	0	0	0	0	0	0	0	0	0	0	0	0	0	0	0	0	0	0	0	0	0	0	0	0	2.72561e-06	0
msp_2584	0	0	0	0	0	0	6.97769e-07	0	0	0	0	0	3.09225e-07	0	0	0	0	0	0	0	0	0	0	0	0	0	0	0	0	0	0	0	0	0	0	0	0	0	0	0	0	0	0	2.48352e-07	8.72104e-07	0	0	0	0
msp_2586	0	0	0	0	0	1.6654e-07	0	0	0	0	0	0	0	0	0	0	0	0	0	0	0	0	0	0	0	0	0	0	0	0	0	0	0	0	0	0	0	0	0	0	0	0	0	0	0	0	0	0	0
msp_2588	0	0	0	0	0	0	0	0	0	0	0	0	0	0	0	0	0	0	0	0	0	0	0	0	0	0	0	0	0	0	0	0	0	0	0	0	0	2.48432e-06	0	0	0	0	0	4.40658e-07	0	0	0	6.90188e-07	0
msp_2593	2.15183e-06	0	0	1.14286e-06	1.85807e-06	0	1.54403e-06	0	0	0	0	7.94695e-07	0	3.79873e-07	0	2.74688e-07	0	0	9.9968e-07	0	0	0	0	9.30646e-07	0	0	0	6.13596e-07	0	0	7.28134e-07	0	0	0	3.50059e-06	5.06501e-08	0	6.85127e-07	0	0	0	0	4.89432e-07	4.34992e-07	3.76511e-07	0	0	8.94562e-07	0
msp_2594	0	0	0	0	0	0	0	0	0	0	0	0	0	0	0	0	0	0	0	0	0	0	0	0	0	0	0	0	0	0	0	0	0	0	0	0	0	0	0	0	0	0	0	0	0	0	0	0	0
msp_2595	0	0	0	0	0	0	0	0	0	0	0	0	0	0	0	0	0	3.84411e-07	0	0	0	0	0	0	0	0	0	0	0	0	0	0	0	0	0	0	0	0	0	0	0	0	0	0	0	0	0	0	0
msp_2596	0	0	0	0	0	0	0	0	0	0	0	0	0	0	0	0	0	0	0	0	0	0	0	0	0	0	0	0	0	0	0	0	0	0	0	0	0	0	0	0	0	0	0	0	0	0	0	0	0
msp_2597	0	0	0	4.26527e-07	0	0	0	0	0	0	0	0	0	0	0	0	0	0	0	0	0	0	0	0	0	0	0	9.19219e-07	0	0	0	0	0	0	0	0	0	0	0	0	0	0	3.21958e-07	0	0	0	0	0	0
msp_2600	0	0	0	0	0	0	0	0	0	0	3.72344e-07	0	0	0	0	3.19343e-07	0	0	0	0	0	0	0	0	0	0	0	4.92928e-07	0	0	0	0	0	0	3.11541e-06	0	0	0	0	0	0	0	0	0	0	0	0	0	0
msp_2602	0	0	0	0	1.85945e-07	0	0	0	0	0	0	0	0	0	0	0	0	0	0	0	0	0	0	0	0	0	0	0	0	0	0	0	0	0	0	0	0	0	0	0	0	0	0	0	0	0	0	0	0
msp_2605	0	0	0	0	0	0	0	0	0	0	0	0	0	0	0	0	0	0	0	0	0	0	0	0	0	0	0	0	0	0	0	0	0	0	0	0	0	0	0	0	0	0	0	9.20404e-07	0	0	0	0	0
msp_2606	0	0	0	0	0	0	0	0	0	0	0	0	0	0	0	0	0	0	0	0	0	0	0	0	0	0	0	0	0	0	0	0	0	0	0	0	0	0	0	0	0	0	0	0	0	0	0	0	0
msp_2607	0	0	0	0	0	0	0	0	0	0	0	0	0	0	0	0	0	0	0	0	0	0	0	0	0	0	0	2.34887e-07	0	0	0	0	0	0	0	0	0	0	0	0	0	0	0	0	0	0	0	0	0
msp_2610	0	0	0	9.9929e-07	0	0	0	0	0	0	0	0	0	0	0	0	0	0	0	0	0	0	0	0	0	0	0	0	0	0	0	0	0	0	0	0	0	0	0	0	0	0	0	0	0	0	0	0	0
msp_2611	0	0	0	0	0	0	0	0	0	0	0	0	0	0	0	0	0	0	0	0	0	0	0	0	0	0	0	6.76227e-07	1.41341e-06	0	0	0	0	0	0	0	0	1.58086e-07	0	0	0	0	0	0	0	0	0	0	0
msp_2614	0	0	0	0	0	0	0	0	0	0	0	0	0	0	0	0	0	0	0	0	0	0	0	0	0	0	0	0	0	0	0	0	0	0	4.46402e-07	0	0	3.0922e-07	0	0	0	0	0	0	0	0	0	0	0
msp_2617	0	0	0	0	0	0	0	0	0	0	0	0	0	0	0	0	0	0	0	0	0	0	0	0	0	0	0	0	0	0	0	0	0	0	0	0	0	0	0	0	0	0	0	0	0	0	0	0	0
msp_2619	0	0	0	0	0	0	0	0	0	0	0	0	0	1.54191e-07	0	0	0	0	0	0	4.09591e-07	0	0	0	0	0	0	1.68696e-07	3.69115e-07	0	0	0	0	3.70537e-07	0	0	0	0	0	0	0	0	0	0	3.28658e-07	0	0	0	3.01214e-07
msp_2623	0	0	0	0	0	0	0	0	0	0	0	0	0	0	0	0	0	0	0	0	0	0	0	0	0	0	0	4.92095e-07	0	0	0	0	0	0	0	0	0	0	0	0	0	0	0	4.62201e-07	0	0	0	0	0
msp_2625	0	0	0	0	0	0	0	0	0	0	0	0	0	0	0	0	0	0	0	0	0	0	0	0	0	0	0	0	0	0	0	0	0	0	0	0	0	0	0	0	0	0	0	0	0	0	0	0	0
msp_2628	0	0	0	0	0	0	0	0	0	0	0	0	0	0	0	0	0	0	0	0	0	0	0	0	0	0	0	0	4.11709e-08	0	0	0	0	0	0	0	0	0	0	0	0	0	0	0	0	0	0	0	0
msp_2631	0	0	0	0	0	0	0	1.16104e-06	0	0	0	0	0	0	0	0	0	0	0	0	0	0	0	0	0	0	0	0	0	0	0	0	0	0	0	0	0	0	0	0	0	0	0	0	0	1.03514e-06	0	0	0
msp_2632	0	0	0	0	0	0	0	0	0	0	0	0	0	0	0	0	0	0	0	0	0	0	0	0	0	0	0	0	0	0	0	4.62751e-07	0	0	0	0	0	0	0	0	0	7.27001e-07	0	0	0	0	6.88918e-07	0	0
msp_2635	0	0	0	0	0	0	0	0	0	0	0	0	0	0	0	0	0	0	0	0	0	0	0	0	0	0	0	0	0	0	0	0	0	0	0	0	0	0	0	0	0	0	0	0	0	0	0	0	0
msp_2638	0	0	0	0	0	0	0	0	0	0	0	0	0	0	0	0	0	0	0	0	0	0	0	0	0	0	0	0	3.97294e-08	0	0	0	0	0	0	0	0	0	0	0	0	0	0	5.1546e-07	0	0	0	0	3.41172e-07
msp_2639	0	0	0	0	0	0	0	0	0	0	0	0	0	0	0	0	0	0	0	5.17698e-08	0	0	0	0	0	0	0	0	0	0	0	0	0	0	0	0	0	3.59797e-07	6.03915e-07	0	0	0	0	0	0	0	0	0	1.72133e-07
msp_2640	0	0	0	0	0	0	0	0	0	0	0	0	0	0	0	0	0	0	0	0	0	0	0	0	0	0	0	0	0	0	0	0	0	0	0	0	0	0	2.96072e-07	0	0	0	0	0	0	0	0	0	0
msp_2645	0	0	0	0	0	0	0	0	0	0	0	0	0	0	0	0	0	0	0	0	0	0	4.16534e-07	0	0	0	0	0	0	0	0	0	0	0	0	2.14915e-07	1.71573e-07	5.06213e-07	0	0	0	0	2.16061e-07	0	0	5.3158e-07	0	0	0
msp_2646	0	0	0	0	0	0	0	0	0	0	0	0	0	0	0	0	0	0	0	0	0	0	0	0	0	0	0	0	0	0	0	0	0	0	0	0	0	3.14819e-07	0	0	0	0	0	0	0	0	0	0	0
msp_2647	0	0	0	0	0	0	0	0	0	0	0	0	0	0	5.08678e-07	0	0	0	0	0	0	0	0	0	0	0	0	0	0	0	0	0	0	0	0	0	0	0	0	0	0	0	0	0	0	0	0	0	0
msp_2653	0	0	0	0	0	0	0	0	0	0	0	0	0	0	0	5.38186e-07	0	0	0	0	0	0	0	0	0	0	0	0	0	0	0	0	0	0	0	0	0	0	0	0	0	0	0	0	0	0	0	0	0
msp_2655	0	0	0	0	0	0	0	0	0	0	0	0	0	0	0	0	0	0	0	0	0	0	0	0	0	0	0	0	0	0	0	4.16401e-07	0	0	0	0	0	0	0	0	0	0	0	0	0	0	0	0	0
msp_2658	0	0	0	0	0	0	0	0	0	0	0	0	0	0	2.83595e-07	0	0	0	0	0	0	0	0	0	0	0	0	5.86893e-07	0	0	0	0	0	0	0	0	0	1.04806e-06	0	0	0	0	0	0	0	0	0	0	0
msp_2660	0	0	0	0	0	0	0	0	0	0	0	0	0	0	0	0	0	0	0	0	0	0	0	0	0	0	0	0	0	0	0	0	0	0	0	0	0	0	0	0	0	0	0	0	0	0	0	0	0
msp_2664	0	0	0	0	0	0	0	0	0	0	0	0	0	0	0	0	0	0	0	0	0	0	0	0	0	0	0	0	0	0	0	0	0	0	0	0	0	1.78555e-07	0	0	0	0	0	0	0	0	0	0	0
msp_2665	0	0	0	0	0	0	0	0	0	0	0	0	0	0	4.76271e-07	0	0	0	0	0	0	0	0	0	0	0	0	0	0	0	0	0	0	0	0	0	0	0	0	0	0	0	0	3.80238e-07	0	0	0	0	0
msp_2667	0	0	0	0	0	0	0	0	0	0	0	0	0	0	0	0	0	0	0	0	0	0	0	0	0	0	0	0	0	0	0	0	0	0	0	0	0	3.13001e-07	0	0	0	0	0	0	0	0	0	0	0
msp_2668	0	0	0	0	0	0	0	0	0	0	0	0	0	0	0	0	0	0	0	0	0	0	0	0	0	0	0	0	0	0	0	0	0	0	0	0	0	0	0	0	0	0	0	0	0	0	0	0	0
msp_2671	0	0	0	0	0	0	0	0	0	0	0	0	0	0	0	0	0	0	0	0	9.9065e-08	0	7.63476e-07	0	0	0	0	0	6.38675e-07	0	0	0	0	0	0	0	0	0	0	0	0	0	0	0	0	0	0	0	2.1526e-07
msp_2673	0	0	0	0	0	0	0	0	0	0	0	0	0	0	0	0	0	0	0	0	0	0	0	0	0	0	0	0	0	0	0	0	0	0	0	0	0	0	0	0	0	0	0	0	0	0	0	0	0
msp_2674	0	0	0	0	0	0	0	0	0	0	0	3.24071e-07	0	0	0	0	0	0	0	0	0	0	0	0	0	0	0	0	0	0	0	0	0	0	0	0	0	0	0	0	0	0	0	0	0	0	0	0	0
msp_2675	0	0	0	0	0	0	0	0	0	0	0	0	0	0	0	0	0	0	0	0	0	0	0	0	0	0	0	0	0	0	0	0	0	0	0	0	0	0	0	0	0	0	0	0	0	0	0	0	0
msp_2680	0	0	0	0	0	0	0	0	0	0	0	0	0	0	0	0	0	0	0	0	0	0	0	0	0	0	0	0	0	0	0	0	0	0	0	0	0	0	0	0	0	0	0	0	0	0	0	0	0
msp_2681	0	0	0	0	0	0	0	0	0	0	0	0	0	0	0	0	0	0	0	0	0	0	0	0	0	0	0	0	0	0	0	0	0	0	8.42772e-07	0	0	0	0	0	0	0	0	0	0	0	0	0	0
msp_2682	0	0	0	0	0	0	0	0	0	0	0	0	0	0	0	0	0	0	0	0	0	0	0	0	0	0	0	0	0	0	0	0	0	0	0	0	0	0	0	0	0	0	0	0	0	0	0	0	0
msp_2683	0	0	0	0	0	0	0	0	0	0	0	0	2.03005e-07	0	0	0	0	0	0	0	0	0	0	0	0	0	0	0	0	0	0	0	0	0	0	0	0	0	0	0	0	0	0	0	0	0	0	0	0
msp_2686	0	0	0	0	0	0	0	0	0	0	0	0	0	0	0	0	0	0	0	0	0	0	0	0	0	0	0	0	0	0	0	0	0	0	0	0	0	7.01863e-07	0	0	0	0	0	0	0	0	0	0	0
msp_2687	0	0	0	0	0	0	0	0	0	0	0	0	0	0	0	0	0	0	0	0	0	0	0	0	0	0	0	0	0	0	0	0	0	0	0	0	0	2.98373e-07	0	0	0	0	0	0	0	0	0	0	0
msp_2692	0	0	0	0	0	0	0	0	0	0	0	0	0	0	0	0	0	0	0	0	0	0	0	0	0	0	0	0	0	0	0	0	0	0	0	0	0	0	0	0	0	0	0	0	0	0	0	0	0
msp_2694	0	0	0	0	0	0	0	2.03099e-05	0	0	0	0	0	0	0	0	0	0	0	0	0	0	0	0	0	0	0	0	0	0	0	0	0	0	0	0	0	0	2.89617e-05	0	0	0	0	0	0	0	0	0	1.53645e-05
msp_2695	0	0	0	0	0	0	0	0	0	0	0	8.52725e-07	0	0	0	0	0	0	0	0	0	0	0	0	0	0	0	0	0	0	0	0	0	0	0	0	0	0	0	0	0	0	0	0	0	0	0	0	0
msp_2697	0	0	0	0	0	1.19317e-05	0	0	0	0	0	0	0	0	0	8.12389e-07	0	0	5.00108e-06	0	0	1.23035e-06	4.99618e-07	0	0	0	0	0	2.54011e-05	0	0	0	0	0	0	0	1.64333e-07	0	0	0	0	0	0	3.88046e-06	0	7.73693e-06	0	1.1059e-05	0
msp_2698	0	0	0	0	0	0	0	0	0	0	0	0	0	0	0	0	0	0	0	0	0	0	0	0	0	0	0	0	0	0	0	0	0	0	0	0	0	0	0	0	0	0	0	0	0	0	0	0	0
msp_2700	0	0	0	0	0	0	0	0	0	0	0	0	0	0	0	0	0	0	0	0	0	0	0	0	0	0	0	0	0	0	0	0	0	0	0	0	0	0	0	0	0	0	0	0	0	0	0	0	0
msp_2703	0	0	0	0	0	0	0	0	0	0	0	0	0	0	0	0	0	0	0	0	0	0	0	0	0	0	0	0	0	0	0	0	0	0	0	0	0	0	0	0	0	0	0	0	0	0	0	0	0
msp_2705	0	0	0	0	0	0	0	0	0	0	0	0	0	0	0	0	0	0	0	0	0	0	0	0	0	0	0	0	0	0	0	0	0	0	0	0	0	0	0	0	0	0	0	0	0	0	0	0	0
msp_2706	0	0	0	0	0	0	0	0	0	0	0	0	0	0	0	0	0	0	0	0	0	0	0	0	0	0	0	0	0	0	0	0	0	0	0	0	0	0	0	0	0	0	0	0	0	0	0	0	0
msp_2709	0	0	0	0	0	0	0	0	0	0	0	0	0	0	0	0	0	0	0	0	0	0	0	0	0	0	0	6.9452e-07	0	0	0	0	0	0	0	0	0	0	0	0	0	0	0	0	0	0	0	0	0
msp_2710	0	0	0	0	0	0	0	0	0	0	0	0	0	0	0	0	0	0	0	0	0	0	0	0	0	0	0	0	0	0	0	0	0	0	0	0	0	0	0	0	0	0	0	0	0	0	0	0	0
msp_2712	0	0	0	0	0	0	0	0	0	0	0	1.95809e-06	0	0	0	0	0	0	0	0	0	0	0	0	0	0	0	0	0	0	0	0	0	0	0	0	0	0	0	0	0	0	0	0	0	0	0	0	0
msp_2714	0	0	0	0	0	0	0	0	0	0	0	1.72696e-06	0	0	0	0	0	0	0	0	0	0	4.14833e-07	0	0	0	0	2.73276e-06	0	1.50897e-06	0	0	0	0	0	0	0	0	0	0	0	0	0	0	0	0	0	0	0
msp_2719	0	0	0	0	0	0	0	0	0	0	0	0	0	0	0	0	0	0	0	0	0	0	0	0	0	0	0	0	0	0	0	0	0	0	0	0	0	0	0	0	0	0	0	0	0	0	0	0	0
msp_2724	0	0	0	0	0	0	0	0	0	0	0	0	0	0	0	0	0	0	0	0	0	0	4.01327e-06	0	0	0	0	0	0	1.39523e-06	0	0	0	0	0	0	0	0	0	0	0	0	0	0	0	0	0	0	0
msp_2726	0	0	0	1.99146e-06	0	0	0	0	0	0	0	2.31665e-07	0	0	0	0	2.62221e-07	0	0	0	0	0	0	0	0	0	8.87861e-07	2.38982e-07	0	0	0	0	0	0	0	1.90381e-07	1.76428e-07	0	0	0	0	0	0	0	4.22507e-07	0	0	1.17255e-06	0
msp_2727	0	0	0	0	0	0	0	0	0	0	0	0	0	0	0	0	0	0	0	0	0	0	0	0	0	0	0	0	0	0	0	0	0	0	0	0	0	0	0	0	0	0	0	0	0	0	0	0	0
msp_2728	0	0	0	0	0	0	0	0	0	0	0	0	0	0	0	0	0	0	0	0	0	0	0	0	0	0	0	0	0	0	0	0	0	0	0	0	0	0	0	0	0	0	0	0	0	0	0	0	0
msp_2729	0	0	0	0	0	0	0	0	0	0	0	0	0	0	2.09542e-07	0	0	0	0	0	0	0	0	0	0	0	0	0	0	0	0	0	0	0	0	0	0	0	0	0	0	0	0	0	0	0	0	0	0
msp_2730	0	0	0	0	0	0	0	0	0	0	0	0	0	0	0	0	0	0	0	0	0	0	0	0	0	0	0	0	0	0	0	0	0	0	0	0	0	0	0	0	0	0	0	0	0	0	0	1.6907e-06	0
msp_2731	0	0	0	0	0	0	0	0	0	0	0	0	4.62828e-06	0	0	0	0	0	1.30527e-06	0	0	0	0	0	0	0	0	0	0	0	0	0	0	0	0	0	0	0	0	0	0	0	0	0	0	0	0	0	0
msp_2734	0	0	0	0	0	0	0	0	0	0	0	0	0	0	0	0	0	0	0	0	0	0	0	0	0	0	0	0	0	0	0	0	0	0	0	0	0	0	0	0	0	0	0	0	0	0	0	0	0
msp_2735	0	0	0	0	0	0	0	0	0	0	0	0	0	0	1.36256e-07	0	0	0	0	0	0	0	0	0	0	0	0	0	0	0	0	0	0	0	0	0	0	0	0	0	0	0	0	0	0	0	0	0	0
msp_2736	0	0	0	0	0	0	0	0	0	0	0	0	0	0	0	0	0	0	0	0	0	0	0	0	0	0	0	0	0	0	0	0	0	0	0	0	0	3.19592e-07	0	0	0	0	0	0	0	0	0	0	0
msp_2737	0	0	0	0	0	0	0	0	0	0	0	0	0	0	0	0	0	0	0	0	0	0	0	8.49365e-07	0	0	0	0	2.2227e-07	0	0	0	0	0	0	0	0	0	0	0	0	0	0	0	0	0	0	0	0
msp_2742	0	0	0	0	0	0	0	0	0	0	0	0	0	0	1.99092e-06	0	0	0	0	0	0	0	0	0	0	0	0	0	0	0	0	0	0	0	0	0	0	0	0	0	0	0	0	0	0	0	0	0	0
msp_2743	0	0	0	0	0	0	0	0	0	0	0	0	0	0	0	0	0	0	0	0	0	0	0	0	0	0	0	0	0	0	0	0	0	0	0	0	0	0	0	0	0	0	0	0	0	0	0	0	0
msp_2749	0	0	0	0	0	0	0	0	0	0	0	0	0	0	0	0	0	0	0	0	0	0	0	0	0	0	0	0	0	0	0	0	0	0	0	0	0	0	0	0	0	0	0	0	0	0	0	0	0
msp_2752	0	0	0	0	0	0	0	0	0	0	0	7.79474e-07	0	0	0	0	0	0	0	0	0	0	0	0	0	0	0	0	0	0	0	0	0	0	0	0	0	0	0	0	0	0	0	0	0	0	0	0	0
msp_2755	0	0	0	0	0	0	0	0	0	0	0	0	0	0	0	0	0	0	0	0	0	0	0	0	0	0	0	0	0	0	0	0	0	0	0	0	0	0	0	0	0	0	0	0	0	0	0	0	0
msp_2756	0	0	0	0	0	0	0	0	1.5507e-06	0	0	0	0	0	0	0	0	0	0	0	0	0	0	0	0	0	0	0	0	0	0	0	0	0	0	0	0	0	0	0	0	0	0	0	0	0	0	0	0
msp_2758	0	0	0	0	0	0	0	0	0	0	0	0	0	0	0	0	0	0	0	0	0	0	0	0	0	0	0	0	0	0	0	0	0	0	0	0	0	0	0	0	0	0	0	0	0	0	0	0	0
msp_2759	0	0	0	0	0	0	0	0	0	0	0	0	0	0	1.88452e-05	0	0	0	0	0	0	0	0	0	0	0	0	0	0	0	0	0	0	0	0	0	0	0	0	0	0	0	0	0	0	0	0	0	0
msp_2762	0	0	0	0	0	9.28185e-08	0	0	0	0	0	0	0	0	0	0	0	0	0	0	0	0	0	0	0	0	0	0	0	0	0	0	0	0	0	0	0	0	0	0	0	0	0	0	0	0	0	0	0
msp_2767	0	0	0	0	0	0	0	0	0	0	0	0	0	0	0	0	0	0	0	0	0	0	0	0	0	0	0	0	0	0	0	0	0	0	0	0	0	0	0	0	0	0	0	0	0	0	0	0	0
msp_2769	0	0	0	0	0	0	0	0	0	0	0	0	0	0	0	0	0	0	0	0	0	0	0	0	0	0	0	0	0	0	5.07245e-07	0	0	0	0	0	0	0	0	0	0	0	0	0	0	0	0	0	0
msp_2778	0	0	0	0	0	0	0	4.55757e-06	0	0	0	0	0	0	0	0	0	0	0	0	0	0	0	0	0	0	0	0	0	0	0	0	0	0	0	0	0	0	0	0	0	0	0	0	0	0	0	0	0
msp_2780	0	0	0	0	0	0	0	0	0	0	0	0	0	0	0	0	0	0	0	0	0	0	0	0	0	0	0	0	0	0	0	0	0	0	0	0	0	0	0	0	0	0	0	0	0	0	0	0	0
msp_2782	0	0	0	0	0	0	0	0	0	0	0	0	0	0	0	0	0	0	0	0	0	0	0	0	0	0	0	0	0	0	0	0	0	0	0	0	0	0	0	0	0	0	0	0	0	0	0	0	0
msp_2796	0	0	0	0	0	0	0	0	0	0	0	0	0	0	0	0	0	0	0	0	0	0	0	0	0	0	0	0	0	5.62879e-06	0	0	0	0	0	0	0	0	1.46012e-06	0	0	0	0	0	0	0	0	0	0
msp_2802	0	0	0	0	0	0	0	0	0	0	0	0	0	0	0	0	0	0	0	0	0	0	0	0	0	0	0	0	0	0	0	0	0	0	0	0	0	0	0	0	0	0	0	0	0	0	0	0	0
msp_2812	0	0	0	9.04001e-07	0	0	0	0	0	0	0	0	0	0	0	0	0	0	0	0	0	0	0	0	0	0	0	4.73081e-07	0	0	0	0	0	0	0	0	0	0	0	0	0	0	0	0	0	0	0	4.00123e-07	0
msp_2813	0	0	0	0	0	0	0	0	0	0	0	1.17613e-06	0	0	0	0	0	0	0	0	0	0	0	0	0	0	0	0	4.52301e-06	0	0	0	0	0	0	0	0	0	0	0	0	0	0	0	0	0	0	0	0
msp_2814	0	0	0	0	0	0	0	0	0	0	0	0	0	0	0	0	0	0	0	0	0	0	0	0	0	0	0	0	0	0	0	0	0	0	0	0	0	0	0	0	0	0	0	0	0	0	0	0	0
msp_2815	0	0	0	0	0	0	0	0	0	0	0	0	0	0	0	0	0	0	0	0	0	0	0	0	0	0	0	0	0	0	0	0	0	0	0	0	0	0	0	0	0	0	0	0	0	0	0	0	0
msp_2816	0	0	0	0	0	0	0	0	0	0	0	0	0	0	0	0	0	0	0	0	0	0	0	0	0	0	0	0	0	0	0	0	0	0	0	0	0	0	0	0	0	0	0	0	0	0	0	0	0
msp_2818	0	0	0	0	0	0	0	0	0	0	0	0	0	0	0	0	0	0	0	0	0	0	0	0	0	0	0	0	0	0	0	0	0	0	0	0	0	0	0	0	0	0	0	0	0	0	0	0	0
msp_2829	0	0	0	0	0	3.01768e-07	0	0	0	0	0	0	9.59835e-07	0	0	0	0	0	0	2.43354e-07	0	1.55582e-08	1.69999e-07	0	0	0	0	0	0	0	0	0	0	0	0	1.31236e-07	0	0	0	0	0	0	0	0	0	0	1.92617e-07	0	0
msp_2831	0	0	0	0	0	0	0	0	0	0	0	0	0	0	0	0	0	0	0	0	0	0	0	0	0	0	0	0	0	0	0	0	0	0	0	0	0	0	0	0	0	0	0	0	0	0	0	0	0
msp_2837	0	0	0	0	0	0	0	0	0	0	0	0	0	0	0	0	0	0	0	0	0	0	0	0	0	0	0	0	1.54039e-06	0	0	0	0	0	0	0	0	2.29805e-07	0	0	0	0	0	0	0	0	0	0	0
msp_2838	0	0	0	0	0	0	0	0	0	0	0	0	0	0	0	0	0	0	0	0	0	0	0	0	0	0	0	0	0	0	0	0	0	0	8.89968e-08	0	0	0	0	0	0	0	0	0	0	0	0	0	0
msp_2839	0	0	0	0	0	0	0	0	0	0	0	0	0	0	0	0	0	0	0	0	0	0	0	0	0	0	0	0	0	0	0	0	0	0	0	0	0	0	0	0	0	0	0	0	0	0	0	0	0
msp_2843	0	0	0	0	0	4.59863e-07	0	0	0	0	0	0	0	0	0	0	0	0	0	0	0	0	0	0	0	0	0	1.69132e-07	0	0	0	0	0	0	1.17741e-06	0	0	0	0	0	0	0	0	0	0	0	0	0	0
msp_2848	0	0	0	0	0	0	0	0	0	0	0	0	0	0	0	0	0	0	0	0	0	0	0	0	0	0	0	0	0	0	0	0	0	0	0	0	0	0	0	0	0	0	0	0	0	0	0	0	0
msp_2854	0	0	0	0	0	8.80164e-07	0	0	5.33522e-07	3.36708e-07	0	0	8.06951e-06	3.43954e-07	0	1.17791e-06	0	0	0	9.23453e-07	0	0	0	0	0	0	0	0	0	0	0	0	0	0	5.17903e-06	0	0	0	0	0	2.35578e-06	0	7.54937e-07	0	0	0	1.07074e-06	6.00533e-07	0
msp_2859	0	0	0	0	0	0	0	0	0	0	0	0	0	0	0	0	0	0	0	0	0	0	0	0	0	0	0	0	0	0	0	0	0	0	0	0	0	0	0	0	0	0	0	0	0	0	0	0	0
msp_2867	0	0	0	0	0	0	0	0	0	0	0	0	0	0	0	0	0	0	0	0	0	0	0	0	0	0	0	0	0	0	0	0	0	0	0	0	0	0	0	0	0	0	0	0	0	0	0	0	0
msp_2875	0	0	0	0	0	1.90696e-06	0	0	0	0	0	0	9.84185e-08	0	0	0	0	0	0	0	0	0	0	0	0	0	0	0	0	0	0	0	0	0	0	0	0	0	0	0	0	0	0	0	0	0	1.12153e-06	0	0
msp_2882	0	0	0	0	0	0	0	0	0	0	0	0	0	0	0	0	0	0	0	3.67573e-08	0	0	0	0	0	0	0	0	0	0	0	0	0	0	0	0	0	0	0	0	0	0	0	0	0	0	0	0	0
msp_2886	0	0	0	0	0	0	0	0	0	0	0	0	0	0	0	1.23777e-06	0	0	0	2.51395e-07	0	0	1.31235e-07	0	0	0	0	0	0	0	0	3.76822e-06	0	0	0	7.43845e-07	0	0	0	0	0	4.26372e-06	0	0	0	0	1.29485e-08	0	0
msp_2887	0	0	0	2.8714e-06	1.08988e-06	3.04791e-07	0	0	1.83799e-06	3.8321e-07	6.8547e-07	1.08425e-06	1.05466e-06	3.30599e-07	2.12549e-06	7.99429e-07	1.10294e-06	1.08866e-06	0	1.50794e-07	2.45955e-06	5.53903e-07	1.52977e-06	0	0	3.1212e-07	7.4308e-07	2.42412e-07	1.45455e-07	0	0	5.33014e-07	0	0	4.81007e-07	2.90851e-07	0	0	3.26273e-06	0	0	0	8.06375e-08	0	1.46996e-06	0	2.64701e-06	4.54356e-06	0
msp_2888	0	0	0	1.45875e-06	7.2047e-07	1.49165e-08	0	0	1.17444e-06	0	0	1.12e-07	1.46103e-07	0	1.69229e-06	5.61998e-07	0	0	0	2.54257e-07	1.70955e-06	4.53601e-08	1.35189e-06	0	0	0	0	0	2.37384e-07	0	0	0	0	0	0	0	0	0	1.70169e-06	0	0	0	0	0	4.98666e-07	0	6.04491e-06	1.37616e-06	0
msp_2890	0	0	0	0	0	0	0	0	0	0	0	0	0	0	0	0	0	0	0	0	0	0	0	0	0	0	0	0	0	0	0	0	0	0	0	0	0	3.56323e-07	0	0	0	0	0	0	0	0	0	0	0
msp_2892	0	0	0	0	0	9.79351e-08	0	0	0	5.1429e-07	0	0	8.74068e-07	1.78245e-07	0	0	9.36444e-07	0	0	0	0	1.41783e-06	3.88828e-07	0	0	0	0	0	1.68756e-07	0	0	0	0	0	0	0	0	0	0	0	0	0	0	0	0	0	5.80217e-07	0	0
msp_2893	0	0	0	0	0	0	0	0	0	0	0	0	0	0	0	0	0	0	0	0	0	0	7.57592e-07	0	0	0	0	0	0	0	0	0	0	0	0	0	0	0	0	0	0	0	0	0	0	0	0	0	0
msp_2894	0	0	0	0	0	3.17056e-07	0	0	0	0	0	0	0	0	0	0	0	0	0	0	0	0	0	0	0	0	0	0	0	0	0	0	0	0	7.28185e-07	0	0	0	0	0	0	0	0	0	0	0	0	0	0
msp_2904	0	0	0	0	0	0	0	0	0	0	0	0	0	0	0	0	0	0	0	0	0	1.12079e-07	0	0	0	0	0	1.57305e-06	0	0	0	0	0	0	1.52031e-06	0	0	0	0	0	0	0	0	0	0	0	0	0	0
msp_2906	0	0	0	0	0	0	0	0	3.76247e-07	0	0	0	0	0	0	0	0	0	0	0	4.15453e-07	0	0	0	0	0	0	9.64407e-07	0	0	0	0	0	0	0	0	0	0	0	0	0	0	0	0	0	0	0	0	0
msp_2908	0	0	0	0	0	0	0	0	0	0	0	0	0	0	0	0	0	0	0	0	0	0	0	0	0	0	0	1.29437e-07	0	0	0	0	0	0	0	0	0	0	0	0	0	0	0	0	0	0	0	0	0
msp_2909	0	0	0	0	0	2.13738e-07	0	0	1.66812e-06	0	0	1.02415e-06	0	3.83943e-06	2.22833e-07	3.15498e-07	0	0	0	2.77381e-07	0	0	0	0	0	2.13581e-06	0	1.25533e-06	0	0	7.86867e-07	0	1.50053e-06	0	4.20715e-07	1.51366e-07	0	6.87601e-07	0	0	0	0	4.42448e-06	9.81336e-07	0	0	0	4.21779e-07	0
msp_2911	0	0	0	0	0	0	0	0	0	0	0	0	0	0	0	0	0	0	0	0	0	1.29702e-06	0	0	0	0	0	0	2.16272e-07	0	0	0	0	0	0	0	0	0	0	0	0	0	0	0	0	0	0	0	0
msp_2912	0	0	0	0	0	3.14927e-07	0	0	0	7.07007e-07	0	0	1.08008e-06	6.25397e-07	0	4.67025e-07	0	0	5.13625e-07	0	0	1.36787e-06	0	0	0	0	0	0	9.72966e-08	0	0	9.24056e-08	0	0	0	0	0	0	0	0	0	0	0	0	0	4.41268e-07	1.70188e-07	0	0
msp_2914	0	0	0	0	0	0	2.9349e-06	0	0	0	0	0	0	0	0	0	0	0	0	0	0	0	0	0	0	0	0	1.03002e-06	0	0	0	0	0	0	0	3.03591e-06	0	0	0	0	0	0	0	0	0	0	0	0	0
msp_2915	0	0	0	0	0	0	0	0	4.97153e-07	0	0	0	0	0	1.63037e-06	0	0	0	0	0	0	0	0	0	0	0	0	0	0	0	0	0	0	0	0	0	0	0	0	0	0	0	0	0	3.17834e-07	0	0	0	0
msp_2916	0	0	0	0	0	1.52276e-07	0	0	5.49915e-07	0	0	0	0	0	8.62012e-07	0	0	0	0	5.55199e-07	5.95291e-07	0	5.29875e-07	0	0	0	0	0	5.01525e-07	0	0	0	0	0	0	0	0	0	0	0	0	0	0	0	3.28425e-07	0	2.83985e-07	5.46525e-07	3.23736e-07
msp_2919	0	0	0	0	0	4.40697e-06	0	0	4.59991e-07	5.53165e-07	0	0	9.09692e-06	0	0	5.98165e-07	0	6.25818e-06	7.56043e-07	3.96749e-08	0	1.14785e-06	0	0	0	0	0	2.92739e-07	0	0	5.8412e-07	0	0	0	0	0	0	0	0	0	0	0	0	0	0	1.53828e-06	2.73575e-07	3.12153e-06	0
msp_2921	0	0	0	0	0	0	0	0	0	0	0	0	2.99103e-07	0	0	0	0	0	0	0	0	0	0	0	0	0	0	0	0	0	0	0	0	0	0	0	0	0	0	0	0	0	0	0	0	0	0	0	0
msp_2922	0	0	0	0	0	0	0	0	0	0	0	0	0	0	0	0	0	0	0	0	0	0	0	0	0	0	0	0	6.93564e-08	0	0	0	0	0	0	0	0	0	0	0	0	0	0	0	0	0	0	0	0
msp_2925	0	0	0	0	0	0	0	0	0	0	0	0	0	0	0	0	0	0	0	0	0	0	0	0	0	0	0	0	0	0	0	0	0	0	0	0	0	0	0	0	0	0	0	0	0	0	0	0	0
msp_2926	0	0	0	0	0	0	0	0	0	0	0	0	0	0	0	0	0	0	0	1.45087e-07	0	0	0	0	0	0	0	0	0	0	0	0	0	0	0	0	0	0	0	0	0	0	0	0	0	0	0	0	0
msp_2929	0	0	0	0	0	0	0	0	0	0	0	0	0	0	0	0	0	0	0	0	0	0	3.93241e-07	0	0	0	0	0	0	0	0	0	0	0	0	0	0	0	0	0	0	0	0	0	0	0	0	0	0
msp_2930	0	0	0	0	0	0	0	0	0	0	0	0	0	0	0	0	0	0	0	0	0	0	0	0	0	0	0	0	0	0	0	0	0	0	0	0	0	0	0	0	0	0	0	0	1.14143e-06	0	0	0	0
msp_2931	0	0	0	0	0	0	0	0	0	0	0	0	0	0	0	0	0	0	0	0	0	0	0	0	0	0	0	0	0	0	0	0	0	0	0	0	0	0	0	0	0	0	0	0	0	0	0	0	0
msp_2932	0	0	0	0	0	0	0	0	0	0	0	0	0	0	0	0	0	0	0	0	0	0	0	0	0	0	0	0	0	0	0	0	0	0	0	0	0	0	0	0	0	0	0	0	0	0	0	0	0
msp_2934	0	0	0	0	0	0	0	0	0	0	0	0	0	0	0	0	0	0	0	0	0	0	0	0	0	0	0	0	5.03133e-07	0	0	0	0	0	0	0	0	0	0	0	0	0	0	0	0	0	0	0	0
msp_2935	0	0	0	0	0	0	0	0	0	0	0	0	0	4.31463e-07	0	3.34731e-07	0	0	0	0	0	4.30307e-07	8.42611e-07	0	0	0	0	4.08478e-07	1.47973e-06	0	0	0	0	0	2.54855e-07	3.25545e-06	0	0	0	0	0	0	3.051e-07	0	0	0	0	0	0
msp_2936	0	0	0	0	0	0	0	0	0	0	0	0	0	0	0	0	0	0	0	0	0	0	0	0	0	0	0	0	0	0	0	0	0	0	0	0	0	0	0	0	0	0	0	0	0	0	0	0	0
msp_2937	0	0	0	0	0	0	0	0	0	0	0	0	0	0	0	0	0	0	0	0	0	0	4.31171e-07	0	0	0	0	0	0	0	0	0	0	0	0	0	0	0	0	0	0	0	0	0	0	0	0	0	0
msp_2938	0	0	0	0	0	0	0	0	0	0	0	1.97918e-07	0	0	0	0	0	0	0	0	0	0	0	0	0	0	0	0	8.29123e-07	0	0	0	0	0	0	1.06468e-06	0	0	0	0	0	0	0	0	7.32526e-07	0	0	0	0
msp_2941	0	0	0	0	0	9.79896e-08	0	0	0	0	0	0	0	0	0	4.34391e-07	0	0	0	2.35604e-07	0	0	0	0	0	0	0	0	0	0	0	0	0	0	1.60941e-07	0	0	0	0	0	0	0	0	0	0	0	5.45301e-08	0	0
msp_2942	0	0	0	0	0	0	0	0	0	0	0	0	0	0	0	0	0	0	0	0	0	0	7.25516e-07	0	0	0	0	0	0	0	0	0	0	0	0	0	0	0	0	0	0	0	0	0	0	0	0	0	0
msp_2943	0	0	0	0	0	2.52393e-06	0	0	0	0	0	0	2.41103e-06	0	0	3.61854e-06	2.72731e-06	0	1.31196e-06	1.19129e-05	0	0	2.86388e-06	0	0	0	0	7.97355e-07	0	0	0	0	0	0	0	0	0	0	0	0	0	0	0	0	0	0	0	3.33163e-06	0
msp_2944	0	0	0	0	0	1.74699e-06	3.36125e-06	0	1.05694e-06	2.88328e-06	0	1.06208e-06	2.11371e-06	2.83065e-06	2.78719e-07	4.91261e-06	2.88572e-06	0	0	2.11289e-06	0	1.26116e-06	5.25406e-06	0	0	0	0	2.2033e-06	1.17471e-06	0	0	1.73695e-06	0	0	3.16444e-06	1.23691e-06	0	6.13741e-07	0	0	0	1.71967e-07	3.74648e-06	0	7.61669e-07	0	8.87672e-06	0	0
msp_2946	0	0	0	0	0	0	0	0	0	0	0	0	0	0	0	0	0	0	0	0	0	0	0	0	0	0	0	4.07547e-07	0	0	0	0	0	0	0	0	0	2.16166e-07	0	0	0	0	0	0	0	0	0	0	0
msp_2947	0	1.21694e-06	0	0	0	6.29939e-07	0	0	0	0	0	0	1.39589e-06	0	6.14891e-07	5.1376e-07	0	0	5.27524e-07	0	0	1.11138e-06	0	0	0	6.8837e-08	0	0	0	0	0	0	0	0	6.54495e-07	2.67293e-07	0	1.77681e-07	0	0	0	0	2.46918e-07	2.66276e-07	0	3.17418e-07	6.11871e-07	6.67385e-07	3.51217e-07
msp_2950	0	0	0	0	0	0	0	0	0	0	0	0	0	0	0	0	0	0	0	0	0	0	6.49431e-07	0	0	0	0	0	0	0	0	0	0	0	0	0	0	0	0	0	0	0	0	0	0	0	0	0	0
[truncated: 65 more columns]

## Sheet: Table S5
Tissue	Taxonomy level	Taxa name	Comparison	log2foldchange	p-value	FDR adjusted p-value
oral	phylum	Actinobacteria	MCI_vs_HC	-0.485412	0.152433	0.359306
oral	phylum	Actinobacteria	PDD_vs_HC	-0.697177	0.00880882	0.195171
oral	phylum	Actinobacteria	PDD_vs_MCI	-0.211765	0.230388	0.453257
oral	phylum	Bacteroidetes	MCI_vs_HC	0.429959	0.169086	0.371988
oral	phylum	Bacteroidetes	PDD_vs_HC	0.0316317	0.507676	0.598332
oral	phylum	Bacteroidetes	PDD_vs_MCI	-0.398327	0.0513671	0.211566
oral	phylum	Candidatus Gracilibacteria	MCI_vs_HC	#NAME?	0.0374604	0.211566
oral	phylum	Candidatus Gracilibacteria	PDD_vs_HC	-3.78905	0.102776	0.283969
oral	phylum	Candidatus Gracilibacteria	PDD_vs_MCI	inf	0.372271	0.513007
oral	phylum	Candidatus Saccharibacteria	MCI_vs_HC	-0.689566	0.452064	0.57299
oral	phylum	Candidatus Saccharibacteria	PDD_vs_HC	-0.854786	0.03877	0.211566
oral	phylum	Candidatus Saccharibacteria	PDD_vs_MCI	-0.16522	0.100121	0.283969
oral	phylum	Chlamydiae	MCI_vs_HC	inf	0.145255	0.359306
oral	phylum	Chlamydiae	PDD_vs_HC		1	1
oral	phylum	Chlamydiae	PDD_vs_MCI	#NAME?	0.0576999	0.211566
oral	phylum	Firmicutes	MCI_vs_HC	0.320849	0.279266	0.453257
oral	phylum	Firmicutes	PDD_vs_HC	-0.364691	0.271327	0.453257
oral	phylum	Firmicutes	PDD_vs_MCI	-0.68554	0.0118285	0.195171
oral	phylum	Fusobacteria	MCI_vs_HC	-0.135286	0.303552	0.455329
oral	phylum	Fusobacteria	PDD_vs_HC	-0.639615	0.0559253	0.211566
oral	phylum	Fusobacteria	PDD_vs_MCI	-0.504329	0.373096	0.513007
oral	phylum	Proteobacteria	MCI_vs_HC	0.168241	0.732319	0.758215
oral	phylum	Proteobacteria	PDD_vs_HC	-0.420408	0.103261	0.283969
oral	phylum	Proteobacteria	PDD_vs_MCI	-0.588649	0.0317375	0.211566
oral	phylum	Spirochaetes	MCI_vs_HC	-1.12396	0.244621	0.453257
oral	phylum	Spirochaetes	PDD_vs_HC	-0.660649	0.0438001	0.211566
oral	phylum	Spirochaetes	PDD_vs_MCI	0.463307	0.288437	0.453257
oral	phylum	Synergistetes	MCI_vs_HC	1.32245	0.398145	0.525551
oral	phylum	Synergistetes	PDD_vs_HC	0.750686	0.603534	0.68678
oral	phylum	Synergistetes	PDD_vs_MCI	-0.57176	0.735239	0.758215
oral	phylum	Tenericutes	MCI_vs_HC	-2.84255	0.704072	0.758215
oral	phylum	Tenericutes	PDD_vs_HC	-4.34428	0.275266	0.453257
oral	phylum	Tenericutes	PDD_vs_MCI	-1.50172	0.46881	0.57299
oral	class	Actinobacteria	MCI_vs_HC	-0.521778	0.109927	0.433217
oral	class	Actinobacteria	PDD_vs_HC	-0.716027	0.00762871	0.273557
oral	class	Actinobacteria	PDD_vs_MCI	-0.194248	0.217723	0.508059
oral	class	Bacilli	MCI_vs_HC	0.246955	0.649946	0.748037
oral	class	Bacilli	PDD_vs_HC	-0.246315	0.530901	0.716716
oral	class	Bacilli	PDD_vs_MCI	-0.49327	0.17048	0.481308
oral	class	Bacteroidia	MCI_vs_HC	0.479199	0.148471	0.445414
oral	class	Bacteroidia	PDD_vs_HC	0.0849356	0.571925	0.735332
oral	class	Bacteroidia	PDD_vs_MCI	-0.394263	0.0480593	0.361711
oral	class	Betaproteobacteria	MCI_vs_HC	0.0932224	0.883428	0.900097
oral	class	Betaproteobacteria	PDD_vs_HC	-0.452106	0.112315	0.433217
oral	class	Betaproteobacteria	PDD_vs_MCI	-0.545328	0.102624	0.433217
oral	class	Chlamydiia	MCI_vs_HC	inf	0.145255	0.445414
oral	class	Chlamydiia	PDD_vs_HC		1	1
oral	class	Chlamydiia	PDD_vs_MCI	#NAME?	0.0576999	0.361711
oral	class	Clostridia	MCI_vs_HC	1.35245	0.530375	0.716716
oral	class	Clostridia	PDD_vs_HC	-0.891179	0.102428	0.433217
oral	class	Clostridia	PDD_vs_MCI	-2.24363	0.0101318	0.273557
oral	class	Coriobacteriia	MCI_vs_HC	0.520956	0.178262	0.481308
oral	class	Coriobacteriia	PDD_vs_HC	-0.0873485	0.755031	0.784071
oral	class	Coriobacteriia	PDD_vs_MCI	-0.608305	0.0710131	0.383471
oral	class	Deltaproteobacteria	MCI_vs_HC	1.76708	0.651069	0.748037
oral	class	Deltaproteobacteria	PDD_vs_HC	-0.342959	0.618113	0.748037
oral	class	Deltaproteobacteria	PDD_vs_MCI	-2.11004	0.291688	0.508101
oral	class	Epsilonproteobacteria	MCI_vs_HC	0.124717	0.649375	0.748037
oral	class	Epsilonproteobacteria	PDD_vs_HC	-0.163433	0.381389	0.588428
oral	class	Epsilonproteobacteria	PDD_vs_MCI	-0.28815	0.242413	0.508059
oral	class	Erysipelotrichia	MCI_vs_HC	0.912921	0.214081	0.508059
oral	class	Erysipelotrichia	PDD_vs_HC	0.312506	0.28691	0.508101
oral	class	Erysipelotrichia	PDD_vs_MCI	-0.600414	0.0175758	0.316364
oral	class	Flavobacteriia	MCI_vs_HC	-0.143502	0.736707	0.780043
oral	class	Flavobacteriia	PDD_vs_HC	-0.635918	0.193613	0.497861
oral	class	Flavobacteriia	PDD_vs_MCI	-0.492416	0.243881	0.508059
oral	class	Fusobacteriia	MCI_vs_HC	-0.135286	0.303552	0.512245
oral	class	Fusobacteriia	PDD_vs_HC	-0.639615	0.0559253	0.361711
oral	class	Fusobacteriia	PDD_vs_MCI	-0.504329	0.373096	0.588428
oral	class	Gammaproteobacteria	MCI_vs_HC	0.258225	0.670233	0.754013
oral	class	Gammaproteobacteria	PDD_vs_HC	-0.409486	0.142245	0.445414
oral	class	Gammaproteobacteria	PDD_vs_MCI	-0.667711	0.0544775	0.361711
oral	class	Mollicutes	MCI_vs_HC	-2.84255	0.704072	0.775916
oral	class	Mollicutes	PDD_vs_HC	-4.34428	0.275266	0.508101
oral	class	Mollicutes	PDD_vs_MCI	-1.50172	0.46881	0.666204
oral	class	Negativicutes	MCI_vs_HC	0.122416	0.55295	0.728276
oral	class	Negativicutes	PDD_vs_HC	-0.378431	0.333848	0.546296
oral	class	Negativicutes	PDD_vs_MCI	-0.500847	0.13529	0.445414
oral	class	Spirochaetia	MCI_vs_HC	-1.12396	0.244621	0.508059
oral	class	Spirochaetia	PDD_vs_HC	-0.660649	0.0438001	0.361711
oral	class	Spirochaetia	PDD_vs_MCI	0.463307	0.288437	0.508101
oral	class	Synergistia	MCI_vs_HC	1.32245	0.398145	0.597217
oral	class	Synergistia	PDD_vs_HC	0.750686	0.603534	0.748037
oral	class	Synergistia	PDD_vs_MCI	-0.57176	0.735239	0.780043
oral	class	Tissierellia	MCI_vs_HC	1.16009	0.420963	0.614378
oral	class	Tissierellia	PDD_vs_HC	-0.425354	0.288099	0.508101
oral	class	Tissierellia	PDD_vs_MCI	-1.58544	0.0602852	0.361711
oral	order	Actinomycetales	MCI_vs_HC	-0.764292	0.144184	0.538209
oral	order	Actinomycetales	PDD_vs_HC	-1.23625	0.00312724	0.27207
oral	order	Actinomycetales	PDD_vs_MCI	-0.471957	0.106692	0.511407
oral	order	Bacillales	MCI_vs_HC	-0.575821	0.982414	1
oral	order	Bacillales	PDD_vs_HC	-0.776384	0.325949	0.578725
oral	order	Bacillales	PDD_vs_MCI	-0.200563	0.315585	0.571999
oral	order	Bacteroidales	MCI_vs_HC	0.479199	0.148471	0.538209
oral	order	Bacteroidales	PDD_vs_HC	0.0849356	0.571925	0.80254
oral	order	Bacteroidales	PDD_vs_MCI	-0.394263	0.0480593	0.487671
oral	order	Bifidobacteriales	MCI_vs_HC	0.507613	0.406196	0.642523
oral	order	Bifidobacteriales	PDD_vs_HC	-0.090575	0.958373	0.9926
oral	order	Bifidobacteriales	PDD_vs_MCI	-0.598188	0.301433	0.561895
oral	order	Burkholderiales	MCI_vs_HC	-0.308456	0.394854	0.641455
oral	order	Burkholderiales	PDD_vs_HC	-0.245363	0.205204	0.561895
oral	order	Burkholderiales	PDD_vs_MCI	0.0630929	0.667754	0.806869
oral	order	Campylobacterales	MCI_vs_HC	0.124717	0.649375	0.806869
oral	order	Campylobacterales	PDD_vs_HC	-0.163433	0.381389	0.638093
oral	order	Campylobacterales	PDD_vs_MCI	-0.28815	0.242413	0.561895
oral	order	Cardiobacteriales	MCI_vs_HC	inf	0.145255	0.538209
oral	order	Cardiobacteriales	PDD_vs_HC		1	1
oral	order	Cardiobacteriales	PDD_vs_MCI	#NAME?	0.0576999	0.487671
oral	order	Chlamydiales	MCI_vs_HC	inf	0.145255	0.538209
oral	order	Chlamydiales	PDD_vs_HC		1	1
oral	order	Chlamydiales	PDD_vs_MCI	#NAME?	0.0576999	0.487671
oral	order	Clostridiales	MCI_vs_HC	1.35245	0.530375	0.780115
oral	order	Clostridiales	PDD_vs_HC	-0.891179	0.102428	0.511407
oral	order	Clostridiales	PDD_vs_MCI	-2.24363	0.0101318	0.440731
oral	order	Coriobacteriales	MCI_vs_HC	0.436424	0.301413	0.561895
oral	order	Coriobacteriales	PDD_vs_HC	-0.143415	0.623663	0.806869
oral	order	Coriobacteriales	PDD_vs_MCI	-0.579839	0.111687	0.511407
oral	order	Corynebacteriales	MCI_vs_HC	-0.278146	0.905665	0.980442
oral	order	Corynebacteriales	PDD_vs_HC	-0.248695	0.263945	0.561895
oral	order	Corynebacteriales	PDD_vs_MCI	0.0294514	0.231948	0.561895
oral	order	Desulfovibrionales	MCI_vs_HC	1.76708	0.651069	0.806869
oral	order	Desulfovibrionales	PDD_vs_HC	-0.342959	0.618113	0.806869
oral	order	Desulfovibrionales	PDD_vs_MCI	-2.11004	0.291688	0.561895
oral	order	Eggerthellales	MCI_vs_HC	3.73954	0.124736	0.538209
oral	order	Eggerthellales	PDD_vs_HC	2.62744	0.607508	0.806869
oral	order	Eggerthellales	PDD_vs_MCI	-1.1121	0.180892	0.561895
oral	order	Enterobacterales	MCI_vs_HC	6.0524	0.420255	0.642523
oral	order	Enterobacterales	PDD_vs_HC	3.34713	0.924095	0.980442
oral	order	Enterobacterales	PDD_vs_MCI	-2.70527	0.292329	0.561895
oral	order	Erysipelotrichales	MCI_vs_HC	0.912921	0.214081	0.561895
oral	order	Erysipelotrichales	PDD_vs_HC	0.312506	0.28691	0.561895
oral	order	Erysipelotrichales	PDD_vs_MCI	-0.600414	0.0175758	0.487671
oral	order	Flavobacteriales	MCI_vs_HC	-0.143502	0.736707	0.821712
oral	order	Flavobacteriales	PDD_vs_HC	-0.635918	0.193613	0.561895
oral	order	Flavobacteriales	PDD_vs_MCI	-0.492416	0.243881	0.561895
oral	order	Fusobacteriales	MCI_vs_HC	-0.135286	0.303552	0.561895
oral	order	Fusobacteriales	PDD_vs_HC	-0.639615	0.0559253	0.487671
oral	order	Fusobacteriales	PDD_vs_MCI	-0.504329	0.373096	0.636458
oral	order	Lactobacillales	MCI_vs_HC	0.290321	0.600516	0.806869
oral	order	Lactobacillales	PDD_vs_HC	-0.215503	0.546977	0.780115
oral	order	Lactobacillales	PDD_vs_MCI	-0.505824	0.179529	0.561895
oral	order	Micrococcales	MCI_vs_HC	-0.408315	0.2983	0.561895
oral	order	Micrococcales	PDD_vs_HC	-0.436571	0.0441948	0.487671
oral	order	Micrococcales	PDD_vs_MCI	-0.028256	0.340516	0.592497
oral	order	Mycoplasmatales	MCI_vs_HC	-2.84255	0.704072	0.817416
oral	order	Mycoplasmatales	PDD_vs_HC	-4.34428	0.275266	0.561895
oral	order	Mycoplasmatales	PDD_vs_MCI	-1.50172	0.46881	0.703215
oral	order	Neisseriales	MCI_vs_HC	0.116062	0.916589	0.980442
oral	order	Neisseriales	PDD_vs_HC	-0.466776	0.0918194	0.511407
oral	order	Neisseriales	PDD_vs_MCI	-0.582838	0.0901753	0.511407
oral	order	Pasteurellales	MCI_vs_HC	-0.187282	0.649946	0.806869
oral	order	Pasteurellales	PDD_vs_HC	-0.502827	0.102503	0.511407
oral	order	Pasteurellales	PDD_vs_MCI	-0.315545	0.251755	0.561895
oral	order	Propionibacteriales	MCI_vs_HC	1.07623	0.222549	0.561895
oral	order	Propionibacteriales	PDD_vs_HC	-0.928506	0.704669	0.817416
oral	order	Propionibacteriales	PDD_vs_MCI	-2.00473	0.0616596	0.487671
oral	order	Pseudomonadales	MCI_vs_HC	0.127111	0.818669	0.901572
oral	order	Pseudomonadales	PDD_vs_HC	-0.221172	0.947374	0.9926
oral	order	Pseudomonadales	PDD_vs_MCI	-0.348282	0.733767	0.821712
oral	order	Selenomonadales	MCI_vs_HC	-0.206563	0.660035	0.806869
oral	order	Selenomonadales	PDD_vs_HC	-0.540252	0.543306	0.780115
oral	order	Selenomonadales	PDD_vs_MCI	-0.333689	0.107975	0.511407
oral	order	Spirochaetales	MCI_vs_HC	-1.12396	0.244621	0.561895
oral	order	Spirochaetales	PDD_vs_HC	-0.660649	0.0438001	0.487671
oral	order	Spirochaetales	PDD_vs_MCI	0.463307	0.288437	0.561895
oral	order	Synergistales	MCI_vs_HC	1.32245	0.398145	0.641455
oral	order	Synergistales	PDD_vs_HC	0.750686	0.603534	0.806869
oral	order	Synergistales	PDD_vs_MCI	-0.57176	0.735239	0.821712
oral	order	Tissierellales	MCI_vs_HC	1.16009	0.420963	0.642523
oral	order	Tissierellales	PDD_vs_HC	-0.425354	0.288099	0.561895
oral	order	Tissierellales	PDD_vs_MCI	-1.58544	0.0602852	0.487671
oral	order	Veillonellales	MCI_vs_HC	0.173015	0.680449	0.810945
oral	order	Veillonellales	PDD_vs_HC	-0.35188	0.245688	0.561895
oral	order	Veillonellales	PDD_vs_MCI	-0.524895	0.0999105	0.511407
oral	family	Actinomycetaceae	MCI_vs_HC	-0.764292	0.144184	0.617057
oral	family	Actinomycetaceae	PDD_vs_HC	-1.23625	0.00312724	0.219991
oral	family	Actinomycetaceae	PDD_vs_MCI	-0.471957	0.106692	0.617057
oral	family	Aerococcaceae	MCI_vs_HC	-0.662617	0.326408	0.634897
oral	family	Aerococcaceae	PDD_vs_HC	0.407105	0.157285	0.624513
oral	family	Aerococcaceae	PDD_vs_MCI	1.06972	0.735239	0.880137
oral	family	Atopobiaceae	MCI_vs_HC	0.436424	0.301413	0.626053
oral	family	Atopobiaceae	PDD_vs_HC	-0.143415	0.623663	0.845058
oral	family	Atopobiaceae	PDD_vs_MCI	-0.579839	0.111687	0.617057
oral	family	Bacteroidaceae	MCI_vs_HC	2.59645	0.726399	0.880137
oral	family	Bacteroidaceae	PDD_vs_HC	0.732921	0.320418	0.634897
oral	family	Bacteroidaceae	PDD_vs_MCI	-1.86353	0.152759	0.624513
oral	family	Bifidobacteriaceae	MCI_vs_HC	0.507613	0.406196	0.716027
oral	family	Bifidobacteriaceae	PDD_vs_HC	-0.090575	0.958373	1
oral	family	Bifidobacteriaceae	PDD_vs_MCI	-0.598188	0.301433	0.626053
oral	family	Burkholderiaceae	MCI_vs_HC	-0.268352	0.363337	0.6865
oral	family	Burkholderiaceae	PDD_vs_HC	-0.425039	0.167732	0.626053
oral	family	Burkholderiaceae	PDD_vs_MCI	-0.156686	0.513861	0.77196
oral	family	Campylobacteraceae	MCI_vs_HC	0.124717	0.649375	0.845058
oral	family	Campylobacteraceae	PDD_vs_HC	-0.163433	0.381389	0.6865
oral	family	Campylobacteraceae	PDD_vs_MCI	-0.28815	0.242413	0.626053
oral	family	Cardiobacteriaceae	MCI_vs_HC	inf	0.145255	0.617057
oral	family	Cardiobacteriaceae	PDD_vs_HC		1	1
oral	family	Cardiobacteriaceae	PDD_vs_MCI	#NAME?	0.0576999	0.617057
oral	family	Carnobacteriaceae	MCI_vs_HC	-0.135836	0.551739	0.79239
oral	family	Carnobacteriaceae	PDD_vs_HC	-0.815467	0.0588255	0.617057
oral	family	Carnobacteriaceae	PDD_vs_MCI	-0.679631	0.233029	0.626053
oral	family	Chlamydiaceae	MCI_vs_HC	inf	0.145255	0.617057
oral	family	Chlamydiaceae	PDD_vs_HC		1	1
oral	family	Chlamydiaceae	PDD_vs_MCI	#NAME?	0.0576999	0.617057
oral	family	Clostridiales Family XIII. Incertae Sedis	MCI_vs_HC	0.47492	0.458509	0.738999
oral	family	Clostridiales Family XIII. Incertae Sedis	PDD_vs_HC	0.118901	0.496837	0.762192
oral	family	Clostridiales Family XIII. Incertae Sedis	PDD_vs_MCI	-0.35602	0.146265	0.617057
oral	family	Comamonadaceae	MCI_vs_HC	-0.614159	0.53166	0.780153
oral	family	Comamonadaceae	PDD_vs_HC	0.597219	0.424312	0.716027
oral	family	Comamonadaceae	PDD_vs_MCI	1.21138	0.848684	0.946879
oral	family	Corynebacteriaceae	MCI_vs_HC	-0.278146	0.905665	0.994023
oral	family	Corynebacteriaceae	PDD_vs_HC	-0.248695	0.263945	0.626053
oral	family	Corynebacteriaceae	PDD_vs_MCI	0.0294514	0.231948	0.626053
oral	family	Dermacoccaceae	MCI_vs_HC	-0.560534	0.824655	0.927737
oral	family	Dermacoccaceae	PDD_vs_HC	-0.168053	0.277635	0.626053
oral	family	Dermacoccaceae	PDD_vs_MCI	0.39248	0.120837	0.617057
oral	family	Desulfomicrobiaceae	MCI_vs_HC	-0.094579	0.753694	0.892533
oral	family	Desulfomicrobiaceae	PDD_vs_HC	-0.342959	0.618113	0.845058
oral	family	Desulfomicrobiaceae	PDD_vs_MCI	-0.24838	0.869622	0.962286
oral	family	Desulfovibrionaceae	MCI_vs_HC	inf	0.241181	0.626053
oral	family	Desulfovibrionaceae	PDD_vs_HC		1	1
oral	family	Desulfovibrionaceae	PDD_vs_MCI	#NAME?	0.124987	0.617057
oral	family	Eggerthellaceae	MCI_vs_HC	3.73954	0.124736	0.617057
oral	family	Eggerthellaceae	PDD_vs_HC	2.62744	0.607508	0.845058
oral	family	Eggerthellaceae	PDD_vs_MCI	-1.1121	0.180892	0.626053
oral	family	Enterobacteriaceae	MCI_vs_HC	6.0524	0.420255	0.716027
oral	family	Enterobacteriaceae	PDD_vs_HC	3.34713	0.924095	0.998023
oral	family	Enterobacteriaceae	PDD_vs_MCI	-2.70527	0.292329	0.626053
oral	family	Enterococcaceae	MCI_vs_HC	-0.123362	0.79115	0.912865
oral	family	Enterococcaceae	PDD_vs_HC	#NAME?	0.203614	0.626053
oral	family	Enterococcaceae	PDD_vs_MCI	#NAME?	0.124987	0.617057
oral	family	Erysipelotrichaceae	MCI_vs_HC	0.912921	0.214081	0.626053
oral	family	Erysipelotrichaceae	PDD_vs_HC	0.312506	0.28691	0.626053
oral	family	Erysipelotrichaceae	PDD_vs_MCI	-0.600414	0.0175758	0.593183
oral	family	Flavobacteriaceae	MCI_vs_HC	-0.143502	0.736707	0.880137
oral	family	Flavobacteriaceae	PDD_vs_HC	-0.635918	0.193613	0.626053
oral	family	Flavobacteriaceae	PDD_vs_MCI	-0.492416	0.243881	0.626053
oral	family	Fusobacteriaceae	MCI_vs_HC	-0.187222	0.3773	0.6865
oral	family	Fusobacteriaceae	PDD_vs_HC	-0.623665	0.107832	0.617057
oral	family	Fusobacteriaceae	PDD_vs_MCI	-0.436443	0.561499	0.79792
oral	family	Lachnospiraceae	MCI_vs_HC	0.0774485	0.378728	0.6865
oral	family	Lachnospiraceae	PDD_vs_HC	-1.18667	0.0871377	0.617057
oral	family	Lachnospiraceae	PDD_vs_MCI	-1.26412	0.00325912	0.219991
oral	family	Lactobacillaceae	MCI_vs_HC	0.339699	0.118881	0.617057
oral	family	Lactobacillaceae	PDD_vs_HC	-2.07622	0.317538	0.634897
oral	family	Lactobacillaceae	PDD_vs_MCI	-2.41592	0.451341	0.738999
oral	family	Leptotrichiaceae	MCI_vs_HC	0.0334154	0.982508	1
oral	family	Leptotrichiaceae	PDD_vs_HC	-0.697005	0.182614	0.626053
oral	family	Leptotrichiaceae	PDD_vs_MCI	-0.730421	0.116708	0.617057
oral	family	Micrococcaceae	MCI_vs_HC	-0.541647	0.17345	0.626053
oral	family	Micrococcaceae	PDD_vs_HC	-0.384686	0.0454519	0.617057
oral	family	Micrococcaceae	PDD_vs_MCI	0.15696	0.528094	0.780153
oral	family	Moraxellaceae	MCI_vs_HC	0.127111	0.818669	0.927737
oral	family	Moraxellaceae	PDD_vs_HC	-0.324015	0.73496	0.880137
oral	family	Moraxellaceae	PDD_vs_MCI	-0.451126	0.51464	0.77196
oral	family	Mycoplasmataceae	MCI_vs_HC	-2.84255	0.704072	0.880137
oral	family	Mycoplasmataceae	PDD_vs_HC	-4.34428	0.275266	0.626053
oral	family	Mycoplasmataceae	PDD_vs_MCI	-1.50172	0.46881	0.744581
oral	family	Neisseriaceae	MCI_vs_HC	0.116062	0.916589	0.997899
oral	family	Neisseriaceae	PDD_vs_HC	-0.466776	0.0918194	0.617057
oral	family	Neisseriaceae	PDD_vs_MCI	-0.582838	0.0901753	0.617057
oral	family	Pasteurellaceae	MCI_vs_HC	-0.187282	0.649946	0.845058
oral	family	Pasteurellaceae	PDD_vs_HC	-0.502827	0.102503	0.617057
oral	family	Pasteurellaceae	PDD_vs_MCI	-0.315545	0.251755	0.626053
oral	family	Peptoniphilaceae	MCI_vs_HC	1.16009	0.420963	0.716027
oral	family	Peptoniphilaceae	PDD_vs_HC	-0.425354	0.288099	0.626053
oral	family	Peptoniphilaceae	PDD_vs_MCI	-1.58544	0.0602852	0.617057
oral	family	Peptostreptococcaceae	MCI_vs_HC	-0.135247	0.72186	0.880137
oral	family	Peptostreptococcaceae	PDD_vs_HC	-0.0845621	0.967046	1
oral	family	Peptostreptococcaceae	PDD_vs_MCI	0.0506853	0.647537	0.845058
oral	family	Porphyromonadaceae	MCI_vs_HC	0.193215	0.649694	0.845058
oral	family	Porphyromonadaceae	PDD_vs_HC	-0.400312	0.0614213	0.617057
oral	family	Porphyromonadaceae	PDD_vs_MCI	-0.593527	0.228596	0.626053
oral	family	Prevotellaceae	MCI_vs_HC	0.373179	0.446736	0.738999
oral	family	Prevotellaceae	PDD_vs_HC	0.184687	0.657267	0.845058
oral	family	Prevotellaceae	PDD_vs_MCI	-0.188492	0.230364	0.626053
oral	family	Promicromonosporaceae	MCI_vs_HC	0.61126	0.266175	0.626053
oral	family	Promicromonosporaceae	PDD_vs_HC	-1.47296	0.329206	0.634897
oral	family	Promicromonosporaceae	PDD_vs_MCI	-2.08422	0.0148857	0.593183
oral	family	Propionibacteriaceae	MCI_vs_HC	1.07623	0.222549	0.626053
oral	family	Propionibacteriaceae	PDD_vs_HC	-0.928506	0.704669	0.880137
oral	family	Propionibacteriaceae	PDD_vs_MCI	-2.00473	0.0616596	0.617057
oral	family	Pseudomonadaceae	MCI_vs_HC		1	1
oral	family	Pseudomonadaceae	PDD_vs_HC	inf	0.459822	0.738999
oral	family	Pseudomonadaceae	PDD_vs_MCI	inf	0.372271	0.6865
oral	family	Sanguibacteraceae	MCI_vs_HC	0.325544	0.964367	1
oral	family	Sanguibacteraceae	PDD_vs_HC	0.360447	0.306902	0.627754
oral	family	Sanguibacteraceae	PDD_vs_MCI	0.0349034	0.250567	0.626053
oral	family	Selenomonadaceae	MCI_vs_HC	-0.197248	0.64979	0.845058
oral	family	Selenomonadaceae	PDD_vs_HC	-0.530937	0.543306	0.788669
oral	family	Selenomonadaceae	PDD_vs_MCI	-0.333689	0.107975	0.617057
oral	family	Spirochaetaceae	MCI_vs_HC	-1.12396	0.244621	0.626053
oral	family	Spirochaetaceae	PDD_vs_HC	-0.660649	0.0438001	0.617057
oral	family	Spirochaetaceae	PDD_vs_MCI	0.463307	0.288437	0.626053
oral	family	Staphylococcaceae	MCI_vs_HC	inf	0.420224	0.716027
oral	family	Staphylococcaceae	PDD_vs_HC		1	1
oral	family	Staphylococcaceae	PDD_vs_MCI	#NAME?	0.286552	0.626053
oral	family	Streptococcaceae	MCI_vs_HC	0.345124	0.76396	0.896822
oral	family	Streptococcaceae	PDD_vs_HC	0.111642	0.821747	0.927737
oral	family	Streptococcaceae	PDD_vs_MCI	-0.233482	0.491552	0.762192
oral	family	Synergistaceae	MCI_vs_HC	1.54216	0.651069	0.845058
oral	family	Synergistaceae	PDD_vs_HC	0.945208	0.48828	0.762192
oral	family	Synergistaceae	PDD_vs_MCI	-0.59695	0.784274	0.912733
oral	family	Tannerellaceae	MCI_vs_HC	-0.0593398	0.938458	1
oral	family	Tannerellaceae	PDD_vs_HC	-0.503257	0.131695	0.617057
oral	family	Tannerellaceae	PDD_vs_MCI	-0.443917	0.190585	0.626053
oral	family	Veillonellaceae	MCI_vs_HC	0.17139	0.680449	0.866609
oral	family	Veillonellaceae	PDD_vs_HC	-0.353504	0.245688	0.626053
oral	family	Veillonellaceae	PDD_vs_MCI	-0.524895	0.0999105	0.617057
oral	genus	Abiotrophia	MCI_vs_HC	-0.662617	0.326408	0.719253
oral	genus	Abiotrophia	PDD_vs_HC	0.407105	0.157285	0.695026
oral	genus	Abiotrophia	PDD_vs_MCI	1.06972	0.735239	0.935253
oral	genus	Actinobaculum	MCI_vs_HC	-1.62135	0.355869	0.757363
oral	genus	Actinobaculum	PDD_vs_HC	-0.102787	0.483352	0.80775
oral	genus	Actinobaculum	PDD_vs_MCI	1.51857	0.802575	0.965417
oral	genus	Actinomyces	MCI_vs_HC	-0.769273	0.133017	0.695026
oral	genus	Actinomyces	PDD_vs_HC	-1.24425	0.00300593	0.682597
oral	genus	Actinomyces	PDD_vs_MCI	-0.474973	0.0929831	0.695026
oral	genus	Aggregatibacter	MCI_vs_HC	-0.115114	0.769206	0.938884
oral	genus	Aggregatibacter	PDD_vs_HC	-0.508192	0.163385	0.695026
oral	genus	Aggregatibacter	PDD_vs_MCI	-0.393078	0.22766	0.695026
oral	genus	Alloprevotella	MCI_vs_HC	-0.329853	0.566432	0.827422
oral	genus	Alloprevotella	PDD_vs_HC	0.901924	0.554553	0.827298
oral	genus	Alloprevotella	PDD_vs_MCI	1.23178	0.852477	0.971013
oral	genus	Alloscardovia	MCI_vs_HC	inf	0.241181	0.695026
oral	genus	Alloscardovia	PDD_vs_HC	inf	0.459822	0.790836
oral	genus	Alloscardovia	PDD_vs_MCI	-2.92892	0.451214	0.790836
oral	genus	Anaeroglobus	MCI_vs_HC	2.26133	0.498351	0.811042
oral	genus	Anaeroglobus	PDD_vs_HC	1.99319	0.736183	0.935253
oral	genus	Anaeroglobus	PDD_vs_MCI	-0.268141	0.250567	0.695026
oral	genus	Atopobium	MCI_vs_HC	0.450277	0.232599	0.695026
oral	genus	Atopobium	PDD_vs_HC	-0.119279	0.661366	0.893804
oral	genus	Atopobium	PDD_vs_MCI	-0.569556	0.0834083	0.695026
oral	genus	Bacteroides	MCI_vs_HC	2.59645	0.726399	0.935253
oral	genus	Bacteroides	PDD_vs_HC	0.732921	0.320418	0.719185
oral	genus	Bacteroides	PDD_vs_MCI	-1.86353	0.152759	0.695026
oral	genus	Bifidobacterium	MCI_vs_HC	0.253752	0.843512	0.971013
oral	genus	Bifidobacterium	PDD_vs_HC	-0.417484	0.368742	0.7598
oral	genus	Bifidobacterium	PDD_vs_MCI	-0.671236	0.201984	0.695026
oral	genus	Butyrivibrio	MCI_vs_HC	inf	0.420224	0.790836
oral	genus	Butyrivibrio	PDD_vs_HC		1	1
oral	genus	Butyrivibrio	PDD_vs_MCI	#NAME?	0.286552	0.695026
oral	genus	Campylobacter	MCI_vs_HC	0.124717	0.649375	0.890748
oral	genus	Campylobacter	PDD_vs_HC	-0.163433	0.381389	0.765853
oral	genus	Campylobacter	PDD_vs_MCI	-0.28815	0.242413	0.695026
oral	genus	Capnocytophaga	MCI_vs_HC	-0.295965	0.559684	0.827298
oral	genus	Capnocytophaga	PDD_vs_HC	-0.620135	0.195913	0.695026
oral	genus	Capnocytophaga	PDD_vs_MCI	-0.324169	0.463703	0.790836
oral	genus	Cardiobacterium	MCI_vs_HC	inf	0.145255	0.695026
oral	genus	Cardiobacterium	PDD_vs_HC		1	1
oral	genus	Cardiobacterium	PDD_vs_MCI	#NAME?	0.0576999	0.695026
oral	genus	Carnobacterium	MCI_vs_HC	-0.077683	0.571552	0.827422
oral	genus	Carnobacterium	PDD_vs_HC	-1.01216	0.0245907	0.695026
oral	genus	Carnobacterium	PDD_vs_MCI	-0.934482	0.114087	0.695026
oral	genus	Catonella	MCI_vs_HC	2.12955	0.762158	0.938884
oral	genus	Catonella	PDD_vs_HC	-1.42787	0.704669	0.923487
oral	genus	Catonella	PDD_vs_MCI	-3.55742	0.451214	0.790836
oral	genus	Caviibacter	MCI_vs_HC	-1.43243	0.192913	0.695026
oral	genus	Caviibacter	PDD_vs_HC	-2.16437	0.111927	0.695026
oral	genus	Caviibacter	PDD_vs_MCI	-0.731944	0.869622	0.971013
oral	genus	Centipeda	MCI_vs_HC	inf	0.420224	0.790836
oral	genus	Centipeda	PDD_vs_HC		1	1
oral	genus	Centipeda	PDD_vs_MCI	#NAME?	0.286552	0.695026
oral	genus	Chlamydia	MCI_vs_HC	inf	0.145255	0.695026
oral	genus	Chlamydia	PDD_vs_HC		1	1
oral	genus	Chlamydia	PDD_vs_MCI	#NAME?	0.0576999	0.695026
oral	genus	Chryseobacterium	MCI_vs_HC	0.4645	0.685957	0.918297
oral	genus	Chryseobacterium	PDD_vs_HC	-0.72134	0.424241	0.790836
oral	genus	Chryseobacterium	PDD_vs_MCI	-1.18584	0.189778	0.695026
oral	genus	Corynebacterium	MCI_vs_HC	-0.278146	0.905665	0.9933
oral	genus	Corynebacterium	PDD_vs_HC	-0.248695	0.263945	0.695026
oral	genus	Corynebacterium	PDD_vs_MCI	0.0294514	0.231948	0.695026
oral	genus	Cryptobacterium	MCI_vs_HC	inf	0.241181	0.695026
oral	genus	Cryptobacterium	PDD_vs_HC	inf	0.282864	0.695026
oral	genus	Cryptobacterium	PDD_vs_MCI	2.00993	0.869622	0.971013
oral	genus	Desulfomicrobium	MCI_vs_HC	-0.094579	0.753694	0.938349
oral	genus	Desulfomicrobium	PDD_vs_HC	-0.342959	0.618113	0.879486
oral	genus	Desulfomicrobium	PDD_vs_MCI	-0.24838	0.869622	0.971013
oral	genus	Desulfovibrio	MCI_vs_HC	inf	0.241181	0.695026
oral	genus	Desulfovibrio	PDD_vs_HC		1	1
oral	genus	Desulfovibrio	PDD_vs_MCI	#NAME?	0.124987	0.695026
oral	genus	Dialister	MCI_vs_HC	-1.36947	0.864802	0.971013
oral	genus	Dialister	PDD_vs_HC	-1.53116	0.744516	0.936949
oral	genus	Dialister	PDD_vs_MCI	-0.161694	0.53671	0.827298
oral	genus	Eggerthella	MCI_vs_HC	inf	0.145255	0.695026
oral	genus	Eggerthella	PDD_vs_HC	inf	0.459822	0.790836
oral	genus	Eggerthella	PDD_vs_MCI	-1.8149	0.230342	0.695026
oral	genus	Eikenella	MCI_vs_HC	0.907743	0.959378	1
oral	genus	Eikenella	PDD_vs_HC	0.134653	0.159102	0.695026
oral	genus	Eikenella	PDD_vs_MCI	-0.773089	0.120837	0.695026
oral	genus	Enterococcus	MCI_vs_HC	-0.123362	0.79115	0.959853
oral	genus	Enterococcus	PDD_vs_HC	#NAME?	0.203614	0.695026
oral	genus	Enterococcus	PDD_vs_MCI	#NAME?	0.124987	0.695026
oral	genus	Escherichia	MCI_vs_HC	5.8082	0.651069	0.890748
oral	genus	Escherichia	PDD_vs_HC	3.1828	0.639561	0.890748
oral	genus	Escherichia	PDD_vs_MCI	-2.6254	0.291688	0.695026
oral	genus	Filifactor	MCI_vs_HC	-0.916437	0.522493	0.82615
oral	genus	Filifactor	PDD_vs_HC	-0.150573	0.946456	1
oral	genus	Filifactor	PDD_vs_MCI	0.765864	0.524224	0.82615
oral	genus	Fretibacterium	MCI_vs_HC	0.146323	0.753694	0.938349
oral	genus	Fretibacterium	PDD_vs_HC	0.77177	0.812026	0.968581
oral	genus	Fretibacterium	PDD_vs_MCI	0.625447	0.551795	0.827298
oral	genus	Fusobacterium	MCI_vs_HC	-0.187222	0.3773	0.763802
oral	genus	Fusobacterium	PDD_vs_HC	-0.623665	0.107832	0.695026
oral	genus	Fusobacterium	PDD_vs_MCI	-0.436443	0.561499	0.827298
oral	genus	Gardnerella	MCI_vs_HC	inf	0.241181	0.695026
oral	genus	Gardnerella	PDD_vs_HC		1	1
oral	genus	Gardnerella	PDD_vs_MCI	#NAME?	0.124987	0.695026
oral	genus	Gemella	MCI_vs_HC	-0.585728	0.970694	1
oral	genus	Gemella	PDD_vs_HC	-0.776384	0.325949	0.719253
oral	genus	Gemella	PDD_vs_MCI	-0.190657	0.3206	0.719185
oral	genus	Granulicatella	MCI_vs_HC	-1.47671	0.570639	0.827422
oral	genus	Granulicatella	PDD_vs_HC	0.708281	0.92838	1
oral	genus	Granulicatella	PDD_vs_MCI	2.18499	0.624531	0.88357
oral	genus	Haemophilus	MCI_vs_HC	-0.20002	0.629709	0.885861
oral	genus	Haemophilus	PDD_vs_HC	-0.503796	0.122651	0.695026
oral	genus	Haemophilus	PDD_vs_MCI	-0.303776	0.296531	0.696568
oral	genus	Isoptericola	MCI_vs_HC	0.750798	0.181982	0.695026
oral	genus	Isoptericola	PDD_vs_HC	-1.41901	0.498059	0.811042
oral	genus	Isoptericola	PDD_vs_MCI	-2.16981	0.0141425	0.695026
oral	genus	Johnsonella	MCI_vs_HC	#NAME?	0.0934204	0.695026
oral	genus	Johnsonella	PDD_vs_HC	#NAME?	0.0669576	0.695026
oral	genus	Johnsonella	PDD_vs_MCI		1	1
oral	genus	Kingella	MCI_vs_HC	-0.509998	0.549383	0.827298
oral	genus	Kingella	PDD_vs_HC	-0.531689	0.141238	0.695026
oral	genus	Kingella	PDD_vs_MCI	-0.0216916	0.329887	0.720542
oral	genus	Klebsiella	MCI_vs_HC	inf	0.145255	0.695026
oral	genus	Klebsiella	PDD_vs_HC	inf	0.282864	0.695026
oral	genus	Klebsiella	PDD_vs_MCI	-3.23771	0.517136	0.825428
oral	genus	Kytococcus	MCI_vs_HC	-0.560534	0.824655	0.968581
oral	genus	Kytococcus	PDD_vs_HC	-0.168053	0.277635	0.695026
oral	genus	Kytococcus	PDD_vs_MCI	0.39248	0.120837	0.695026
oral	genus	Lachnoanaerobaculum	MCI_vs_HC	inf	0.241181	0.695026
oral	genus	Lachnoanaerobaculum	PDD_vs_HC		1	1
oral	genus	Lachnoanaerobaculum	PDD_vs_MCI	#NAME?	0.124987	0.695026
oral	genus	Lactobacillus	MCI_vs_HC	0.339699	0.118881	0.695026
oral	genus	Lactobacillus	PDD_vs_HC	-2.07622	0.317538	0.719185
oral	genus	Lactobacillus	PDD_vs_MCI	-2.41592	0.451341	0.790836
oral	genus	Lautropia	MCI_vs_HC	-0.268352	0.363337	0.7598
oral	genus	Lautropia	PDD_vs_HC	-0.425039	0.167732	0.695026
oral	genus	Lautropia	PDD_vs_MCI	-0.156686	0.513861	0.825428
oral	genus	Leptotrichia	MCI_vs_HC	0.42554	0.745044	0.936949
oral	genus	Leptotrichia	PDD_vs_HC	-0.2601	0.273718	0.695026
oral	genus	Leptotrichia	PDD_vs_MCI	-0.685641	0.103091	0.695026
oral	genus	Megasphaera	MCI_vs_HC	0.529666	0.143726	0.695026
oral	genus	Megasphaera	PDD_vs_HC	0.516286	0.615379	0.879486
oral	genus	Megasphaera	PDD_vs_MCI	-0.0133802	0.0373453	0.695026
oral	genus	Mitsuokella	MCI_vs_HC	0.16166	0.964367	1
oral	genus	Mitsuokella	PDD_vs_HC	-1.54081	0.859554	0.971013
oral	genus	Mitsuokella	PDD_vs_MCI	-1.70247	0.794095	0.959853
oral	genus	Mogibacterium	MCI_vs_HC	0.220045	0.476898	0.802349
oral	genus	Mogibacterium	PDD_vs_HC	-0.350679	0.112637	0.695026
oral	genus	Mogibacterium	PDD_vs_MCI	-0.570724	0.00993331	0.682597
oral	genus	Moraxella	MCI_vs_HC	0.127111	0.818669	0.968581
oral	genus	Moraxella	PDD_vs_HC	-0.324015	0.73496	0.935253
oral	genus	Moraxella	PDD_vs_MCI	-0.451126	0.51464	0.825428
oral	genus	Mycoplasma	MCI_vs_HC	-2.84255	0.704072	0.923487
oral	genus	Mycoplasma	PDD_vs_HC	-4.34428	0.275266	0.695026
oral	genus	Mycoplasma	PDD_vs_MCI	-1.50172	0.46881	0.794107
oral	genus	Neisseria	MCI_vs_HC	0.126888	0.949895	1
oral	genus	Neisseria	PDD_vs_HC	-0.464502	0.0868892	0.695026
oral	genus	Neisseria	PDD_vs_MCI	-0.59139	0.0812709	0.695026
oral	genus	Olsenella	MCI_vs_HC	-0.040853	0.233117	0.695026
oral	genus	Olsenella	PDD_vs_HC	-0.925444	0.15004	0.695026
oral	genus	Olsenella	PDD_vs_MCI	-0.884591	0.869622	0.971013
oral	genus	Oribacterium	MCI_vs_HC	1.16521	0.0805105	0.695026
oral	genus	Oribacterium	PDD_vs_HC	0.288818	0.556122	0.827298
oral	genus	Oribacterium	PDD_vs_MCI	-0.876389	0.0109654	0.682597
oral	genus	Ottowia	MCI_vs_HC	-0.614159	0.53166	0.827298
oral	genus	Ottowia	PDD_vs_HC	0.597219	0.424312	0.790836
oral	genus	Ottowia	PDD_vs_MCI	1.21138	0.848684	0.971013
oral	genus	Paraprevotella	MCI_vs_HC	-0.860515	0.651069	0.890748
oral	genus	Paraprevotella	PDD_vs_HC	#NAME?	0.0232916	0.695026
oral	genus	Paraprevotella	PDD_vs_MCI	#NAME?	0.0576999	0.695026
oral	genus	Parascardovia	MCI_vs_HC	0.620905	0.233117	0.695026
oral	genus	Parascardovia	PDD_vs_HC	-0.603804	0.454097	0.790836
oral	genus	Parascardovia	PDD_vs_MCI	-1.22471	0.492471	0.811042
oral	genus	Parvimonas	MCI_vs_HC	1.16009	0.420963	0.790836
oral	genus	Parvimonas	PDD_vs_HC	-0.425354	0.288099	0.695026
oral	genus	Parvimonas	PDD_vs_MCI	-1.58544	0.0602852	0.695026
oral	genus	Peptoanaerobacter	MCI_vs_HC	-1.7929	0.820434	0.968581
oral	genus	Peptoanaerobacter	PDD_vs_HC	-0.0681146	0.903514	0.9933
oral	genus	Peptoanaerobacter	PDD_vs_MCI	1.72479	0.909527	0.9933
oral	genus	Peptostreptococcus	MCI_vs_HC	1.12406	0.410512	0.790836
oral	genus	Peptostreptococcus	PDD_vs_HC	0.0410853	0.964902	1
oral	genus	Peptostreptococcus	PDD_vs_MCI	-1.08298	0.307606	0.709203
oral	genus	Phocaeicola	MCI_vs_HC	inf	0.241181	0.695026
oral	genus	Phocaeicola	PDD_vs_HC	inf	0.282864	0.695026
oral	genus	Phocaeicola	PDD_vs_MCI	-0.367179	0.869622	0.971013
oral	genus	Porphyromonas	MCI_vs_HC	0.193215	0.649694	0.890748
oral	genus	Porphyromonas	PDD_vs_HC	-0.400312	0.0614213	0.695026
oral	genus	Porphyromonas	PDD_vs_MCI	-0.593527	0.228596	0.695026
oral	genus	Prevotella	MCI_vs_HC	0.44026	0.463591	0.790836
oral	genus	Prevotella	PDD_vs_HC	0.1257	0.765841	0.938884
oral	genus	Prevotella	PDD_vs_MCI	-0.31456	0.245414	0.695026
oral	genus	Propionibacterium	MCI_vs_HC	0.0508139	0.54118	0.827298
oral	genus	Propionibacterium	PDD_vs_HC	#NAME?	0.203614	0.695026
oral	genus	Propionibacterium	PDD_vs_MCI	#NAME?	0.0576999	0.695026
oral	genus	Pseudomonas	MCI_vs_HC		1	1
oral	genus	Pseudomonas	PDD_vs_HC	inf	0.459822	0.790836
oral	genus	Pseudomonas	PDD_vs_MCI	inf	0.372271	0.7598
oral	genus	Pseudopropionibacterium	MCI_vs_HC	inf	0.0889479	0.695026
oral	genus	Pseudopropionibacterium	PDD_vs_HC	inf	0.459822	0.790836
oral	genus	Pseudopropionibacterium	PDD_vs_MCI	-1.02971	0.127804	0.695026
oral	genus	Pyramidobacter	MCI_vs_HC	inf	0.241181	0.695026
oral	genus	Pyramidobacter	PDD_vs_HC	inf	0.459822	0.790836
oral	genus	Pyramidobacter	PDD_vs_MCI	-2.63646	0.451214	0.790836
oral	genus	Rodentibacter	MCI_vs_HC	-1.04874	0.335272	0.725937
oral	genus	Rodentibacter	PDD_vs_HC	0.0930505	0.412823	0.790836
oral	genus	Rodentibacter	PDD_vs_MCI	1.14179	0.875725	0.973462
oral	genus	Rothia	MCI_vs_HC	-0.541647	0.17345	0.695026
oral	genus	Rothia	PDD_vs_HC	-0.384686	0.0454519	0.695026
oral	genus	Rothia	PDD_vs_MCI	0.15696	0.528094	0.827016
oral	genus	Sanguibacter	MCI_vs_HC	0.325544	0.964367	1
oral	genus	Sanguibacter	PDD_vs_HC	0.360447	0.306902	0.709203
oral	genus	Sanguibacter	PDD_vs_MCI	0.0349034	0.250567	0.695026
oral	genus	Scardovia	MCI_vs_HC	1.58721	0.340566	0.731043
oral	genus	Scardovia	PDD_vs_HC	2.06635	0.293083	0.695026
oral	genus	Scardovia	PDD_vs_MCI	0.479143	0.930764	1
oral	genus	Selenomonas	MCI_vs_HC	-0.221929	0.609483	0.877233
oral	genus	Selenomonas	PDD_vs_HC	-0.54924	0.456831	0.790836
oral	genus	Selenomonas	PDD_vs_MCI	-0.327311	0.0884878	0.695026
oral	genus	Simonsiella	MCI_vs_HC	#NAME?	0.245769	0.695026
oral	genus	Simonsiella	PDD_vs_HC	-0.281643	0.736183	0.935253
oral	genus	Simonsiella	PDD_vs_MCI	inf	0.372271	0.7598
oral	genus	Slackia	MCI_vs_HC	-0.427992	0.836142	0.971013
oral	genus	Slackia	PDD_vs_HC	-2.15592	0.704669	0.923487
oral	genus	Slackia	PDD_vs_MCI	-1.72793	0.901759	0.9933
oral	genus	Solobacterium	MCI_vs_HC	0.912921	0.214081	0.695026
oral	genus	Solobacterium	PDD_vs_HC	0.312506	0.28691	0.695026
oral	genus	Solobacterium	PDD_vs_MCI	-0.600414	0.0175758	0.695026
oral	genus	Staphylococcus	MCI_vs_HC	inf	0.420224	0.790836
oral	genus	Staphylococcus	PDD_vs_HC		1	1
oral	genus	Staphylococcus	PDD_vs_MCI	#NAME?	0.286552	0.695026
oral	genus	Stomatobaculum	MCI_vs_HC	-0.305763	0.664071	0.893804
oral	genus	Stomatobaculum	PDD_vs_HC	-1.2055	0.0859959	0.695026
oral	genus	Stomatobaculum	PDD_vs_MCI	-0.899739	0.0109406	0.682597
oral	genus	Streptobacillus	MCI_vs_HC	inf	0.420224	0.790836
oral	genus	Streptobacillus	PDD_vs_HC		1	1
oral	genus	Streptobacillus	PDD_vs_MCI	#NAME?	0.286552	0.695026
oral	genus	Streptococcus	MCI_vs_HC	0.345124	0.76396	0.938884
oral	genus	Streptococcus	PDD_vs_HC	0.111642	0.821747	0.968581
oral	genus	Streptococcus	PDD_vs_MCI	-0.233482	0.491552	0.811042
oral	genus	Tannerella	MCI_vs_HC	-0.0593398	0.938458	1
oral	genus	Tannerella	PDD_vs_HC	-0.503257	0.131695	0.695026
oral	genus	Tannerella	PDD_vs_MCI	-0.443917	0.190585	0.695026
oral	genus	Treponema	MCI_vs_HC	-1.12396	0.244621	0.695026
oral	genus	Treponema	PDD_vs_HC	-0.660649	0.0438001	0.695026
oral	genus	Treponema	PDD_vs_MCI	0.463307	0.288437	0.695026
oral	genus	Trueperella	MCI_vs_HC	0.581744	0.233117	0.695026
oral	genus	Trueperella	PDD_vs_HC	-3.09645	0.704669	0.923487
oral	genus	Trueperella	PDD_vs_MCI	-3.67819	0.0534367	0.695026
oral	genus	Veillonella	MCI_vs_HC	0.203024	0.660101	0.893804
oral	genus	Veillonella	PDD_vs_HC	-0.384987	0.240779	0.695026
oral	genus	Veillonella	PDD_vs_MCI	-0.588011	0.0905122	0.695026
oral	genus	Xylanimonas	MCI_vs_HC	-1.44154	0.722143	0.935253
oral	genus	Xylanimonas	PDD_vs_HC	-1.95652	0.36121	0.7598
oral	genus	Xylanimonas	PDD_vs_MCI	-0.514983	0.54884	0.827298
oral	species	Abiotrophia defectiva	MCI_vs_HC	-0.662617	0.326408	0.852851
oral	species	Abiotrophia defectiva	PDD_vs_HC	0.407105	0.157285	0.842615
oral	species	Abiotrophia defectiva	PDD_vs_MCI	1.06972	0.735239	0.97954
oral	species	Actinobaculum sp. oral taxon 183	MCI_vs_HC	-1.62135	0.355869	0.854053
oral	species	Actinobaculum sp. oral taxon 183	PDD_vs_HC	-0.102787	0.483352	0.877925
oral	species	Actinobaculum sp. oral taxon 183	PDD_vs_MCI	1.51857	0.802575	1
oral	species	Actinomyces bouchesdurhonensis	MCI_vs_HC	-2.35307	0.342298	0.854053
oral	species	Actinomyces bouchesdurhonensis	PDD_vs_HC	-1.65583	0.313566	0.845678
oral	species	Actinomyces bouchesdurhonensis	PDD_vs_MCI	0.69724	0.960938	1
oral	species	Actinomyces dentalis	MCI_vs_HC	-2.18059	0.324583	0.852851
oral	species	Actinomyces dentalis	PDD_vs_HC	-1.16835	0.247808	0.842615
oral	species	Actinomyces dentalis	PDD_vs_MCI	1.01225	0.908573	1
oral	species	Actinomyces georgiae	MCI_vs_HC	inf	0.420224	0.854053
oral	species	Actinomyces georgiae	PDD_vs_HC		1	1
oral	species	Actinomyces georgiae	PDD_vs_MCI	#NAME?	0.286552	0.842615
oral	species	Actinomyces gerencseriae	MCI_vs_HC		1	1
oral	species	Actinomyces gerencseriae	PDD_vs_HC	inf	0.459822	0.854053
oral	species	Actinomyces gerencseriae	PDD_vs_MCI	inf	0.372271	0.854053
oral	species	Actinomyces graevenitzii	MCI_vs_HC	-0.467109	0.361213	0.854053
oral	species	Actinomyces graevenitzii	PDD_vs_HC	-1.48042	0.00682932	0.644772
oral	species	Actinomyces graevenitzii	PDD_vs_MCI	-1.01331	0.0269808	0.84194
oral	species	Actinomyces israelii	MCI_vs_HC	#NAME?	0.245769	0.842615
oral	species	Actinomyces israelii	PDD_vs_HC	-0.531728	0.736183	0.97954
oral	species	Actinomyces israelii	PDD_vs_MCI	inf	0.372271	0.854053
oral	species	Actinomyces marseillensis	MCI_vs_HC	0.160281	0.940647	1
oral	species	Actinomyces marseillensis	PDD_vs_HC	-2.27818	0.275266	0.842615
oral	species	Actinomyces marseillensis	PDD_vs_MCI	-2.43846	0.230342	0.842615
oral	species	Actinomyces massiliensis	MCI_vs_HC		1	1
oral	species	Actinomyces massiliensis	PDD_vs_HC	inf	0.459822	0.854053
oral	species	Actinomyces massiliensis	PDD_vs_MCI	inf	0.372271	0.854053
oral	species	Actinomyces meyeri	MCI_vs_HC	inf	0.420224	0.854053
oral	species	Actinomyces meyeri	PDD_vs_HC		1	1
oral	species	Actinomyces meyeri	PDD_vs_MCI	#NAME?	0.286552	0.842615
oral	species	Actinomyces naeslundii	MCI_vs_HC	#NAME?	0.245769	0.842615
oral	species	Actinomyces naeslundii	PDD_vs_HC	2.95542	0.876144	1
oral	species	Actinomyces naeslundii	PDD_vs_MCI	inf	0.197991	0.842615
oral	species	Actinomyces odontolyticus 1	MCI_vs_HC	inf	0.420224	0.854053
oral	species	Actinomyces odontolyticus 1	PDD_vs_HC		1	1
oral	species	Actinomyces odontolyticus 1	PDD_vs_MCI	#NAME?	0.286552	0.842615
oral	species	Actinomyces odontolyticus 2	MCI_vs_HC	-0.823122	0.437174	0.854053
oral	species	Actinomyces odontolyticus 2	PDD_vs_HC	-0.137578	0.383061	0.854053
oral	species	Actinomyces odontolyticus 2	PDD_vs_MCI	0.685545	0.972093	1
oral	species	Actinomyces oris	MCI_vs_HC	0.965644	0.259792	0.842615
oral	species	Actinomyces oris	PDD_vs_HC	1.14841	0.41712	0.854053
oral	species	Actinomyces oris	PDD_vs_MCI	0.182767	0.751277	0.988067
oral	species	Actinomyces oris 2	MCI_vs_HC	2.39403	0.202451	0.842615
oral	species	Actinomyces oris 2	PDD_vs_HC	3.30235	0.607508	0.971285
oral	species	Actinomyces oris 2	PDD_vs_MCI	0.908325	0.355053	0.854053
oral	species	Actinomyces oris 3	MCI_vs_HC	#NAME?	0.0934204	0.842615
oral	species	Actinomyces oris 3	PDD_vs_HC	1.90775	0.967429	1
oral	species	Actinomyces oris 3	PDD_vs_MCI	inf	0.111	0.842615
oral	species	Actinomyces radicidentis	MCI_vs_HC		1	1
oral	species	Actinomyces radicidentis	PDD_vs_HC	inf	0.459822	0.854053
oral	species	Actinomyces radicidentis	PDD_vs_MCI	inf	0.372271	0.854053
oral	species	Actinomyces sp. ICM47	MCI_vs_HC	-0.975554	0.0293766	0.842615
oral	species	Actinomyces sp. ICM47	PDD_vs_HC	-1.83752	9.15e-05	0.0732731
oral	species	Actinomyces sp. ICM47	PDD_vs_MCI	-0.861968	0.0505215	0.842615
oral	species	Actinomyces sp. S6-Spd3	MCI_vs_HC	0.663007	0.836142	1
oral	species	Actinomyces sp. S6-Spd3	PDD_vs_HC	-0.786537	0.704669	0.97954
oral	species	Actinomyces sp. S6-Spd3	PDD_vs_MCI	-1.44954	0.901759	1
oral	species	Actinomyces sp. oral taxon 172 & sp. ICM58	MCI_vs_HC	0.612222	0.605384	0.971285
oral	species	Actinomyces sp. oral taxon 172 & sp. ICM58	PDD_vs_HC	-0.113243	0.613973	0.976303
oral	species	Actinomyces sp. oral taxon 172 & sp. ICM58	PDD_vs_MCI	-0.725465	0.194399	0.842615
oral	species	Actinomyces sp. oral taxon 181	MCI_vs_HC	0.372878	0.70526	0.97954
oral	species	Actinomyces sp. oral taxon 181	PDD_vs_HC	-0.0293397	0.0767363	0.842615
oral	species	Actinomyces sp. oral taxon 181	PDD_vs_MCI	-0.402218	0.162142	0.842615
oral	species	Actinomyces sp. oral taxon 414	MCI_vs_HC	inf	0.420224	0.854053
oral	species	Actinomyces sp. oral taxon 414	PDD_vs_HC		1	1
oral	species	Actinomyces sp. oral taxon 414	PDD_vs_MCI	#NAME?	0.286552	0.842615
oral	species	Actinomyces sp. oral taxon 448	MCI_vs_HC	-1.60493	0.704072	0.97954
oral	species	Actinomyces sp. oral taxon 448	PDD_vs_HC	-0.836032	0.596985	0.967033
oral	species	Actinomyces sp. oral taxon 448	PDD_vs_MCI	0.768897	0.88954	1
oral	species	Actinomyces sp. oral taxon 848 / Actinomycetaceae bacterium BA112	MCI_vs_HC	-1.87487	0.373987	0.854053
oral	species	Actinomyces sp. oral taxon 848 / Actinomycetaceae bacterium BA112	PDD_vs_HC	0.274841	0.639561	0.97954
oral	species	Actinomyces sp. oral taxon 848 / Actinomycetaceae bacterium BA112	PDD_vs_MCI	2.14971	0.653332	0.97954
oral	species	Actinomyces sp. oral taxon 897	MCI_vs_HC	-4.91591	0.15079	0.842615
oral	species	Actinomyces sp. oral taxon 897	PDD_vs_HC	-2.397	0.109304	0.842615
oral	species	Actinomyces sp. oral taxon 897	PDD_vs_MCI	2.51891	0.929741	1
oral	species	Aggregatibacter actinomycetemcomitans	MCI_vs_HC	0.860144	0.836142	1
oral	species	Aggregatibacter actinomycetemcomitans	PDD_vs_HC	0.697489	0.876144	1
oral	species	Aggregatibacter actinomycetemcomitans	PDD_vs_MCI	-0.162656	0.695661	0.97954
oral	species	Aggregatibacter aphrophilus	MCI_vs_HC	-0.358797	0.335272	0.854053
oral	species	Aggregatibacter aphrophilus	PDD_vs_HC	-2.38451	0.0945017	0.842615
oral	species	Aggregatibacter aphrophilus	PDD_vs_MCI	-2.02571	0.52089	0.901024
oral	species	Aggregatibacter segnis	MCI_vs_HC	-0.195573	0.891928	1
oral	species	Aggregatibacter segnis	PDD_vs_HC	-0.447823	0.710524	0.97954
oral	species	Aggregatibacter segnis	PDD_vs_MCI	-0.25225	0.510672	0.901024
oral	species	Aggregatibacter sp. oral taxon 458	MCI_vs_HC	0.0299387	0.543127	0.916633
oral	species	Aggregatibacter sp. oral taxon 458	PDD_vs_HC	-0.345556	0.0843394	0.842615
oral	species	Aggregatibacter sp. oral taxon 458	PDD_vs_MCI	-0.375495	0.296044	0.842615
oral	species	Alloprevotella tannerae	MCI_vs_HC	-0.190317	0.683335	0.97954
oral	species	Alloprevotella tannerae	PDD_vs_HC	1.38228	0.597605	0.967033
oral	species	Alloprevotella tannerae	PDD_vs_MCI	1.57259	0.833476	1
oral	species	Alloscardovia omnicolens	MCI_vs_HC	inf	0.241181	0.842615
oral	species	Alloscardovia omnicolens	PDD_vs_HC	inf	0.459822	0.854053
oral	species	Alloscardovia omnicolens	PDD_vs_MCI	-2.92892	0.451214	0.854053
oral	species	Anaeroglobus geminatus	MCI_vs_HC	2.26133	0.498351	0.893018
oral	species	Anaeroglobus geminatus	PDD_vs_HC	1.99319	0.736183	0.97954
oral	species	Anaeroglobus geminatus	PDD_vs_MCI	-0.268141	0.250567	0.842615
oral	species	Atopobium parvulum	MCI_vs_HC	1.44798	0.325691	0.852851
oral	species	Atopobium parvulum	PDD_vs_HC	4.0925	0.195054	0.842615
oral	species	Atopobium parvulum	PDD_vs_MCI	2.64452	0.66018	0.97954
oral	species	Atopobium parvulum 2	MCI_vs_HC	0.461711	0.272826	0.842615
oral	species	Atopobium parvulum 2	PDD_vs_HC	-0.772685	0.276981	0.842615
oral	species	Atopobium parvulum 2	PDD_vs_MCI	-1.2344	0.0234305	0.84194
oral	species	Atopobium rimae	MCI_vs_HC	0.883211	0.916979	1
oral	species	Atopobium rimae	PDD_vs_HC	1.95774	0.812026	1
oral	species	Atopobium rimae	PDD_vs_MCI	1.07453	0.899376	1
oral	species	Bacteroides vulgatus	MCI_vs_HC	2.59645	0.726399	0.97954
oral	species	Bacteroides vulgatus	PDD_vs_HC	0.732921	0.320418	0.852851
oral	species	Bacteroides vulgatus	PDD_vs_MCI	-1.86353	0.152759	0.842615
oral	species	Bacteroidetes oral taxon 274	MCI_vs_HC	-1.12844	0.192049	0.842615
oral	species	Bacteroidetes oral taxon 274	PDD_vs_HC	-1.63493	0.00318753	0.549694
oral	species	Bacteroidetes oral taxon 274	PDD_vs_MCI	-0.506489	0.112304	0.842615
oral	species	Bifidobacterium dentium	MCI_vs_HC	-0.0627516	0.603868	0.971285
oral	species	Bifidobacterium dentium	PDD_vs_HC	-0.342545	0.247808	0.842615
oral	species	Bifidobacterium dentium	PDD_vs_MCI	-0.279793	0.55948	0.926534
oral	species	Bifidobacterium longum	MCI_vs_HC	0.327759	0.711927	0.97954
oral	species	Bifidobacterium longum	PDD_vs_HC	-0.438185	0.434771	0.854053
oral	species	Bifidobacterium longum	PDD_vs_MCI	-0.765944	0.205608	0.842615
oral	species	Butyrivibrio crossotus	MCI_vs_HC	inf	0.420224	0.854053
oral	species	Butyrivibrio crossotus	PDD_vs_HC		1	1
oral	species	Butyrivibrio crossotus	PDD_vs_MCI	#NAME?	0.286552	0.842615
oral	species	Campylobacter concisus 2	MCI_vs_HC	0.371125	0.460613	0.854053
oral	species	Campylobacter concisus 2	PDD_vs_HC	-0.318361	0.250058	0.842615
oral	species	Campylobacter concisus 2	PDD_vs_MCI	-0.689486	0.0534817	0.842615
oral	species	Campylobacter concisus 3	MCI_vs_HC	-0.967624	0.631449	0.97954
oral	species	Campylobacter concisus 3	PDD_vs_HC	0.135911	0.806343	1
oral	species	Campylobacter concisus 3	PDD_vs_MCI	1.10353	0.822976	1
oral	species	Campylobacter curvus	MCI_vs_HC	inf	0.420224	0.854053
oral	species	Campylobacter curvus	PDD_vs_HC	inf	0.459822	0.854053
oral	species	Campylobacter curvus	PDD_vs_MCI	-3.87789	0.901759	1
oral	species	Campylobacter gracilis	MCI_vs_HC	-1.39851	0.301897	0.842615
oral	species	Campylobacter gracilis	PDD_vs_HC	0.0125387	0.272579	0.842615
oral	species	Campylobacter gracilis	PDD_vs_MCI	1.41105	0.876297	1
oral	species	Campylobacter rectus	MCI_vs_HC	-0.111801	0.790155	1
oral	species	Campylobacter rectus	PDD_vs_HC	-0.358509	0.648755	0.97954
oral	species	Campylobacter rectus	PDD_vs_MCI	-0.246708	0.844979	1
oral	species	Campylobacter showae	MCI_vs_HC	1.14144	0.836142	1
oral	species	Campylobacter showae	PDD_vs_HC	-1.85334	0.704669	0.97954
oral	species	Campylobacter showae	PDD_vs_MCI	-2.99479	0.901759	1
oral	species	Campylobacter ureolyticus	MCI_vs_HC	inf	0.420224	0.854053
oral	species	Campylobacter ureolyticus	PDD_vs_HC		1	1
oral	species	Campylobacter ureolyticus	PDD_vs_MCI	#NAME?	0.286552	0.842615
oral	species	Candidatus Gracilibacteria bacterium GN02-873	MCI_vs_HC	#NAME?	0.0374604	0.842615
oral	species	Candidatus Gracilibacteria bacterium GN02-873	PDD_vs_HC	-3.78905	0.102776	0.842615
oral	species	Candidatus Gracilibacteria bacterium GN02-873	PDD_vs_MCI	inf	0.372271	0.854053
oral	species	Capnocytophaga gingivalis	MCI_vs_HC	0.182419	0.650069	0.97954
oral	species	Capnocytophaga gingivalis	PDD_vs_HC	-1.23984	0.0510405	0.842615
oral	species	Capnocytophaga gingivalis	PDD_vs_MCI	-1.42226	0.107677	0.842615
oral	species	Capnocytophaga granulosa	MCI_vs_HC	-1.51321	0.0684199	0.842615
oral	species	Capnocytophaga granulosa	PDD_vs_HC	-1.40561	0.0752013	0.842615
oral	species	Capnocytophaga granulosa	PDD_vs_MCI	0.107594	0.984722	1
oral	species	Capnocytophaga haemolytica	MCI_vs_HC	#NAME?	0.245769	0.842615
oral	species	Capnocytophaga haemolytica	PDD_vs_HC	#NAME?	0.203614	0.842615
oral	species	Capnocytophaga haemolytica	PDD_vs_MCI		1	1
oral	species	Capnocytophaga leadbetteri	MCI_vs_HC	-0.502337	0.656138	0.97954
oral	species	Capnocytophaga leadbetteri	PDD_vs_HC	-0.167621	0.539582	0.915689
oral	species	Capnocytophaga leadbetteri	PDD_vs_MCI	0.334716	0.715464	0.97954
oral	species	Capnocytophaga ochracea	MCI_vs_HC	-0.410209	0.52043	0.901024
oral	species	Capnocytophaga ochracea	PDD_vs_HC	0.340099	0.451024	0.854053
oral	species	Capnocytophaga ochracea	PDD_vs_MCI	0.750307	0.972093	1
oral	species	Capnocytophaga sp. oral taxon 326 & sp. ChDC OS43	MCI_vs_HC	#NAME?	0.245769	0.842615
oral	species	Capnocytophaga sp. oral taxon 326 & sp. ChDC OS43	PDD_vs_HC	0.310712	0.736183	0.97954
oral	species	Capnocytophaga sp. oral taxon 326 & sp. ChDC OS43	PDD_vs_MCI	inf	0.372271	0.854053
oral	species	Capnocytophaga sp. oral taxon 332	MCI_vs_HC	0.283659	0.767677	0.992838
oral	species	Capnocytophaga sp. oral taxon 332	PDD_vs_HC	-0.0348795	0.76711	0.992838
oral	species	Capnocytophaga sp. oral taxon 332	PDD_vs_MCI	-0.318538	0.988163	1
oral	species	Capnocytophaga sp. oral taxon 863	MCI_vs_HC	-0.571979	0.377378	0.854053
oral	species	Capnocytophaga sp. oral taxon 863	PDD_vs_HC	-0.785352	0.288099	0.842615
oral	species	Capnocytophaga sp. oral taxon 863	PDD_vs_MCI	-0.213373	0.842765	1
oral	species	Capnocytophaga sputigena	MCI_vs_HC	0.561643	0.637261	0.97954
oral	species	Capnocytophaga sputigena	PDD_vs_HC	-0.617071	0.253977	0.842615
oral	species	Capnocytophaga sputigena	PDD_vs_MCI	-1.17871	0.0715953	0.842615
oral	species	Cardiobacterium hominis	MCI_vs_HC	inf	0.241181	0.842615
oral	species	Cardiobacterium hominis	PDD_vs_HC		1	1
oral	species	Cardiobacterium hominis	PDD_vs_MCI	#NAME?	0.124987	0.842615
oral	species	Cardiobacterium valvarum	MCI_vs_HC	inf	0.420224	0.854053
oral	species	Cardiobacterium valvarum	PDD_vs_HC		1	1
oral	species	Cardiobacterium valvarum	PDD_vs_MCI	#NAME?	0.286552	0.842615
oral	species	Carnobacterium maltaromaticum	MCI_vs_HC	-0.077683	0.571552	0.940069
oral	species	Carnobacterium maltaromaticum	PDD_vs_HC	-1.01216	0.0245907	0.84194
oral	species	Carnobacterium maltaromaticum	PDD_vs_MCI	-0.934482	0.114087	0.842615
oral	species	Catonella morbi	MCI_vs_HC	-0.20395	0.836142	1
oral	species	Catonella morbi	PDD_vs_HC	-1.42787	0.704669	0.97954
oral	species	Catonella morbi	PDD_vs_MCI	-1.22392	0.901759	1
oral	species	Centipeda periodontii	MCI_vs_HC	inf	0.420224	0.854053
oral	species	Centipeda periodontii	PDD_vs_HC		1	1
oral	species	Centipeda periodontii	PDD_vs_MCI	#NAME?	0.286552	0.842615
oral	species	Clostridium sp. CAG:349	MCI_vs_HC	inf	0.420224	0.854053
oral	species	Clostridium sp. CAG:349	PDD_vs_HC		1	1
oral	species	Clostridium sp. CAG:349	PDD_vs_MCI	#NAME?	0.286552	0.842615
oral	species	Corynebacterium argentoratense	MCI_vs_HC	4.25082	0.297228	0.842615
oral	species	Corynebacterium argentoratense	PDD_vs_HC	3.65035	0.406387	0.854053
oral	species	Corynebacterium argentoratense	PDD_vs_MCI	-0.600474	0.790589	1
oral	species	Corynebacterium durum	MCI_vs_HC	-1.57744	0.337308	0.854053
oral	species	Corynebacterium durum	PDD_vs_HC	0.705686	0.51631	0.901024
oral	species	Corynebacterium durum	PDD_vs_MCI	2.28313	0.792839	1
oral	species	Corynebacterium matruchotii	MCI_vs_HC	-0.757674	0.859124	1
oral	species	Corynebacterium matruchotii	PDD_vs_HC	-1.4606	0.0745296	0.842615
oral	species	Corynebacterium matruchotii	PDD_vs_MCI	-0.70293	0.0597445	0.842615
oral	species	Cryptobacterium curtum	MCI_vs_HC	inf	0.241181	0.842615
oral	species	Cryptobacterium curtum	PDD_vs_HC	inf	0.282864	0.842615
oral	species	Cryptobacterium curtum	PDD_vs_MCI	2.00993	0.869622	1
oral	species	Desulfomicrobium orale	MCI_vs_HC	-0.094579	0.753694	0.988067
oral	species	Desulfomicrobium orale	PDD_vs_HC	-0.342959	0.618113	0.976303
oral	species	Desulfomicrobium orale	PDD_vs_MCI	-0.24838	0.869622	1
oral	species	Desulfovibrio fairfieldensis	MCI_vs_HC	inf	0.420224	0.854053
oral	species	Desulfovibrio fairfieldensis	PDD_vs_HC		1	1
oral	species	Desulfovibrio fairfieldensis	PDD_vs_MCI	#NAME?	0.286552	0.842615
oral	species	Dialister invisus	MCI_vs_HC	-1.69337	0.721805	0.97954
oral	species	Dialister invisus	PDD_vs_HC	-2.19653	0.347741	0.854053
oral	species	Dialister invisus	PDD_vs_MCI	-0.503163	0.15697	0.842615
oral	species	Dialister micraerophilus	MCI_vs_HC		1	1
oral	species	Dialister micraerophilus	PDD_vs_HC	inf	0.459822	0.854053
oral	species	Dialister micraerophilus	PDD_vs_MCI	inf	0.372271	0.854053
oral	species	Dialister pneumosintes	MCI_vs_HC	-0.0997978	0.69411	0.97954
oral	species	Dialister pneumosintes	PDD_vs_HC	0.00787422	0.631767	0.97954
oral	species	Dialister pneumosintes	PDD_vs_MCI	0.107672	0.955051	1
oral	species	Eggerthella lenta	MCI_vs_HC	inf	0.145255	0.842615
oral	species	Eggerthella lenta	PDD_vs_HC	inf	0.459822	0.854053
oral	species	Eggerthella lenta	PDD_vs_MCI	-1.8149	0.230342	0.842615
oral	species	Eikenella corrodens	MCI_vs_HC	0.907743	0.959378	1
oral	species	Eikenella corrodens	PDD_vs_HC	0.134653	0.159102	0.842615
oral	species	Eikenella corrodens	PDD_vs_MCI	-0.773089	0.120837	0.842615
oral	species	Enterococcus casseliflavus	MCI_vs_HC	-0.343424	0.836142	1
oral	species	Enterococcus casseliflavus	PDD_vs_HC	#NAME?	0.203614	0.842615
oral	species	Enterococcus casseliflavus	PDD_vs_MCI	#NAME?	0.286552	0.842615
oral	species	Enterococcus faecium	MCI_vs_HC	inf	0.420224	0.854053
oral	species	Enterococcus faecium	PDD_vs_HC		1	1
oral	species	Enterococcus faecium	PDD_vs_MCI	#NAME?	0.286552	0.842615
oral	species	Escherichia coli	MCI_vs_HC	5.8082	0.651069	0.97954
oral	species	Escherichia coli	PDD_vs_HC	3.1828	0.639561	0.97954
oral	species	Escherichia coli	PDD_vs_MCI	-2.6254	0.291688	0.842615
oral	species	Filifactor alocis	MCI_vs_HC	-0.577596	0.837812	1
oral	species	Filifactor alocis	PDD_vs_HC	0.188269	0.719196	0.97954
oral	species	Filifactor alocis	PDD_vs_MCI	0.765864	0.524224	0.903018
oral	species	Fretibacterium fastidiosum	MCI_vs_HC	0.146323	0.753694	0.988067
oral	species	Fretibacterium fastidiosum	PDD_vs_HC	0.77177	0.812026	1
oral	species	Fretibacterium fastidiosum	PDD_vs_MCI	0.625447	0.551795	0.924661
oral	species	Fusobacterium hwasookii	MCI_vs_HC	-1.57348	0.800428	1
oral	species	Fusobacterium hwasookii	PDD_vs_HC	#NAME?	0.203614	0.842615
oral	species	Fusobacterium hwasookii	PDD_vs_MCI	#NAME?	0.286552	0.842615
oral	species	Fusobacterium massiliense	MCI_vs_HC	inf	0.420224	0.854053
oral	species	Fusobacterium massiliense	PDD_vs_HC		1	1
oral	species	Fusobacterium massiliense	PDD_vs_MCI	#NAME?	0.286552	0.842615
oral	species	Fusobacterium necrophorum	MCI_vs_HC	inf	0.420224	0.854053
oral	species	Fusobacterium necrophorum	PDD_vs_HC		1	1
oral	species	Fusobacterium necrophorum	PDD_vs_MCI	#NAME?	0.286552	0.842615
oral	species	Fusobacterium nucleatum subsp. animalis	MCI_vs_HC	0.867754	0.910781	1
oral	species	Fusobacterium nucleatum subsp. animalis	PDD_vs_HC	0.577267	0.611118	0.975111
oral	species	Fusobacterium nucleatum subsp. animalis	PDD_vs_MCI	-0.290488	0.499643	0.893336
oral	species	Fusobacterium nucleatum subsp. polymorphum	MCI_vs_HC	0.761828	1	1
oral	species	Fusobacterium nucleatum subsp. polymorphum	PDD_vs_HC	1.30799	0.437095	0.854053
oral	species	Fusobacterium nucleatum subsp. polymorphum	PDD_vs_MCI	0.546162	0.386032	0.854053
oral	species	Fusobacterium nucleatum subsp. vincentii	MCI_vs_HC	-0.0698062	0.711349	0.97954
oral	species	Fusobacterium nucleatum subsp. vincentii	PDD_vs_HC	-3.39833	0.275266	0.842615
oral	species	Fusobacterium nucleatum subsp. vincentii	PDD_vs_MCI	-3.32852	0.111608	0.842615
oral	species	Fusobacterium periodonticum	MCI_vs_HC	-0.133934	0.493435	0.888183
oral	species	Fusobacterium periodonticum	PDD_vs_HC	-1.11847	0.0773443	0.842615
oral	species	Fusobacterium periodonticum	PDD_vs_MCI	-0.984532	0.290792	0.842615
oral	species	Gardnerella vaginalis 4	MCI_vs_HC	inf	0.241181	0.842615
oral	species	Gardnerella vaginalis 4	PDD_vs_HC		1	1
oral	species	Gardnerella vaginalis 4	PDD_vs_MCI	#NAME?	0.124987	0.842615
oral	species	Gemella haemolysans	MCI_vs_HC	0.912907	0.311131	0.842615
oral	species	Gemella haemolysans	PDD_vs_HC	0.418158	0.982447	1
oral	species	Gemella haemolysans	PDD_vs_MCI	-0.494749	0.25329	0.842615
oral	species	Gemella morbillorum	MCI_vs_HC	0.583418	0.498351	0.893018
oral	species	Gemella morbillorum	PDD_vs_HC	1.16495	0.421948	0.854053
oral	species	Gemella morbillorum	PDD_vs_MCI	0.581532	0.853377	1
oral	species	Gemella sanguinis	MCI_vs_HC	-0.83575	0.85738	1
oral	species	Gemella sanguinis	PDD_vs_HC	-1.08572	0.171964	0.842615
oral	species	Gemella sanguinis	PDD_vs_MCI	-0.249972	0.210677	0.842615
oral	species	Granulicatella adiacens	MCI_vs_HC	-0.134635	0.691031	0.97954
oral	species	Granulicatella adiacens	PDD_vs_HC	0.976829	0.78832	1
oral	species	Granulicatella adiacens	PDD_vs_MCI	1.11146	0.853377	1
oral	species	Granulicatella elegans	MCI_vs_HC	#NAME?	0.245769	0.842615
oral	species	Granulicatella elegans	PDD_vs_HC	0.804041	0.876144	1
oral	species	Granulicatella elegans	PDD_vs_MCI	inf	0.197991	0.842615
oral	species	Haemophilus haemolyticus	MCI_vs_HC	0.605277	0.616885	0.976303
oral	species	Haemophilus haemolyticus	PDD_vs_HC	0.726804	0.439525	0.854053
oral	species	Haemophilus haemolyticus	PDD_vs_MCI	0.121528	0.778047	1
oral	species	Haemophilus parahaemolyticus	MCI_vs_HC	-0.719853	0.508419	0.900981
oral	species	Haemophilus parahaemolyticus	PDD_vs_HC	-2.65699	0.372896	0.854053
oral	species	Haemophilus parahaemolyticus	PDD_vs_MCI	-1.93714	0.0669096	0.842615
oral	species	Haemophilus parainfluenzae	MCI_vs_HC	-0.195724	0.480352	0.876844
oral	species	Haemophilus parainfluenzae	PDD_vs_HC	-0.500789	0.0678332	0.842615
oral	species	Haemophilus parainfluenzae	PDD_vs_MCI	-0.305065	0.254141	0.842615
oral	species	Haemophilus paraphrohaemolyticus	MCI_vs_HC	1.61702	0.836142	1
oral	species	Haemophilus paraphrohaemolyticus	PDD_vs_HC	0.485533	0.736183	0.97954
oral	species	Haemophilus paraphrohaemolyticus	PDD_vs_MCI	-1.13149	0.901759	1
oral	species	Haemophilus sputorum	MCI_vs_HC	-0.0666195	0.685715	0.97954
oral	species	Haemophilus sputorum	PDD_vs_HC	1.15542	0.669916	0.97954
oral	species	Haemophilus sputorum	PDD_vs_MCI	1.22204	0.905321	1
oral	species	Isoptericola variabilis 2	MCI_vs_HC	0.971156	0.0984648	0.842615
oral	species	Isoptericola variabilis 2	PDD_vs_HC	-1.1266	0.818324	1
oral	species	Isoptericola variabilis 2	PDD_vs_MCI	-2.09775	0.0250653	0.84194
oral	species	Kingella denitrificans	MCI_vs_HC	-0.637949	0.44894	0.854053
oral	species	Kingella denitrificans	PDD_vs_HC	-1.11986	0.026237	0.84194
oral	species	Kingella denitrificans	PDD_vs_MCI	-0.481911	0.105625	0.842615
oral	species	Kingella oralis	MCI_vs_HC	inf	0.145255	0.842615
oral	species	Kingella oralis	PDD_vs_HC	inf	0.282864	0.842615
oral	species	Kingella oralis	PDD_vs_MCI	1.65519	0.531946	0.908505
oral	species	Klebsiella pneumoniae	MCI_vs_HC	inf	0.145255	0.842615
oral	species	Klebsiella pneumoniae	PDD_vs_HC	inf	0.282864	0.842615
oral	species	Klebsiella pneumoniae	PDD_vs_MCI	-3.23771	0.517136	0.901024
oral	species	Kytococcus sedentarius	MCI_vs_HC	-0.560534	0.824655	1
oral	species	Kytococcus sedentarius	PDD_vs_HC	-0.168053	0.277635	0.842615
oral	species	Kytococcus sedentarius	PDD_vs_MCI	0.39248	0.120837	0.842615
oral	species	Lachnoanaerobaculum saburreum	MCI_vs_HC	0.0718612	0.558791	0.926534
oral	species	Lachnoanaerobaculum saburreum	PDD_vs_HC	-0.250259	0.143711	0.842615
oral	species	Lachnoanaerobaculum saburreum	PDD_vs_MCI	-0.32212	0.0244955	0.84194
oral	species	Lachnoanaerobaculum sp. ICM7	MCI_vs_HC	inf	0.241181	0.842615
oral	species	Lachnoanaerobaculum sp. ICM7	PDD_vs_HC		1	1
oral	species	Lachnoanaerobaculum sp. ICM7	PDD_vs_MCI	#NAME?	0.124987	0.842615
oral	species	Lachnoanaerobaculum umeaense	MCI_vs_HC	inf	0.420224	0.854053
oral	species	Lachnoanaerobaculum umeaense	PDD_vs_HC		1	1
oral	species	Lachnoanaerobaculum umeaense	PDD_vs_MCI	#NAME?	0.286552	0.842615
oral	species	Lachnospiraceae bacterium oral taxon 096	MCI_vs_HC	-1.32195	0.642625	0.97954
oral	species	Lachnospiraceae bacterium oral taxon 096	PDD_vs_HC	-3.37369	0.0308346	0.842615
oral	species	Lachnospiraceae bacterium oral taxon 096	PDD_vs_MCI	-2.05174	0.0627299	0.842615
oral	species	Lachnospiraceae bacterium oral taxon 500	MCI_vs_HC	#NAME?	0.245769	0.842615
oral	species	Lachnospiraceae bacterium oral taxon 500	PDD_vs_HC	#NAME?	0.203614	0.842615
oral	species	Lachnospiraceae bacterium oral taxon 500	PDD_vs_MCI		1	1
oral	species	Lactobacillus crispatus	MCI_vs_HC	inf	0.241181	0.842615
oral	species	Lactobacillus crispatus	PDD_vs_HC	inf	0.282864	0.842615
oral	species	Lactobacillus crispatus	PDD_vs_MCI	-4.13222	0.830045	1
oral	species	Lactobacillus fermentum	MCI_vs_HC	inf	0.0547335	0.842615
oral	species	Lactobacillus fermentum	PDD_vs_HC	inf	0.0791204	0.842615
oral	species	Lactobacillus fermentum	PDD_vs_MCI	-0.714986	0.758892	0.991052
oral	species	Lactobacillus gasseri 1	MCI_vs_HC	inf	0.145255	0.842615
oral	species	Lactobacillus gasseri 1	PDD_vs_HC	inf	0.459822	0.854053
oral	species	Lactobacillus gasseri 1	PDD_vs_MCI	-0.126123	0.250567	0.842615
oral	species	Lactobacillus gasseri 2	MCI_vs_HC	5.98131	0.183709	0.842615
oral	species	Lactobacillus gasseri 2	PDD_vs_HC	6.78877	0.259962	0.842615
oral	species	Lactobacillus gasseri 2	PDD_vs_MCI	0.807453	0.87476	1
oral	species	Lactobacillus johnsonii	MCI_vs_HC	inf	0.420224	0.854053
oral	species	Lactobacillus johnsonii	PDD_vs_HC		1	1
oral	species	Lactobacillus johnsonii	PDD_vs_MCI	#NAME?	0.286552	0.842615
oral	species	Lactobacillus mucosae	MCI_vs_HC	-0.429347	0.79115	1
oral	species	Lactobacillus mucosae	PDD_vs_HC	#NAME?	0.203614	0.842615
oral	species	Lactobacillus mucosae	PDD_vs_MCI	#NAME?	0.124987	0.842615
oral	species	Lactobacillus oris	MCI_vs_HC		1	1
oral	species	Lactobacillus oris	PDD_vs_HC	inf	0.459822	0.854053
oral	species	Lactobacillus oris	PDD_vs_MCI	inf	0.372271	0.854053
oral	species	Lactobacillus reuteri	MCI_vs_HC	2.00325	0.762158	0.991052
oral	species	Lactobacillus reuteri	PDD_vs_HC	#NAME?	0.203614	0.842615
oral	species	Lactobacillus reuteri	PDD_vs_MCI	#NAME?	0.124987	0.842615
oral	species	Lactobacillus salivarius	MCI_vs_HC	3.32307	0.202451	0.842615
oral	species	Lactobacillus salivarius	PDD_vs_HC	3.43494	0.391174	0.854053
oral	species	Lactobacillus salivarius	PDD_vs_MCI	0.111869	0.584125	0.956819
oral	species	Lactobacillus vaginalis	MCI_vs_HC	3.80452	0.762158	0.991052
oral	species	Lactobacillus vaginalis	PDD_vs_HC	2.94836	0.876144	1
oral	species	Lactobacillus vaginalis	PDD_vs_MCI	-0.856159	0.849786	1
oral	species	Lautropia mirabilis	MCI_vs_HC	-0.134259	0.707862	0.97954
oral	species	Lautropia mirabilis	PDD_vs_HC	-0.263443	0.323173	0.852851
oral	species	Lautropia mirabilis	PDD_vs_MCI	-0.129184	0.481282	0.876844
oral	species	Leptotrichia buccalis	MCI_vs_HC	#NAME?	0.0934204	0.842615
oral	species	Leptotrichia buccalis	PDD_vs_HC	#NAME?	0.0669576	0.842615
oral	species	Leptotrichia buccalis	PDD_vs_MCI		1	1
oral	species	Leptotrichia hofstadii	MCI_vs_HC	0.428503	0.256119	0.842615
oral	species	Leptotrichia hofstadii	PDD_vs_HC	1.03114	0.851075	1
oral	species	Leptotrichia hofstadii	PDD_vs_MCI	0.602634	0.2685	0.842615
oral	species	Leptotrichia massiliensis	MCI_vs_HC		1	1
oral	species	Leptotrichia massiliensis	PDD_vs_HC	inf	0.459822	0.854053
oral	species	Leptotrichia massiliensis	PDD_vs_MCI	inf	0.372271	0.854053
oral	species	Leptotrichia sp. oral taxon 212	MCI_vs_HC	inf	0.0889479	0.842615
oral	species	Leptotrichia sp. oral taxon 212	PDD_vs_HC	inf	0.282864	0.842615
oral	species	Leptotrichia sp. oral taxon 212	PDD_vs_MCI	-1.35442	0.272997	0.842615
oral	species	Leptotrichia sp. oral taxon 215	MCI_vs_HC	2.17893	0.400248	0.854053
oral	species	Leptotrichia sp. oral taxon 215	PDD_vs_HC	1.12314	0.519254	0.901024
oral	species	Leptotrichia sp. oral taxon 215	PDD_vs_MCI	-1.05579	0.853554	1
oral	species	Leptotrichia sp. oral taxon 498	MCI_vs_HC	0.13318	0.394658	0.854053
oral	species	Leptotrichia sp. oral taxon 498	PDD_vs_HC	#NAME?	0.0669576	0.842615
oral	species	Leptotrichia sp. oral taxon 498	PDD_vs_MCI	#NAME?	0.286552	0.842615
oral	species	Leptotrichia sp. oral taxon 847	MCI_vs_HC	-0.807802	0.800428	1
oral	species	Leptotrichia sp. oral taxon 847	PDD_vs_HC	#NAME?	0.203614	0.842615
oral	species	Leptotrichia sp. oral taxon 847	PDD_vs_MCI	#NAME?	0.286552	0.842615
oral	species	Leptotrichia trevisanii	MCI_vs_HC		1	1
oral	species	Leptotrichia trevisanii	PDD_vs_HC	inf	0.459822	0.854053
oral	species	Leptotrichia trevisanii	PDD_vs_MCI	inf	0.372271	0.854053
oral	species	Leptotrichia wadei	MCI_vs_HC	0.0226445	0.959187	1
oral	species	Leptotrichia wadei	PDD_vs_HC	-2.95297	0.247301	0.842615
oral	species	Leptotrichia wadei	PDD_vs_MCI	-2.97562	0.263966	0.842615
oral	species	Megasphaera micronuciformis	MCI_vs_HC	0.557209	0.143726	0.842615
oral	species	Megasphaera micronuciformis	PDD_vs_HC	0.543829	0.624353	0.97954
oral	species	Megasphaera micronuciformis	PDD_vs_MCI	-0.0133802	0.0373453	0.842615
oral	species	Megasphaera sp. BL7 & NM10	MCI_vs_HC	#NAME?	0.245769	0.842615
oral	species	Megasphaera sp. BL7 & NM10	PDD_vs_HC	#NAME?	0.203614	0.842615
oral	species	Megasphaera sp. BL7 & NM10	PDD_vs_MCI		1	1
oral	species	Mitsuokella multacida	MCI_vs_HC	#NAME?	0.245769	0.842615
oral	species	Mitsuokella multacida	PDD_vs_HC	#NAME?	0.203614	0.842615
oral	species	Mitsuokella multacida	PDD_vs_MCI		1	1
oral	species	Mitsuokella sp. oral taxon 131	MCI_vs_HC	0.612725	0.519538	0.901024
oral	species	Mitsuokella sp. oral taxon 131	PDD_vs_HC	-1.08975	0.6504	0.97954
oral	species	Mitsuokella sp. oral taxon 131	PDD_vs_MCI	-1.70247	0.794095	1
oral	species	Mogibacterium diversum	MCI_vs_HC	0.142823	0.362649	0.854053
oral	species	Mogibacterium diversum	PDD_vs_HC	-0.562318	0.072803	0.842615
oral	species	Mogibacterium diversum	PDD_vs_MCI	-0.70514	0.00299701	0.549694
oral	species	Mogibacterium timidum	MCI_vs_HC	2.35742	0.651069	0.97954
oral	species	Mogibacterium timidum	PDD_vs_HC	2.22186	0.79267	1
oral	species	Mogibacterium timidum	PDD_vs_MCI	-0.135565	0.818932	1
oral	species	Mycoplasma orale	MCI_vs_HC	-4.60725	0.800428	1
oral	species	Mycoplasma orale	PDD_vs_HC	#NAME?	0.203614	0.842615
oral	species	Mycoplasma orale	PDD_vs_MCI	#NAME?	0.286552	0.842615
oral	species	Mycoplasma salivarium	MCI_vs_HC	-0.279869	0.836142	1
oral	species	Mycoplasma salivarium	PDD_vs_HC	-1.35245	0.704669	0.97954
oral	species	Mycoplasma salivarium	PDD_vs_MCI	-1.07259	0.901759	1
oral	species	Neisseria bacilliformis	MCI_vs_HC	0.919952	0.778907	1
oral	species	Neisseria bacilliformis	PDD_vs_HC	2.19722	0.596985	0.967033
oral	species	Neisseria bacilliformis	PDD_vs_MCI	1.27726	0.869622	1
oral	species	Neisseria cinerea	MCI_vs_HC	3.73902	0.112655	0.842615
oral	species	Neisseria cinerea	PDD_vs_HC	4.61721	0.607508	0.971285
oral	species	Neisseria cinerea	PDD_vs_MCI	0.878193	0.186623	0.842615
oral	species	Neisseria elongata subsp. glycolytica	MCI_vs_HC	-1.03943	0.503447	0.895713
oral	species	Neisseria elongata subsp. glycolytica	PDD_vs_HC	-1.65005	0.0171247	0.84194
oral	species	Neisseria elongata subsp. glycolytica	PDD_vs_MCI	-0.610621	0.0576056	0.842615
oral	species	Neisseria flavescens	MCI_vs_HC	0.151414	0.562136	0.928394
oral	species	Neisseria flavescens	PDD_vs_HC	-0.596419	0.0666249	0.842615
oral	species	Neisseria flavescens	PDD_vs_MCI	-0.747834	0.120167	0.842615
oral	species	Neisseria meningitidis	MCI_vs_HC	4.38358	0.112655	0.842615
oral	species	Neisseria meningitidis	PDD_vs_HC	5.17415	0.876144	1
oral	species	Neisseria meningitidis	PDD_vs_MCI	0.790569	0.0902654	0.842615
oral	species	Neisseria mucosa 2	MCI_vs_HC	-0.277056	0.227337	0.842615
oral	species	Neisseria mucosa 2	PDD_vs_HC	-0.616576	0.0775096	0.842615
oral	species	Neisseria mucosa 2	PDD_vs_MCI	-0.33952	0.543571	0.916633
oral	species	Neisseria sp. oral taxon 014	MCI_vs_HC	0.787617	0.58719	0.959876
oral	species	Neisseria sp. oral taxon 014	PDD_vs_HC	-0.253701	0.994748	1
oral	species	Neisseria sp. oral taxon 014	PDD_vs_MCI	-1.04132	0.452558	0.854053
oral	species	Neisseria sp. oral taxon 020	MCI_vs_HC	#NAME?	0.0934204	0.842615
oral	species	Neisseria sp. oral taxon 020	PDD_vs_HC	#NAME?	0.0669576	0.842615
oral	species	Neisseria sp. oral taxon 020	PDD_vs_MCI		1	1
oral	species	Olsenella profusa	MCI_vs_HC	inf	0.420224	0.854053
oral	species	Olsenella profusa	PDD_vs_HC		1	1
oral	species	Olsenella profusa	PDD_vs_MCI	#NAME?	0.286552	0.842615
oral	species	Olsenella sp. oral taxon 807	MCI_vs_HC	-1.86286	0.0814578	0.842615
oral	species	Olsenella sp. oral taxon 807	PDD_vs_HC	-0.925444	0.15004	0.842615
oral	species	Olsenella sp. oral taxon 807	PDD_vs_MCI	0.937416	0.653332	0.97954
oral	species	Olsenella uli	MCI_vs_HC	inf	0.420224	0.854053
oral	species	Olsenella uli	PDD_vs_HC		1	1
oral	species	Olsenella uli	PDD_vs_MCI	#NAME?	0.286552	0.842615
oral	species	Oribacterium asaccharolyticum	MCI_vs_HC	2.61987	0.0214471	0.84194
oral	species	Oribacterium asaccharolyticum	PDD_vs_HC	1.4128	0.293083	0.842615
oral	species	Oribacterium asaccharolyticum	PDD_vs_MCI	-1.20706	0.0688929	0.842615
oral	species	Oribacterium parvum	MCI_vs_HC	0.53688	0.89959	1
oral	species	Oribacterium parvum	PDD_vs_HC	-1.1246	0.136367	0.842615
oral	species	Oribacterium parvum	PDD_vs_MCI	-1.66148	0.158422	0.842615
oral	species	Oribacterium sinus	MCI_vs_HC	0.646627	0.659215	0.97954
oral	species	Oribacterium sinus	PDD_vs_HC	-0.317823	0.239139	0.842615
oral	species	Oribacterium sinus	PDD_vs_MCI	-0.96445	0.0703027	0.842615
oral	species	Ottowia sp. Marseille-P4747 & sp. oral taxon 894	MCI_vs_HC	-0.614159	0.53166	0.908505
oral	species	Ottowia sp. Marseille-P4747 & sp. oral taxon 894	PDD_vs_HC	0.597219	0.424312	0.854053
oral	species	Ottowia sp. Marseille-P4747 & sp. oral taxon 894	PDD_vs_MCI	1.21138	0.848684	1
oral	species	Paraprevotella clara	MCI_vs_HC	-0.860515	0.651069	0.97954
oral	species	Paraprevotella clara	PDD_vs_HC	#NAME?	0.0232916	0.84194
oral	species	Paraprevotella clara	PDD_vs_MCI	#NAME?	0.0576999	0.842615
oral	species	Parascardovia denticolens	MCI_vs_HC	0.620905	0.233117	0.842615
oral	species	Parascardovia denticolens	PDD_vs_HC	-0.603804	0.454097	0.854053
oral	species	Parascardovia denticolens	PDD_vs_MCI	-1.22471	0.492471	0.888183
oral	species	Parvimonas micra	MCI_vs_HC	0.811939	0.744586	0.985878
oral	species	Parvimonas micra	PDD_vs_HC	-0.552846	0.294619	0.842615
oral	species	Parvimonas micra	PDD_vs_MCI	-1.36478	0.164242	0.842615
oral	species	Peptoanaerobacter stomatis	MCI_vs_HC	-1.7929	0.820434	1
oral	species	Peptoanaerobacter stomatis	PDD_vs_HC	-0.548933	0.736183	0.97954
oral	species	Peptoanaerobacter stomatis	PDD_vs_MCI	1.24397	0.48678	0.880159
oral	species	Peptostreptococcus stomatis	MCI_vs_HC	#NAME?	0.245769	0.842615
oral	species	Peptostreptococcus stomatis	PDD_vs_HC	-0.727203	0.736183	0.97954
oral	species	Peptostreptococcus stomatis	PDD_vs_MCI	inf	0.372271	0.854053
oral	species	Phocaeicola abscessus	MCI_vs_HC	inf	0.241181	0.842615
oral	species	Phocaeicola abscessus	PDD_vs_HC	inf	0.282864	0.842615
oral	species	Phocaeicola abscessus	PDD_vs_MCI	-0.367179	0.869622	1
oral	species	Porphyromonas catoniae	MCI_vs_HC	0.073893	0.728741	0.97954
oral	species	Porphyromonas catoniae	PDD_vs_HC	-0.450908	0.618113	0.976303
oral	species	Porphyromonas catoniae	PDD_vs_MCI	-0.524801	0.869622	1
oral	species	Porphyromonas endodontalis	MCI_vs_HC	0.64061	0.463061	0.856609
oral	species	Porphyromonas endodontalis	PDD_vs_HC	0.239559	0.0170218	0.84194
oral	species	Porphyromonas endodontalis	PDD_vs_MCI	-0.401051	0.311378	0.842615
oral	species	Porphyromonas gingivalis	MCI_vs_HC	-0.217575	0.278561	0.842615
oral	species	Porphyromonas gingivalis	PDD_vs_HC	-0.389174	0.0767197	0.842615
oral	species	Porphyromonas gingivalis	PDD_vs_MCI	-0.171599	0.684672	0.97954
oral	species	Porphyromonas sp. oral taxon 278	MCI_vs_HC	0.222009	0.885592	1
oral	species	Porphyromonas sp. oral taxon 278	PDD_vs_HC	-0.0196082	0.72843	0.97954
oral	species	Porphyromonas sp. oral taxon 278	PDD_vs_MCI	-0.241617	0.831255	1
oral	species	Porphyromonas sp. oral taxon 279	MCI_vs_HC	0.291639	0.684286	0.97954
oral	species	Porphyromonas sp. oral taxon 279	PDD_vs_HC	-0.539439	0.0922657	0.842615
oral	species	Porphyromonas sp. oral taxon 279	PDD_vs_MCI	-0.831078	0.229598	0.842615
oral	species	Porphyromonas uenonis	MCI_vs_HC	inf	0.420224	0.854053
oral	species	Porphyromonas uenonis	PDD_vs_HC		1	1
oral	species	Porphyromonas uenonis	PDD_vs_MCI	#NAME?	0.286552	0.842615
oral	species	Prevotella aurantiaca	MCI_vs_HC	-0.255159	0.181008	0.842615
oral	species	Prevotella aurantiaca	PDD_vs_HC	-3.66332	0.102776	0.842615
oral	species	Prevotella aurantiaca	PDD_vs_MCI	-3.40816	0.901759	1
oral	species	Prevotella baroniae	MCI_vs_HC	-0.143866	0.671261	0.97954
oral	species	Prevotella baroniae	PDD_vs_HC	-0.0570164	0.410117	0.854053
oral	species	Prevotella baroniae	PDD_vs_MCI	0.0868493	0.619178	0.976303
oral	species	Prevotella bivia	MCI_vs_HC	inf	0.420224	0.854053
oral	species	Prevotella bivia	PDD_vs_HC		1	1
oral	species	Prevotella bivia	PDD_vs_MCI	#NAME?	0.286552	0.842615
oral	species	Prevotella buccae	MCI_vs_HC	1.21458	0.340566	0.854053
oral	species	Prevotella buccae	PDD_vs_HC	4.80441	0.0809887	0.842615
oral	species	Prevotella buccae	PDD_vs_MCI	3.58983	0.322382	0.852851
oral	species	Prevotella dentalis == [Hallella] seregens	MCI_vs_HC	1.74796	0.665325	0.97954
oral	species	Prevotella dentalis == [Hallella] seregens	PDD_vs_HC	3.09312	0.559853	0.926534
oral	species	Prevotella dentalis == [Hallella] seregens	PDD_vs_MCI	1.34515	0.894244	1
oral	species	Prevotella denticola	MCI_vs_HC	0.985006	0.904636	1
oral	species	Prevotella denticola	PDD_vs_HC	0.0790481	0.309733	0.842615
oral	species	Prevotella denticola	PDD_vs_MCI	-0.905958	0.316606	0.848164
oral	species	Prevotella fusca	MCI_vs_HC	#NAME?	0.0934204	0.842615
oral	species	Prevotella fusca	PDD_vs_HC	#NAME?	0.0669576	0.842615
oral	species	Prevotella fusca	PDD_vs_MCI		1	1
oral	species	Prevotella histicola	MCI_vs_HC	0.727765	0.570772	0.940069
oral	species	Prevotella histicola	PDD_vs_HC	0.607746	0.371674	0.854053
oral	species	Prevotella histicola	PDD_vs_MCI	-0.120019	0.112957	0.842615
oral	species	Prevotella intermedia	MCI_vs_HC	-2.36052	0.407491	0.854053
oral	species	Prevotella intermedia	PDD_vs_HC	-0.339289	0.340668	0.854053
oral	species	Prevotella intermedia	PDD_vs_MCI	2.02124	0.703007	0.97954
oral	species	Prevotella jejuni	MCI_vs_HC	-0.0134849	0.390646	0.854053
oral	species	Prevotella jejuni	PDD_vs_HC	-0.290222	0.78781	1
oral	species	Prevotella jejuni	PDD_vs_MCI	-0.276737	0.145934	0.842615
oral	species	Prevotella loescheii	MCI_vs_HC	-0.297713	0.894646	1
oral	species	Prevotella loescheii	PDD_vs_HC	0.967099	0.907279	1
oral	species	Prevotella loescheii	PDD_vs_MCI	1.26481	0.960938	1
oral	species	Prevotella maculosa	MCI_vs_HC	0.560673	0.534343	0.908723
oral	species	Prevotella maculosa	PDD_vs_HC	-0.309074	0.447821	0.854053
oral	species	Prevotella maculosa	PDD_vs_MCI	-0.869748	0.134688	0.842615
oral	species	Prevotella marshii	MCI_vs_HC	-0.141858	0.711349	0.97954
oral	species	Prevotella marshii	PDD_vs_HC	-1.02732	0.306902	0.842615
oral	species	Prevotella marshii	PDD_vs_MCI	-0.885458	0.127804	0.842615
oral	species	Prevotella melaninogenica	MCI_vs_HC	0.555187	0.480352	0.876844
oral	species	Prevotella melaninogenica	PDD_vs_HC	0.218061	0.917506	1
oral	species	Prevotella melaninogenica	PDD_vs_MCI	-0.337126	0.310759	0.842615
oral	species	Prevotella micans	MCI_vs_HC	#NAME?	0.245769	0.842615
oral	species	Prevotella micans	PDD_vs_HC	-0.871674	0.704669	0.97954
oral	species	Prevotella micans	PDD_vs_MCI	inf	0.372271	0.854053
oral	species	Prevotella multiformis	MCI_vs_HC	0.157427	0.949056	1
oral	species	Prevotella multiformis	PDD_vs_HC	0.167149	0.652033	0.97954
oral	species	Prevotella multiformis	PDD_vs_MCI	0.00972156	0.658647	0.97954
oral	species	Prevotella multisaccharivorax	MCI_vs_HC	2.45519	0.519538	0.901024
oral	species	Prevotella multisaccharivorax	PDD_vs_HC	0.29023	0.903514	1
oral	species	Prevotella multisaccharivorax	PDD_vs_MCI	-2.16496	0.517136	0.901024
oral	species	Prevotella nanceiensis	MCI_vs_HC	0.562708	0.445638	0.854053
oral	species	Prevotella nanceiensis	PDD_vs_HC	-0.418069	0.352883	0.854053
oral	species	Prevotella nanceiensis	PDD_vs_MCI	-0.980776	1	1
oral	species	Prevotella nigrescens	MCI_vs_HC	1.39836	0.504328	0.895713
oral	species	Prevotella nigrescens	PDD_vs_HC	0.310623	0.783762	1
oral	species	Prevotella nigrescens	PDD_vs_MCI	-1.08774	0.667956	0.97954
oral	species	Prevotella oralis	MCI_vs_HC	5.25466	0.762158	0.991052
oral	species	Prevotella oralis	PDD_vs_HC	5.12986	0.876144	1
oral	species	Prevotella oralis	PDD_vs_MCI	-0.124801	0.869622	1
oral	species	Prevotella oris	MCI_vs_HC	-0.303905	0.308803	0.842615
oral	species	Prevotella oris	PDD_vs_HC	-0.380453	0.143414	0.842615
oral	species	Prevotella oris	PDD_vs_MCI	-0.0765479	0.709303	0.97954
oral	species	Prevotella oulorum	MCI_vs_HC	-0.0932043	0.850385	1
oral	species	Prevotella oulorum	PDD_vs_HC	-0.163536	0.83958	1
oral	species	Prevotella oulorum	PDD_vs_MCI	-0.0703319	0.667585	0.97954
oral	species	Prevotella pallens	MCI_vs_HC	0.826593	0.220277	0.842615
oral	species	Prevotella pallens	PDD_vs_HC	-0.152038	0.303535	0.842615
oral	species	Prevotella pallens	PDD_vs_MCI	-0.978631	0.0399187	0.842615
oral	species	Prevotella pleuritidis	MCI_vs_HC	0.694637	0.894646	1
oral	species	Prevotella pleuritidis	PDD_vs_HC	-0.310282	0.229506	0.842615
oral	species	Prevotella pleuritidis	PDD_vs_MCI	-1.00492	0.229344	0.842615
oral	species	Prevotella saccharolytica	MCI_vs_HC	#NAME?	0.0934204	0.842615
oral	species	Prevotella saccharolytica	PDD_vs_HC	-0.47591	0.618113	0.976303
oral	species	Prevotella saccharolytica	PDD_vs_MCI	inf	0.197991	0.842615
oral	species	Prevotella salivae	MCI_vs_HC	0.405683	0.659473	0.97954
oral	species	Prevotella salivae	PDD_vs_HC	0.208409	0.737552	0.979733
oral	species	Prevotella salivae	PDD_vs_MCI	-0.197274	0.472964	0.870905
oral	species	Prevotella scopos	MCI_vs_HC	1.40404	0.212328	0.842615
oral	species	Prevotella scopos	PDD_vs_HC	-0.0225321	0.454097	0.854053
oral	species	Prevotella scopos	PDD_vs_MCI	-1.42658	0.460202	0.854053
oral	species	Prevotella shahii	MCI_vs_HC	0.0814237	0.316198	0.848164
oral	species	Prevotella shahii	PDD_vs_HC	-0.314165	0.446332	0.854053
oral	species	Prevotella shahii	PDD_vs_MCI	-0.395589	0.753129	0.988067
oral	species	Prevotella sp. F0091	MCI_vs_HC		1	1
oral	species	Prevotella sp. F0091	PDD_vs_HC	inf	0.459822	0.854053
oral	species	Prevotella sp. F0091	PDD_vs_MCI	inf	0.372271	0.854053
oral	species	Prevotella sp. HJM029	MCI_vs_HC	-1.92452	0.366194	0.854053
oral	species	Prevotella sp. HJM029	PDD_vs_HC	-0.130429	0.156197	0.842615
oral	species	Prevotella sp. HJM029	PDD_vs_MCI	1.79409	0.521942	0.901024
oral	species	Prevotella sp. oral taxon 306	MCI_vs_HC	0.984546	0.596724	0.967033
oral	species	Prevotella sp. oral taxon 306	PDD_vs_HC	0.142986	0.630852	0.97954
oral	species	Prevotella sp. oral taxon 306	PDD_vs_MCI	-0.84156	0.826084	1
oral	species	Prevotella sp. oral taxon 317	MCI_vs_HC	-0.959761	0.444864	0.854053
oral	species	Prevotella sp. oral taxon 317	PDD_vs_HC	0.430884	0.914459	1
oral	species	Prevotella sp. oral taxon 317	PDD_vs_MCI	1.39065	0.364442	0.854053
oral	species	Prevotella sp. oral taxon 473	MCI_vs_HC	-0.505663	0.818669	1
oral	species	Prevotella sp. oral taxon 473	PDD_vs_HC	0.235394	0.79392	1
oral	species	Prevotella sp. oral taxon 473	PDD_vs_MCI	0.741057	0.96825	1
oral	species	Prevotella veroralis	MCI_vs_HC	0.253378	0.744639	0.985878
oral	species	Prevotella veroralis	PDD_vs_HC	-0.273125	0.708354	0.97954
oral	species	Prevotella veroralis	PDD_vs_MCI	-0.526503	0.894244	1
oral	species	Prevotellaceae bacterium Marseille-P2826	MCI_vs_HC	-0.667628	0.404328	0.854053
oral	species	Prevotellaceae bacterium Marseille-P2826	PDD_vs_HC	-0.817217	0.71744	0.97954
oral	species	Prevotellaceae bacterium Marseille-P2826	PDD_vs_MCI	-0.149588	0.594426	0.967033
oral	species	Propionibacterium acidifaciens	MCI_vs_HC	0.0508139	0.54118	0.916459
oral	species	Propionibacterium acidifaciens	PDD_vs_HC	#NAME?	0.203614	0.842615
oral	species	Propionibacterium acidifaciens	PDD_vs_MCI	#NAME?	0.0576999	0.842615
oral	species	Pseudomonas aeruginosa	MCI_vs_HC		1	1
oral	species	Pseudomonas aeruginosa	PDD_vs_HC	inf	0.459822	0.854053
oral	species	Pseudomonas aeruginosa	PDD_vs_MCI	inf	0.372271	0.854053
oral	species	Pseudopropionibacterium propionicum	MCI_vs_HC	inf	0.241181	0.842615
oral	species	Pseudopropionibacterium propionicum	PDD_vs_HC		1	1
oral	species	Pseudopropionibacterium propionicum	PDD_vs_MCI	#NAME?	0.124987	0.842615
[truncated: 5,304 more rows]

## Sheet: Table S6
AUCROC
	MCI.vs.HC			PDD.vs.HC			PDD.vs.MCI
[truncated: 14 more rows]

## Sheet: Table S7
Virulence factor	Comparison	p-value	log2foldchange	FDR adjusted p-value
[truncated: 572 more rows]

[truncated: 1 more sheets: Table S8]
